# Supplementary material for: In silico evolution of Aspergillus niger organic acid production suggests strategies for switching acid output
Source: Biotechnol Biofuels. 2020 Feb 24;13:27. doi: 10.1186/s13068-020-01678-z (PMC7038614; doi:10.1186/s13068-020-01678-z)
Supplement: Supplementary file 3 — Additional file 3. The iDU1756 model in SBML format. [file 13068_2020_1678_MOESM3_ESM.xml]

<?xml version='1.0' encoding='UTF-8'?>
<sbml:sbml xmlns:fbc="http://www.sbml.org/sbml/level3/version1/fbc/version2" xmlns:gem="http://bitbucket.org/JuBra/gem-editor" xmlns:sbml="http://www.sbml.org/sbml/level3/version1/core" level="3" sboTerm="SBO:0000624" version="1" fbc:required="false">
  <sbml:model fbc:strict="true">
    <sbml:listOfUnitDefinitions>
      <sbml:unitDefinition id="mmol_per_gDW_per_hr">
        <sbml:listOfUnits>
          <sbml:unit exponent="1" kind="mole" multiplier="1" scale="-3" /><sbml:unit exponent="-1" kind="gram" multiplier="1" scale="0" /><sbml:unit exponent="-1" kind="second" multiplier="3600" scale="0" /></sbml:listOfUnits></sbml:unitDefinition></sbml:listOfUnitDefinitions><sbml:listOfCompartments>
      <sbml:compartment constant="true" id="p" name="Peroxisome" /><sbml:compartment constant="true" id="c" name="Cytoplasm" /><sbml:compartment constant="true" id="m" name="Mitochondria" /><sbml:compartment constant="true" id="e" name="Extracellular" /></sbml:listOfCompartments><sbml:listOfSpecies>
      <sbml:species boundaryCondition="false" compartment="c" constant="false" hasOnlySubstanceUnits="false" id="GLC" name="alpha-D-Glucose" fbc:chemicalFormula="C6H12O6">
        </sbml:species><sbml:species boundaryCondition="false" compartment="c" constant="false" hasOnlySubstanceUnits="false" id="BDGLC" name="beta-D-Glucose" fbc:chemicalFormula="C6H12O6">
        </sbml:species><sbml:species boundaryCondition="false" compartment="c" constant="false" hasOnlySubstanceUnits="false" id="DGLC" name="D-Glucose" fbc:chemicalFormula="C6H12O6">
        </sbml:species><sbml:species boundaryCondition="false" compartment="c" constant="false" hasOnlySubstanceUnits="false" id="BGLAC" name="beta-D-galactose" fbc:chemicalFormula="C6H12O6">
        </sbml:species><sbml:species boundaryCondition="false" compartment="c" constant="false" hasOnlySubstanceUnits="false" id="GLAC" name="D-Galactose" fbc:chemicalFormula="C6H12O6">
        </sbml:species><sbml:species boundaryCondition="false" compartment="c" constant="false" hasOnlySubstanceUnits="false" id="BLARAB" name="beta-L-arabinose" fbc:chemicalFormula="C5H10O5">
        </sbml:species><sbml:species boundaryCondition="false" compartment="c" constant="false" hasOnlySubstanceUnits="false" id="LARAB" name="L-Arabinose" fbc:chemicalFormula="C5H10O5">
        </sbml:species><sbml:species boundaryCondition="false" compartment="c" constant="false" hasOnlySubstanceUnits="false" id="FRU" name="D-Fructose" fbc:chemicalFormula="C6H12O6">
        </sbml:species><sbml:species boundaryCondition="false" compartment="c" constant="false" hasOnlySubstanceUnits="false" id="BFRU" name="beta-D-fructose" fbc:chemicalFormula="C6H12O6">
        </sbml:species><sbml:species boundaryCondition="false" compartment="c" constant="false" hasOnlySubstanceUnits="false" id="ADP" name="ADP" fbc:chemicalFormula="C10H13N5O10P2">
        </sbml:species><sbml:species boundaryCondition="false" compartment="c" constant="false" hasOnlySubstanceUnits="false" id="G6P" name="D-Glucose 6-phosphate" fbc:chemicalFormula="C6H13O9P">
        </sbml:species><sbml:species boundaryCondition="false" compartment="c" constant="false" hasOnlySubstanceUnits="false" id="H" name="Proton (energy metabolism)" fbc:chemicalFormula="H">
        </sbml:species><sbml:species boundaryCondition="false" compartment="c" constant="false" hasOnlySubstanceUnits="false" id="ATP" name="ATP" fbc:chemicalFormula="C10H13N5O13P3">
        </sbml:species><sbml:species boundaryCondition="false" compartment="c" constant="false" hasOnlySubstanceUnits="false" id="BDG6P" name="beta-D-Glucose 6-phosphate" fbc:chemicalFormula="C6H11O9P">
        </sbml:species><sbml:species boundaryCondition="false" compartment="c" constant="false" hasOnlySubstanceUnits="false" id="F6P" name="beta-D-Fructose 6-phosphate" fbc:chemicalFormula="C6H11O9P">
        </sbml:species><sbml:species boundaryCondition="false" compartment="c" constant="false" hasOnlySubstanceUnits="false" id="ADG6P" name="alpha-D-Glucose 6-phosphate" fbc:chemicalFormula="C6H11O9P">
        </sbml:species><sbml:species boundaryCondition="false" compartment="c" constant="false" hasOnlySubstanceUnits="false" id="FDP" name="beta-D-Fructose 1,6-bisphosphate" fbc:chemicalFormula="C6H10O12P2">
        </sbml:species><sbml:species boundaryCondition="false" compartment="c" constant="false" hasOnlySubstanceUnits="false" id="PI" name="Orthophosphate" fbc:chemicalFormula="HO4P">
        </sbml:species><sbml:species boundaryCondition="false" compartment="c" constant="false" hasOnlySubstanceUnits="false" id="H2O" name="H2O" fbc:chemicalFormula="H2O">
        </sbml:species><sbml:species boundaryCondition="false" compartment="c" constant="false" hasOnlySubstanceUnits="false" id="T3P2" name="Glycerone phosphate" fbc:chemicalFormula="C3H5O6P">
        </sbml:species><sbml:species boundaryCondition="false" compartment="c" constant="false" hasOnlySubstanceUnits="false" id="T3P1" name="D-Glyceraldehyde 3-phosphate" fbc:chemicalFormula="C3H5O6P">
        </sbml:species><sbml:species boundaryCondition="false" compartment="c" constant="false" hasOnlySubstanceUnits="false" id="13PDG" name="1,3-Bisphospho-D-glycerate" fbc:chemicalFormula="C3H4O10P2">
        </sbml:species><sbml:species boundaryCondition="false" compartment="c" constant="false" hasOnlySubstanceUnits="false" id="NADH" name="NADH" fbc:chemicalFormula="C21H27N7O14P2">
        </sbml:species><sbml:species boundaryCondition="false" compartment="c" constant="false" hasOnlySubstanceUnits="false" id="NAD" name="NAD(+)" fbc:chemicalFormula="C21H26N7O14P2">
        </sbml:species><sbml:species boundaryCondition="false" compartment="c" constant="false" hasOnlySubstanceUnits="false" id="3PG" name="3-Phospho-D-glycerate" fbc:chemicalFormula="C3H4O7P">
        </sbml:species><sbml:species boundaryCondition="false" compartment="c" constant="false" hasOnlySubstanceUnits="false" id="2PG" name="2-Phospho-D-glycerate" fbc:chemicalFormula="C3H4O7P">
        </sbml:species><sbml:species boundaryCondition="false" compartment="c" constant="false" hasOnlySubstanceUnits="false" id="PEP" name="Phosphoenolpyruvate" fbc:chemicalFormula="C3H2O6P">
        </sbml:species><sbml:species boundaryCondition="false" compartment="c" constant="false" hasOnlySubstanceUnits="false" id="PYR" name="Pyruvate" fbc:chemicalFormula="C3H3O3">
        </sbml:species><sbml:species boundaryCondition="false" compartment="c" constant="false" hasOnlySubstanceUnits="false" id="OA" name="Oxaloacetate" fbc:chemicalFormula="C4H2O5">
        </sbml:species><sbml:species boundaryCondition="false" compartment="c" constant="false" hasOnlySubstanceUnits="false" id="CO2" name="CO2" fbc:chemicalFormula="CO2">
        </sbml:species><sbml:species boundaryCondition="false" compartment="c" constant="false" hasOnlySubstanceUnits="false" id="D6PGL" name="d-Glucono-1,5-lactone 6-phosphate" fbc:chemicalFormula="C6H9O9P">
        </sbml:species><sbml:species boundaryCondition="false" compartment="c" constant="false" hasOnlySubstanceUnits="false" id="NADPH" name="NADPH" fbc:chemicalFormula="C21H26N7O17P3">
        </sbml:species><sbml:species boundaryCondition="false" compartment="c" constant="false" hasOnlySubstanceUnits="false" id="NADP" name="NADP(+)" fbc:chemicalFormula="C21H25N7O17P3">
        </sbml:species><sbml:species boundaryCondition="false" compartment="c" constant="false" hasOnlySubstanceUnits="false" id="D6PGC" name="6-Phospho-D-gluconate" fbc:chemicalFormula="C6H10O10P">
        </sbml:species><sbml:species boundaryCondition="false" compartment="c" constant="false" hasOnlySubstanceUnits="false" id="RL5P" name="D-Ribulose 5-phosphate" fbc:chemicalFormula="C5H9O8P">
        </sbml:species><sbml:species boundaryCondition="false" compartment="c" constant="false" hasOnlySubstanceUnits="false" id="XUL5P" name="D-Xylulose 5-phosphate" fbc:chemicalFormula="C5H9O8P">
        </sbml:species><sbml:species boundaryCondition="false" compartment="c" constant="false" hasOnlySubstanceUnits="false" id="R5P" name="D-Ribose 5-phosphate" fbc:chemicalFormula="C5H9O8P">
        </sbml:species><sbml:species boundaryCondition="false" compartment="c" constant="false" hasOnlySubstanceUnits="false" id="S7P" name="Sedoheptulose 7-phosphate" fbc:chemicalFormula="C7H13O10P">
        </sbml:species><sbml:species boundaryCondition="false" compartment="c" constant="false" hasOnlySubstanceUnits="false" id="E4P" name="D-Erythrose 4-phosphate" fbc:chemicalFormula="C4H7O7P">
        </sbml:species><sbml:species boundaryCondition="false" compartment="c" constant="false" hasOnlySubstanceUnits="false" id="CIT" name="Citrate" fbc:chemicalFormula="C6H5O7">
        </sbml:species><sbml:species boundaryCondition="false" compartment="c" constant="false" hasOnlySubstanceUnits="false" id="COA" name="Coenzyme A" fbc:chemicalFormula="C21H32N7O16P3S">
        </sbml:species><sbml:species boundaryCondition="false" compartment="c" constant="false" hasOnlySubstanceUnits="false" id="ACCOA" name="Acetyl-CoA" fbc:chemicalFormula="C23H34N7O17P3S">
        </sbml:species><sbml:species boundaryCondition="false" compartment="c" constant="false" hasOnlySubstanceUnits="false" id="ACO" name="cis-Aconitate" fbc:chemicalFormula="C6H3O6">
        </sbml:species><sbml:species boundaryCondition="false" compartment="c" constant="false" hasOnlySubstanceUnits="false" id="ICIT" name="Isocitrate" fbc:chemicalFormula="C6H5O7">
        </sbml:species><sbml:species boundaryCondition="false" compartment="c" constant="false" hasOnlySubstanceUnits="false" id="AKG" name="2-Oxoglutarate" fbc:chemicalFormula="C5H4O5">
        </sbml:species><sbml:species boundaryCondition="false" compartment="c" constant="false" hasOnlySubstanceUnits="false" id="GTP" name="GTP" fbc:chemicalFormula="C10H13N5O14P3">
        </sbml:species><sbml:species boundaryCondition="false" compartment="c" constant="false" hasOnlySubstanceUnits="false" id="SUCC" name="Succinate" fbc:chemicalFormula="C4H4O4">
        </sbml:species><sbml:species boundaryCondition="false" compartment="c" constant="false" hasOnlySubstanceUnits="false" id="GDP" name="GDP" fbc:chemicalFormula="C10H13N5O11P2">
        </sbml:species><sbml:species boundaryCondition="false" compartment="c" constant="false" hasOnlySubstanceUnits="false" id="FUM" name="Fumarate" fbc:chemicalFormula="C4H2O4">
        </sbml:species><sbml:species boundaryCondition="false" compartment="c" constant="false" hasOnlySubstanceUnits="false" id="Q" name="Ubiquinone" fbc:chemicalFormula="C19H26O4">
        </sbml:species><sbml:species boundaryCondition="false" compartment="c" constant="false" hasOnlySubstanceUnits="false" id="FAD" name="FAD" fbc:chemicalFormula="C27H31N9O15P2">
        </sbml:species><sbml:species boundaryCondition="false" compartment="c" constant="false" hasOnlySubstanceUnits="false" id="FADH2" name="FADH2" fbc:chemicalFormula="C27H33N9O15P2">
        </sbml:species><sbml:species boundaryCondition="false" compartment="c" constant="false" hasOnlySubstanceUnits="false" id="MAL" name="(S)-Malate" fbc:chemicalFormula="C4H4O5">
        </sbml:species><sbml:species boundaryCondition="false" compartment="c" constant="false" hasOnlySubstanceUnits="false" id="GLX" name="Glyoxylate" fbc:chemicalFormula="C2HO3">
        </sbml:species><sbml:species boundaryCondition="false" compartment="c" constant="false" hasOnlySubstanceUnits="false" id="G" name="D-Glycerate" fbc:chemicalFormula="C3H5O4">
        </sbml:species><sbml:species boundaryCondition="false" compartment="c" constant="false" hasOnlySubstanceUnits="false" id="3HPYR" name="3-hydroxypyruvate" fbc:chemicalFormula="C3H3O4">
        </sbml:species><sbml:species boundaryCondition="false" compartment="c" constant="false" hasOnlySubstanceUnits="false" id="GLY" name="Glycine" fbc:chemicalFormula="C2H5NO2">
        </sbml:species><sbml:species boundaryCondition="false" compartment="c" constant="false" hasOnlySubstanceUnits="false" id="SER" name="L-Serine" fbc:chemicalFormula="C3H7NO3">
        </sbml:species><sbml:species boundaryCondition="false" compartment="c" constant="false" hasOnlySubstanceUnits="false" id="AC" name="Acetate" fbc:chemicalFormula="C2H3O2">
        </sbml:species><sbml:species boundaryCondition="false" compartment="c" constant="false" hasOnlySubstanceUnits="false" id="ITACONATE" name="itaconate" fbc:chemicalFormula="C5H4O4">
        </sbml:species><sbml:species boundaryCondition="false" compartment="c" constant="false" hasOnlySubstanceUnits="false" id="OXAL" name="Oxalate" fbc:chemicalFormula="C2O4">
        </sbml:species><sbml:species boundaryCondition="false" compartment="c" constant="false" hasOnlySubstanceUnits="false" id="FOR" name="Formate" fbc:chemicalFormula="CHO2">
        </sbml:species><sbml:species boundaryCondition="false" compartment="c" constant="false" hasOnlySubstanceUnits="false" id="FALD" name="Formaldehyde" fbc:chemicalFormula="CH2O">
        </sbml:species><sbml:species boundaryCondition="false" compartment="c" constant="false" hasOnlySubstanceUnits="false" id="METHOL" name="Methanol" fbc:chemicalFormula="CH4O">
        </sbml:species><sbml:species boundaryCondition="false" compartment="c" constant="false" hasOnlySubstanceUnits="false" id="H2O2" name="Hydrogen peroxide" fbc:chemicalFormula="H2O2">
        </sbml:species><sbml:species boundaryCondition="false" compartment="c" constant="false" hasOnlySubstanceUnits="false" id="O2" name="Oxygen" fbc:chemicalFormula="O2">
        </sbml:species><sbml:species boundaryCondition="false" compartment="c" constant="false" hasOnlySubstanceUnits="false" id="HYGTA" name="S-(Hydroxymethyl)glutathione" fbc:chemicalFormula="C11H18N3O7S">
        </sbml:species><sbml:species boundaryCondition="false" compartment="c" constant="false" hasOnlySubstanceUnits="false" id="RGT" name="Glutathione" fbc:chemicalFormula="C10H16N3O6S">
        </sbml:species><sbml:species boundaryCondition="false" compartment="c" constant="false" hasOnlySubstanceUnits="false" id="FGT" name="S-Formylglutathione" fbc:chemicalFormula="C11H16N3O7S">
        </sbml:species><sbml:species boundaryCondition="false" compartment="c" constant="false" hasOnlySubstanceUnits="false" id="ACAL" name="Acetaldehyde" fbc:chemicalFormula="C2H4O">
        </sbml:species><sbml:species boundaryCondition="false" compartment="c" constant="false" hasOnlySubstanceUnits="false" id="ACTP" name="Acetyl phosphate" fbc:chemicalFormula="C2H3O5P">
        </sbml:species><sbml:species boundaryCondition="false" compartment="c" constant="false" hasOnlySubstanceUnits="false" id="MTHGXL" name="Methylglyoxal" fbc:chemicalFormula="C3H4O2">
        </sbml:species><sbml:species boundaryCondition="false" compartment="c" constant="false" hasOnlySubstanceUnits="false" id="LACAL" name="D-Lactaldehyde" fbc:chemicalFormula="C3H5O2">
        </sbml:species><sbml:species boundaryCondition="false" compartment="c" constant="false" hasOnlySubstanceUnits="false" id="LAC" name="D-Lactate" fbc:chemicalFormula="C3H5O3">
        </sbml:species><sbml:species boundaryCondition="false" compartment="c" constant="false" hasOnlySubstanceUnits="false" id="LGT" name="S-D-Lactoylglutathione" fbc:chemicalFormula="C13H20N3O8S">
        </sbml:species><sbml:species boundaryCondition="false" compartment="c" constant="false" hasOnlySubstanceUnits="false" id="PROP" name="Propionate" fbc:chemicalFormula="C3H5O2">
        </sbml:species><sbml:species boundaryCondition="false" compartment="c" constant="false" hasOnlySubstanceUnits="false" id="PROPAL" name="Propionaldehyde" fbc:chemicalFormula="C3H6O">
        </sbml:species><sbml:species boundaryCondition="false" compartment="c" constant="false" hasOnlySubstanceUnits="false" id="AMP" name="AMP" fbc:chemicalFormula="C10H12N5O7P">
        </sbml:species><sbml:species boundaryCondition="false" compartment="c" constant="false" hasOnlySubstanceUnits="false" id="PPI" name="Pyrophosphate" fbc:chemicalFormula="HO7P2">
        </sbml:species><sbml:species boundaryCondition="false" compartment="c" constant="false" hasOnlySubstanceUnits="false" id="PROPCOA" name="Propionyl-CoA" fbc:chemicalFormula="C24H40N7O17P3S">
        </sbml:species><sbml:species boundaryCondition="false" compartment="c" constant="false" hasOnlySubstanceUnits="false" id="PPAD" name="Propionyladenylate" fbc:chemicalFormula="C13H18N5O8P">
        </sbml:species><sbml:species boundaryCondition="false" compartment="c" constant="false" hasOnlySubstanceUnits="false" id="PROPANOATE" name="Propanoate" fbc:chemicalFormula="C3H5O2">
        </sbml:species><sbml:species boundaryCondition="false" compartment="c" constant="false" hasOnlySubstanceUnits="false" id="PPCOA" name="Propanoyl-coa" fbc:chemicalFormula="C24H36N7O17P3S">
        </sbml:species><sbml:species boundaryCondition="false" compartment="c" constant="false" hasOnlySubstanceUnits="false" id="MSA" name="3-Oxopropanoate(Malonate semialdehyde)" fbc:chemicalFormula="C3H3O3">
        </sbml:species><sbml:species boundaryCondition="false" compartment="c" constant="false" hasOnlySubstanceUnits="false" id="GABA" name="4-Aminobutanoate" fbc:chemicalFormula="C4H8NO2">
        </sbml:species><sbml:species boundaryCondition="false" compartment="c" constant="false" hasOnlySubstanceUnits="false" id="GLU" name="L-Glutamate" fbc:chemicalFormula="C5H8NO4">
        </sbml:species><sbml:species boundaryCondition="false" compartment="c" constant="false" hasOnlySubstanceUnits="false" id="C40COA" name="Butanoyl-CoA" fbc:chemicalFormula="C25H38N7O17P3S">
        </sbml:species><sbml:species boundaryCondition="false" compartment="c" constant="false" hasOnlySubstanceUnits="false" id="BUTYRATE" name="Butanoic acid " fbc:chemicalFormula="C4H7O2">
        </sbml:species><sbml:species boundaryCondition="false" compartment="c" constant="false" hasOnlySubstanceUnits="false" id="AACCOA" name="Acetoacetyl-CoA" fbc:chemicalFormula="C25H36N7O18P3S">
        </sbml:species><sbml:species boundaryCondition="false" compartment="c" constant="false" hasOnlySubstanceUnits="false" id="ACTAC" name="Acetoacetate" fbc:chemicalFormula="C4H5O3">
        </sbml:species><sbml:species boundaryCondition="false" compartment="c" constant="false" hasOnlySubstanceUnits="false" id="AHTD" name="2-Amino-4-hydroxy-6-(erythro-1,2,3-trihydroxypropyl)-dihydropteridine triphosphate" fbc:chemicalFormula="C9H13N5O13P3">
        </sbml:species><sbml:species boundaryCondition="false" compartment="c" constant="false" hasOnlySubstanceUnits="false" id="DHP" name="2-Amino-4-hydroxy-6-(D-erythro-1,2,3-trihydroxypropyl)-7,8-dihydropteridine" fbc:chemicalFormula="C9H13N5O4">
        </sbml:species><sbml:species boundaryCondition="false" compartment="c" constant="false" hasOnlySubstanceUnits="false" id="AHHMP" name="2-Amino-4-hydroxy-6-hydroxymethyl-7,8-dihydropteridine" fbc:chemicalFormula="C7H9N5O2">
        </sbml:species><sbml:species boundaryCondition="false" compartment="c" constant="false" hasOnlySubstanceUnits="false" id="GLAL" name="Glycolaldehyde" fbc:chemicalFormula="C2H4O2">
        </sbml:species><sbml:species boundaryCondition="false" compartment="c" constant="false" hasOnlySubstanceUnits="false" id="GLYA" name="Glycolate" fbc:chemicalFormula="C2H3O3">
        </sbml:species><sbml:species boundaryCondition="false" compartment="c" constant="false" hasOnlySubstanceUnits="false" id="AHHMD" name="2-Amino-7,8-dihydro-4-hydroxy-6-(diphosphooxymethyl)pteridine" fbc:chemicalFormula="C7H9N5O8P2">
        </sbml:species><sbml:species boundaryCondition="false" compartment="c" constant="false" hasOnlySubstanceUnits="false" id="ADCHOR" name="4-Amino-4-deoxychorismate" fbc:chemicalFormula="C10H10NO5">
        </sbml:species><sbml:species boundaryCondition="false" compartment="c" constant="false" hasOnlySubstanceUnits="false" id="CHOR" name="Chorismate" fbc:chemicalFormula="C10H8O6">
        </sbml:species><sbml:species boundaryCondition="false" compartment="c" constant="false" hasOnlySubstanceUnits="false" id="GLN" name="L-Glutamine" fbc:chemicalFormula="C5H10N2O3">
        </sbml:species><sbml:species boundaryCondition="false" compartment="c" constant="false" hasOnlySubstanceUnits="false" id="PABA" name="4-Aminobenzoate" fbc:chemicalFormula="C7H6NO2">
        </sbml:species><sbml:species boundaryCondition="false" compartment="c" constant="false" hasOnlySubstanceUnits="false" id="DHPT" name="Dihydropteroate" fbc:chemicalFormula="C14H13N6O3">
        </sbml:species><sbml:species boundaryCondition="false" compartment="c" constant="false" hasOnlySubstanceUnits="false" id="DHF" name="7,8-Dihydrofolate" fbc:chemicalFormula="C19H19N7O6">
        </sbml:species><sbml:species boundaryCondition="false" compartment="c" constant="false" hasOnlySubstanceUnits="false" id="THF" name="Tetrahydrofolate" fbc:chemicalFormula="C19H21N7O6">
        </sbml:species><sbml:species boundaryCondition="false" compartment="c" constant="false" hasOnlySubstanceUnits="false" id="FOLATE" name="folate" fbc:chemicalFormula="C19H18N7O6">
        </sbml:species><sbml:species boundaryCondition="false" compartment="c" constant="false" hasOnlySubstanceUnits="false" id="THFG" name="THF-L-glutamate" fbc:chemicalFormula="C24H30N8O9">
        </sbml:species><sbml:species boundaryCondition="false" compartment="c" constant="false" hasOnlySubstanceUnits="false" id="FTHF" name="10-Formyltetrahydrofolate" fbc:chemicalFormula="C20H21N7O7">
        </sbml:species><sbml:species boundaryCondition="false" compartment="c" constant="false" hasOnlySubstanceUnits="false" id="METHF" name="5,10-Methenyltetrahydrofolate" fbc:chemicalFormula="C20H20N7O6">
        </sbml:species><sbml:species boundaryCondition="false" compartment="c" constant="false" hasOnlySubstanceUnits="false" id="METTHF" name="5,10-Methylenetetrahydrofolate" fbc:chemicalFormula="C20H21N7O6">
        </sbml:species><sbml:species boundaryCondition="false" compartment="c" constant="false" hasOnlySubstanceUnits="false" id="MTHF" name="5-Methyltetrahydrofolate" fbc:chemicalFormula="C20H23N7O6">
        </sbml:species><sbml:species boundaryCondition="false" compartment="c" constant="false" hasOnlySubstanceUnits="false" id="OIVAL" name="(R)-2-Oxoisovalerate" fbc:chemicalFormula="C5H7O3">
        </sbml:species><sbml:species boundaryCondition="false" compartment="c" constant="false" hasOnlySubstanceUnits="false" id="VAL" name="L-Valine" fbc:chemicalFormula="C5H11NO2">
        </sbml:species><sbml:species boundaryCondition="false" compartment="c" constant="false" hasOnlySubstanceUnits="false" id="AKP" name="2-Dehydropantoate" fbc:chemicalFormula="C6H9O4">
        </sbml:species><sbml:species boundaryCondition="false" compartment="c" constant="false" hasOnlySubstanceUnits="false" id="PANT" name="(R)-Pantoate" fbc:chemicalFormula="C6H11O4">
        </sbml:species><sbml:species boundaryCondition="false" compartment="c" constant="false" hasOnlySubstanceUnits="false" id="PNTO" name="(R)-Pantothenate" fbc:chemicalFormula="C9H16NO5">
        </sbml:species><sbml:species boundaryCondition="false" compartment="c" constant="false" hasOnlySubstanceUnits="false" id="BALA" name="beta-Alanine" fbc:chemicalFormula="C3H7NO2">
        </sbml:species><sbml:species boundaryCondition="false" compartment="c" constant="false" hasOnlySubstanceUnits="false" id="4PPNTO" name="D-4'-Phosphopantothenate" fbc:chemicalFormula="C9H15NO8P">
        </sbml:species><sbml:species boundaryCondition="false" compartment="c" constant="false" hasOnlySubstanceUnits="false" id="CMP" name="CMP" fbc:chemicalFormula="C9H12N3O8P">
        </sbml:species><sbml:species boundaryCondition="false" compartment="c" constant="false" hasOnlySubstanceUnits="false" id="4PPNCYS" name="(R)-4'-Phosphopantothenoyl-L-cysteine" fbc:chemicalFormula="C12H20N2O9PS">
        </sbml:species><sbml:species boundaryCondition="false" compartment="c" constant="false" hasOnlySubstanceUnits="false" id="CTP" name="CTP" fbc:chemicalFormula="C9H13N3O14P3">
        </sbml:species><sbml:species boundaryCondition="false" compartment="c" constant="false" hasOnlySubstanceUnits="false" id="CYS" name="L-Cysteine" fbc:chemicalFormula="C3H7NO2S">
        </sbml:species><sbml:species boundaryCondition="false" compartment="c" constant="false" hasOnlySubstanceUnits="false" id="4PPNTE" name="Pantetheine 4'-phosphate" fbc:chemicalFormula="C11H21N2O7PS">
        </sbml:species><sbml:species boundaryCondition="false" compartment="c" constant="false" hasOnlySubstanceUnits="false" id="DPCOA" name="Dephospho-CoA" fbc:chemicalFormula="C21H33N7O13P2S">
        </sbml:species><sbml:species boundaryCondition="false" compartment="c" constant="false" hasOnlySubstanceUnits="false" id="CHCOA" name="6-Carboxyhexanoyl-CoA" fbc:chemicalFormula="C28H41N7O19P3S">
        </sbml:species><sbml:species boundaryCondition="false" compartment="c" constant="false" hasOnlySubstanceUnits="false" id="MALCOA" name="Malonyl-COA" fbc:chemicalFormula="C24H33N7O19P3S">
        </sbml:species><sbml:species boundaryCondition="false" compartment="c" constant="false" hasOnlySubstanceUnits="false" id="AONA" name="8-Amino-7-oxononanoate" fbc:chemicalFormula="C9H17NO3">
        </sbml:species><sbml:species boundaryCondition="false" compartment="c" constant="false" hasOnlySubstanceUnits="false" id="ALA" name="L-Alanine" fbc:chemicalFormula="C3H7NO2">
        </sbml:species><sbml:species boundaryCondition="false" compartment="c" constant="false" hasOnlySubstanceUnits="false" id="DAONA" name="7,8-diaminononanoate" fbc:chemicalFormula="C9H21N2O2">
        </sbml:species><sbml:species boundaryCondition="false" compartment="c" constant="false" hasOnlySubstanceUnits="false" id="SAMOB" name="S-adenosyl-4-methylthio-2-oxobutanoate" fbc:chemicalFormula="C15H19N5O6S">
        </sbml:species><sbml:species boundaryCondition="false" compartment="c" constant="false" hasOnlySubstanceUnits="false" id="SAM" name="S-Adenosyl-L-methionine, S-Adenosyl-L-methionine; Acylcarnitine" fbc:chemicalFormula="C15H23N6O5S">
        </sbml:species><sbml:species boundaryCondition="false" compartment="c" constant="false" hasOnlySubstanceUnits="false" id="DTB" name="Dethiobiotin" fbc:chemicalFormula="C10H17N2O3">
        </sbml:species><sbml:species boundaryCondition="false" compartment="c" constant="false" hasOnlySubstanceUnits="false" id="MET" name="L-Methionine" fbc:chemicalFormula="C5H11NO2S">
        </sbml:species><sbml:species boundaryCondition="false" compartment="c" constant="false" hasOnlySubstanceUnits="false" id="BT" name="Biotin" fbc:chemicalFormula="C10H15N2O3S">
        </sbml:species><sbml:species boundaryCondition="false" compartment="c" constant="false" hasOnlySubstanceUnits="false" id="DA" name="Deoxyadenosine" fbc:chemicalFormula="C10H13N5O3">
        </sbml:species><sbml:species boundaryCondition="false" compartment="c" constant="false" hasOnlySubstanceUnits="false" id="S" name="Sulfur" fbc:chemicalFormula="S">
        </sbml:species><sbml:species boundaryCondition="false" compartment="c" constant="false" hasOnlySubstanceUnits="false" id="PYDX5P" name="Pyridoxal phosphate" fbc:chemicalFormula="C8H8NO6P">
        </sbml:species><sbml:species boundaryCondition="false" compartment="c" constant="false" hasOnlySubstanceUnits="false" id="PYDX" name="Pyridoxal" fbc:chemicalFormula="C8H9NO3">
        </sbml:species><sbml:species boundaryCondition="false" compartment="c" constant="false" hasOnlySubstanceUnits="false" id="NH3" name="NH3" fbc:chemicalFormula="H4N">
        </sbml:species><sbml:species boundaryCondition="false" compartment="c" constant="false" hasOnlySubstanceUnits="false" id="PDXAM" name="Pyridoxamine" fbc:chemicalFormula="C8H13N2O2">
        </sbml:species><sbml:species boundaryCondition="false" compartment="c" constant="false" hasOnlySubstanceUnits="false" id="PYAM5P" name="Pyridoxamine phosphate" fbc:chemicalFormula="C8H12N2O5P">
        </sbml:species><sbml:species boundaryCondition="false" compartment="c" constant="false" hasOnlySubstanceUnits="false" id="PDX5P" name="Pyridoxine phosphate" fbc:chemicalFormula="C8H10NO6P">
        </sbml:species><sbml:species boundaryCondition="false" compartment="c" constant="false" hasOnlySubstanceUnits="false" id="PDXI" name="Pyridoxine" fbc:chemicalFormula="C8H11NO3">
        </sbml:species><sbml:species boundaryCondition="false" compartment="c" constant="false" hasOnlySubstanceUnits="false" id="4HBA" name="4-hydroxybenzoic acid" fbc:chemicalFormula="C7H5O3">
        </sbml:species><sbml:species boundaryCondition="false" compartment="c" constant="false" hasOnlySubstanceUnits="false" id="4HP" name="4-hydroxy-3-polyprenylbenzoate" fbc:chemicalFormula="C12H13O3(C5H8)n">
        </sbml:species><sbml:species boundaryCondition="false" compartment="c" constant="false" hasOnlySubstanceUnits="false" id="PD" name="all-trans-polyprenyl diphosphate" fbc:chemicalFormula="C5H9O7P2(C5H8)n">
        </sbml:species><sbml:species boundaryCondition="false" compartment="c" constant="false" hasOnlySubstanceUnits="false" id="3PD" name="3-polyprenyl-4,5-dihydroxybenzoate" fbc:chemicalFormula="C12H13O4(C5H8)n">
        </sbml:species><sbml:species boundaryCondition="false" compartment="c" constant="false" hasOnlySubstanceUnits="false" id="3PHM" name="3-polyprenyl-4-hydroxy-5-methoxybenzoate" fbc:chemicalFormula="C13H15O4(C5H8)n">
        </sbml:species><sbml:species boundaryCondition="false" compartment="c" constant="false" hasOnlySubstanceUnits="false" id="SAH" name="S-Adenosyl-L-homocysteine" fbc:chemicalFormula="C14H20N6O5S">
        </sbml:species><sbml:species boundaryCondition="false" compartment="c" constant="false" hasOnlySubstanceUnits="false" id="2PM" name="2-polyprenyl-6-methoxyphenol" fbc:chemicalFormula="C12H16O2(C5H8)n">
        </sbml:species><sbml:species boundaryCondition="false" compartment="c" constant="false" hasOnlySubstanceUnits="false" id="2PMB" name="2-polyprenyl-6-methoxy-1,4-benzoquinone" fbc:chemicalFormula="C12H14O3(C5H8)n">
        </sbml:species><sbml:species boundaryCondition="false" compartment="c" constant="false" hasOnlySubstanceUnits="false" id="2PMMB" name="2-polyprenyl-3-methyl-6-methoxy-1,4-benzoquinone" fbc:chemicalFormula="C13H16O3(C5H8)n">
        </sbml:species><sbml:species boundaryCondition="false" compartment="c" constant="false" hasOnlySubstanceUnits="false" id="2PMHMB" name="2-polyprenyl-3-methyl-5-hydroxy-6-methoxy-1,4-benzoquinone" fbc:chemicalFormula="C13H16O4(C5H8)n">
        </sbml:species><sbml:species boundaryCondition="false" compartment="c" constant="false" hasOnlySubstanceUnits="false" id="D6RP5P" name="2,5-diamino-6-hydroxy-4-(5'-phosphoribosylamino)-pyrimidine" fbc:chemicalFormula="C9H14N5O8P">
        </sbml:species><sbml:species boundaryCondition="false" compartment="c" constant="false" hasOnlySubstanceUnits="false" id="A6RP5P" name="5-amino-6-(5-phosphoribosylamino)uracil" fbc:chemicalFormula="C9H13N4O9P">
        </sbml:species><sbml:species boundaryCondition="false" compartment="c" constant="false" hasOnlySubstanceUnits="false" id="5APRBU" name="5-amino-6-(5'-phosphoribitylamino)uracil" fbc:chemicalFormula="C9H15N4O9P">
        </sbml:species><sbml:species boundaryCondition="false" compartment="c" constant="false" hasOnlySubstanceUnits="false" id="AURA" name="5-amino-6-(D-ribitylamino)uracil" fbc:chemicalFormula="C9H16N4O6">
        </sbml:species><sbml:species boundaryCondition="false" compartment="c" constant="false" hasOnlySubstanceUnits="false" id="DB4P" name="2-hydroxy-3-oxobutyl phosphate" fbc:chemicalFormula="C4H7O6P">
        </sbml:species><sbml:species boundaryCondition="false" compartment="c" constant="false" hasOnlySubstanceUnits="false" id="D8RL" name="6,7-dimethyl-8-(1-D-ribityl)lumazine" fbc:chemicalFormula="C13H18N4O6">
        </sbml:species><sbml:species boundaryCondition="false" compartment="c" constant="false" hasOnlySubstanceUnits="false" id="RIBOFLAVIN" name="riboflavin" fbc:chemicalFormula="C17H20N4O6">
        </sbml:species><sbml:species boundaryCondition="false" compartment="c" constant="false" hasOnlySubstanceUnits="false" id="FMN" name="FMN" fbc:chemicalFormula="C17H19N4O9P">
        </sbml:species><sbml:species boundaryCondition="false" compartment="c" constant="false" hasOnlySubstanceUnits="false" id="AHMPP" name="4-amino-2-methyl-5-diphosphomethylpyrimidine" fbc:chemicalFormula="C6H8N3O7P2">
        </sbml:species><sbml:species boundaryCondition="false" compartment="c" constant="false" hasOnlySubstanceUnits="false" id="4AMPM" name="4-amino-2-methyl-5-phosphomethylpyrimidine" fbc:chemicalFormula="C6H8N3O4P">
        </sbml:species><sbml:species boundaryCondition="false" compartment="c" constant="false" hasOnlySubstanceUnits="false" id="THZP" name="4-methyl-5-(2-phosphonooxyethyl)thiazole" fbc:chemicalFormula="C6H8NO4PS">
        </sbml:species><sbml:species boundaryCondition="false" compartment="c" constant="false" hasOnlySubstanceUnits="false" id="THZ" name="5-(2-hydroxyethyl)-4-methylthiazole" fbc:chemicalFormula="C6H9NOS">
        </sbml:species><sbml:species boundaryCondition="false" compartment="c" constant="false" hasOnlySubstanceUnits="false" id="THMP" name="thiamin monophosphate" fbc:chemicalFormula="C12H16N4O4PS">
        </sbml:species><sbml:species boundaryCondition="false" compartment="c" constant="false" hasOnlySubstanceUnits="false" id="THDP" name="thiamin diphosphate" fbc:chemicalFormula="C12H16N4O7P2S">
        </sbml:species><sbml:species boundaryCondition="false" compartment="c" constant="false" hasOnlySubstanceUnits="false" id="THM" name="thiamin" fbc:chemicalFormula="C12H17N4OS">
        </sbml:species><sbml:species boundaryCondition="false" compartment="c" constant="false" hasOnlySubstanceUnits="false" id="HIS" name="L-Histidine" fbc:chemicalFormula="C6H9N3O2">
        </sbml:species><sbml:species boundaryCondition="false" compartment="c" constant="false" hasOnlySubstanceUnits="false" id="4AHMMP" name="4-Amino-5-hydroxymethyl-2-methylpyrimidine" fbc:chemicalFormula="C6H9N3O">
        </sbml:species><sbml:species boundaryCondition="false" compartment="c" constant="false" hasOnlySubstanceUnits="false" id="ETH" name="Ethanol" fbc:chemicalFormula="C2H6O">
        </sbml:species><sbml:species boundaryCondition="false" compartment="c" constant="false" hasOnlySubstanceUnits="false" id="GLYN" name="Glycerone (DHA/dihydroxyacetone)" fbc:chemicalFormula="C3H6O3">
        </sbml:species><sbml:species boundaryCondition="false" compartment="c" constant="false" hasOnlySubstanceUnits="false" id="GL" name="Glycerol" fbc:chemicalFormula="C3H8O3">
        </sbml:species><sbml:species boundaryCondition="false" compartment="c" constant="false" hasOnlySubstanceUnits="false" id="GLYAL" name="L-Glyceraldehyde" fbc:chemicalFormula="C3H6O3">
        </sbml:species><sbml:species boundaryCondition="false" compartment="c" constant="false" hasOnlySubstanceUnits="false" id="GL3P" name="Glycerol 3-phosphate" fbc:chemicalFormula="C3H7O6P">
        </sbml:species><sbml:species boundaryCondition="false" compartment="c" constant="false" hasOnlySubstanceUnits="false" id="LLAC" name="L-Lactate" fbc:chemicalFormula="C3H5O3">
        </sbml:species><sbml:species boundaryCondition="false" compartment="c" constant="false" hasOnlySubstanceUnits="false" id="OXGLY" name="Oxaloglycolate" fbc:chemicalFormula="C4H3O6">
        </sbml:species><sbml:species boundaryCondition="false" compartment="c" constant="false" hasOnlySubstanceUnits="false" id="TAR" name="Tartrate" fbc:chemicalFormula="C4H4O6">
        </sbml:species><sbml:species boundaryCondition="false" compartment="c" constant="false" hasOnlySubstanceUnits="false" id="EOL" name="Erythritol" fbc:chemicalFormula="C4H10O4">
        </sbml:species><sbml:species boundaryCondition="false" compartment="c" constant="false" hasOnlySubstanceUnits="false" id="E" name="D-Erythrose" fbc:chemicalFormula="C4H8O4">
        </sbml:species><sbml:species boundaryCondition="false" compartment="c" constant="false" hasOnlySubstanceUnits="false" id="EU" name="L-Erythrulose" fbc:chemicalFormula="C4H8O4">
        </sbml:species><sbml:species boundaryCondition="false" compartment="c" constant="false" hasOnlySubstanceUnits="false" id="EU1P" name="L-Erythrulose 1-phosphate" fbc:chemicalFormula="C4H7O7P">
        </sbml:species><sbml:species boundaryCondition="false" compartment="c" constant="false" hasOnlySubstanceUnits="false" id="LAOL" name="L-Arabitol" fbc:chemicalFormula="C5H12O5">
        </sbml:species><sbml:species boundaryCondition="false" compartment="c" constant="false" hasOnlySubstanceUnits="false" id="LXUL" name="L-Xylulose" fbc:chemicalFormula="C5H10O5">
        </sbml:species><sbml:species boundaryCondition="false" compartment="c" constant="false" hasOnlySubstanceUnits="false" id="XOL" name="Xylitol" fbc:chemicalFormula="C5H12O5">
        </sbml:species><sbml:species boundaryCondition="false" compartment="c" constant="false" hasOnlySubstanceUnits="false" id="XYL" name="D-Xylose" fbc:chemicalFormula="C5H10O5">
        </sbml:species><sbml:species boundaryCondition="false" compartment="c" constant="false" hasOnlySubstanceUnits="false" id="XUL" name="D-Xylulose" fbc:chemicalFormula="C5H10O5">
        </sbml:species><sbml:species boundaryCondition="false" compartment="c" constant="false" hasOnlySubstanceUnits="false" id="ARAB" name="D-Arabinose" fbc:chemicalFormula="C5H10O5">
        </sbml:species><sbml:species boundaryCondition="false" compartment="c" constant="false" hasOnlySubstanceUnits="false" id="ARABLAC" name="D-Arabinono-1,4-lactone" fbc:chemicalFormula="C5H8O5">
        </sbml:species><sbml:species boundaryCondition="false" compartment="c" constant="false" hasOnlySubstanceUnits="false" id="AOL" name="D-Arabitol" fbc:chemicalFormula="C5H12O5">
        </sbml:species><sbml:species boundaryCondition="false" compartment="c" constant="false" hasOnlySubstanceUnits="false" id="RIB" name="D-Ribose" fbc:chemicalFormula="C5H10O5">
        </sbml:species><sbml:species boundaryCondition="false" compartment="c" constant="false" hasOnlySubstanceUnits="false" id="R1P" name="D-Ribose 1-phosphate" fbc:chemicalFormula="C5H9O8P">
        </sbml:species><sbml:species boundaryCondition="false" compartment="c" constant="false" hasOnlySubstanceUnits="false" id="RIBOL" name="Ribitol" fbc:chemicalFormula="C5H12O5">
        </sbml:species><sbml:species boundaryCondition="false" compartment="c" constant="false" hasOnlySubstanceUnits="false" id="RL" name="D-Ribulose" fbc:chemicalFormula="C5H10O5">
        </sbml:species><sbml:species boundaryCondition="false" compartment="c" constant="false" hasOnlySubstanceUnits="false" id="PECTIN" name="Pectin" fbc:chemicalFormula="H2O(C6H8O6)n">
        </sbml:species><sbml:species boundaryCondition="false" compartment="c" constant="false" hasOnlySubstanceUnits="false" id="GALUNT" name="D-Galacturonate" fbc:chemicalFormula="C6H9O7">
        </sbml:species><sbml:species boundaryCondition="false" compartment="e" constant="false" hasOnlySubstanceUnits="false" id="DIGALURe" name="Digalacturonate (extracellular)" fbc:chemicalFormula="C12H16O13">
        </sbml:species><sbml:species boundaryCondition="false" compartment="c" constant="false" hasOnlySubstanceUnits="false" id="GALCTN__L" name="L-Galactonate" fbc:chemicalFormula="C6H11O7">
        </sbml:species><sbml:species boundaryCondition="false" compartment="c" constant="false" hasOnlySubstanceUnits="false" id="2DH3DGAL" name="2-Dehydro-3-deoxy-L-galactonate" fbc:chemicalFormula="C6H10O6">
        </sbml:species><sbml:species boundaryCondition="false" compartment="c" constant="false" hasOnlySubstanceUnits="false" id="GLCN15LAC" name="d-Glucono-1,5-lactone" fbc:chemicalFormula="C6H10O6">
        </sbml:species><sbml:species boundaryCondition="false" compartment="c" constant="false" hasOnlySubstanceUnits="false" id="GLCNT" name="D-Gluconate" fbc:chemicalFormula="C6H11O7">
        </sbml:species><sbml:species boundaryCondition="false" compartment="c" constant="false" hasOnlySubstanceUnits="false" id="D6PDGC" name="6-phospho-2-dehydro-D-gluconate" fbc:chemicalFormula="C6H11O10P">
        </sbml:species><sbml:species boundaryCondition="false" compartment="c" constant="false" hasOnlySubstanceUnits="false" id="KDDGC" name="2-dehydro-3-deoxy-D-gluconate" fbc:chemicalFormula="C6H9O6">
        </sbml:species><sbml:species boundaryCondition="false" compartment="c" constant="false" hasOnlySubstanceUnits="false" id="GALOL" name="Galactitol" fbc:chemicalFormula="C6H14O6">
        </sbml:species><sbml:species boundaryCondition="false" compartment="c" constant="false" hasOnlySubstanceUnits="false" id="GAL1P" name="alpha-D-Galactose 1-phosphate" fbc:chemicalFormula="C6H11O9P">
        </sbml:species><sbml:species boundaryCondition="false" compartment="c" constant="false" hasOnlySubstanceUnits="false" id="UDPGAL" name="UDP-galactose" fbc:chemicalFormula="C15H22N2O17P2">
        </sbml:species><sbml:species boundaryCondition="false" compartment="c" constant="false" hasOnlySubstanceUnits="false" id="UTP" name="UTP" fbc:chemicalFormula="C9H12N2O15P3">
        </sbml:species><sbml:species boundaryCondition="false" compartment="c" constant="false" hasOnlySubstanceUnits="false" id="UDPG" name="UDP-glucose" fbc:chemicalFormula="C15H22N2O17P2">
        </sbml:species><sbml:species boundaryCondition="false" compartment="c" constant="false" hasOnlySubstanceUnits="false" id="G1P" name="alpha-D-Glucose 1-phosphate" fbc:chemicalFormula="C6H11O9P">
        </sbml:species><sbml:species boundaryCondition="false" compartment="c" constant="false" hasOnlySubstanceUnits="false" id="GALN14LAC" name="D-Galactono-1,4-lactone" fbc:chemicalFormula="C6H10O6">
        </sbml:species><sbml:species boundaryCondition="false" compartment="c" constant="false" hasOnlySubstanceUnits="false" id="GALNT" name="D-Galactonate" fbc:chemicalFormula="C6H11O7">
        </sbml:species><sbml:species boundaryCondition="false" compartment="c" constant="false" hasOnlySubstanceUnits="false" id="2D3DGALT" name="2-Dehydro-3-deoxy-D-galactonate" fbc:chemicalFormula="C6H9O6">
        </sbml:species><sbml:species boundaryCondition="false" compartment="c" constant="false" hasOnlySubstanceUnits="false" id="GALUNTP" name="1-phospho-alpha-D-galacturonate" fbc:chemicalFormula="C6H11O10P">
        </sbml:species><sbml:species boundaryCondition="false" compartment="c" constant="false" hasOnlySubstanceUnits="false" id="UDPGALU" name="UDP-galacturonate" fbc:chemicalFormula="　">
        </sbml:species><sbml:species boundaryCondition="false" compartment="c" constant="false" hasOnlySubstanceUnits="false" id="RHAMN" name="L-rhamnulose" fbc:chemicalFormula="C6H12O5">
        </sbml:species><sbml:species boundaryCondition="false" compartment="c" constant="false" hasOnlySubstanceUnits="false" id="RHA" name="L-Rhamnose" fbc:chemicalFormula="C6H12O5">
        </sbml:species><sbml:species boundaryCondition="false" compartment="c" constant="false" hasOnlySubstanceUnits="false" id="RHAMNP" name="L-rhamnulose 1-phosphate" fbc:chemicalFormula="C6H9O8P">
        </sbml:species><sbml:species boundaryCondition="false" compartment="c" constant="false" hasOnlySubstanceUnits="false" id="MAN6P" name="D-Mannose 6-phosphate" fbc:chemicalFormula="C6H11O9P">
        </sbml:species><sbml:species boundaryCondition="false" compartment="c" constant="false" hasOnlySubstanceUnits="false" id="MAN" name="D-Mannose" fbc:chemicalFormula="C6H12O6">
        </sbml:species><sbml:species boundaryCondition="false" compartment="c" constant="false" hasOnlySubstanceUnits="false" id="MNT1P" name="D-Mannitol 1-phosphate" fbc:chemicalFormula="C6H13O9P">
        </sbml:species><sbml:species boundaryCondition="false" compartment="c" constant="false" hasOnlySubstanceUnits="false" id="MNT" name="D-Mannitol" fbc:chemicalFormula="C6H14O6">
        </sbml:species><sbml:species boundaryCondition="false" compartment="c" constant="false" hasOnlySubstanceUnits="false" id="MAN1P" name="alpha-D-Mannose 1-phosphate" fbc:chemicalFormula="C6H11O9P">
        </sbml:species><sbml:species boundaryCondition="false" compartment="c" constant="false" hasOnlySubstanceUnits="false" id="GDPMAN" name="GDP-mannose" fbc:chemicalFormula="C16H23N5O16P2">
        </sbml:species><sbml:species boundaryCondition="false" compartment="c" constant="false" hasOnlySubstanceUnits="false" id="F26P" name="D-Fructose 2,6-bisphosphate" fbc:chemicalFormula="C6H10O12P2">
        </sbml:species><sbml:species boundaryCondition="false" compartment="c" constant="false" hasOnlySubstanceUnits="false" id="SOR" name="L-Sorbose" fbc:chemicalFormula="C6H12O6">
        </sbml:species><sbml:species boundaryCondition="false" compartment="c" constant="false" hasOnlySubstanceUnits="false" id="IDOL" name="L-Iditol" fbc:chemicalFormula="C6H14O6">
        </sbml:species><sbml:species boundaryCondition="false" compartment="c" constant="false" hasOnlySubstanceUnits="false" id="SOT" name="D-Sorbitol" fbc:chemicalFormula="C6H14O6">
        </sbml:species><sbml:species boundaryCondition="false" compartment="c" constant="false" hasOnlySubstanceUnits="false" id="FRUCTAN" name="Fructan" fbc:chemicalFormula="　">
        </sbml:species><sbml:species boundaryCondition="false" compartment="c" constant="false" hasOnlySubstanceUnits="false" id="F1P" name="D-Fructose 1-phosphate" fbc:chemicalFormula="C6H11O9P">
        </sbml:species><sbml:species boundaryCondition="false" compartment="c" constant="false" hasOnlySubstanceUnits="false" id="RHNL" name="L-Rhamnono-1,4-lactone" fbc:chemicalFormula="C6H10O5">
        </sbml:species><sbml:species boundaryCondition="false" compartment="c" constant="false" hasOnlySubstanceUnits="false" id="RHFR" name="L-Rhamnofuranose" fbc:chemicalFormula="C6H12O5">
        </sbml:species><sbml:species boundaryCondition="false" compartment="c" constant="false" hasOnlySubstanceUnits="false" id="RHNT" name="L-Rhamnonate" fbc:chemicalFormula="C6H11O6">
        </sbml:species><sbml:species boundaryCondition="false" compartment="c" constant="false" hasOnlySubstanceUnits="false" id="2D3DLR" name="2-Dehydro-3-deoxy-L-rhamnonate" fbc:chemicalFormula="C6H9O5">
        </sbml:species><sbml:species boundaryCondition="false" compartment="c" constant="false" hasOnlySubstanceUnits="false" id="UDP" name="UDP" fbc:chemicalFormula="C9H12N2O12P2">
        </sbml:species><sbml:species boundaryCondition="false" compartment="c" constant="false" hasOnlySubstanceUnits="false" id="TRE6P" name="alpha,alpha-Trehalose 6-phosphate" fbc:chemicalFormula="C12H21O14P">
        </sbml:species><sbml:species boundaryCondition="false" compartment="c" constant="false" hasOnlySubstanceUnits="false" id="TRE" name="alpha,alpha-Trehalose" fbc:chemicalFormula="C12H22O11">
        </sbml:species><sbml:species boundaryCondition="false" compartment="c" constant="false" hasOnlySubstanceUnits="false" id="CELLOB" name="Cellobiose" fbc:chemicalFormula="C12H22O11">
        </sbml:species><sbml:species boundaryCondition="false" compartment="c" constant="false" hasOnlySubstanceUnits="false" id="XYLAN" name="Xylans" fbc:chemicalFormula="C5H10O5">
        </sbml:species><sbml:species boundaryCondition="false" compartment="c" constant="false" hasOnlySubstanceUnits="false" id="AMYLS" name="Amylose" fbc:chemicalFormula="(C6H10O5)n">
        </sbml:species><sbml:species boundaryCondition="false" compartment="c" constant="false" hasOnlySubstanceUnits="false" id="STAR" name="Starch" fbc:chemicalFormula="C6H10O5">
        </sbml:species><sbml:species boundaryCondition="false" compartment="c" constant="false" hasOnlySubstanceUnits="false" id="DEXTRIN" name="Dextrin" fbc:chemicalFormula="(C12H20O10)n">
        </sbml:species><sbml:species boundaryCondition="false" compartment="c" constant="false" hasOnlySubstanceUnits="false" id="MLT" name="Maltose" fbc:chemicalFormula="C12H22O11">
        </sbml:species><sbml:species boundaryCondition="false" compartment="c" constant="false" hasOnlySubstanceUnits="false" id="13GLUCAN" name="1,3-beta-D-Glucan" fbc:chemicalFormula="C6H10O5">
        </sbml:species><sbml:species boundaryCondition="false" compartment="c" constant="false" hasOnlySubstanceUnits="false" id="LACT" name="Lactose" fbc:chemicalFormula="C12H22O11">
        </sbml:species><sbml:species boundaryCondition="false" compartment="c" constant="false" hasOnlySubstanceUnits="false" id="PHAL" name="Phenylacetaldehyde" fbc:chemicalFormula="C8H8O">
        </sbml:species><sbml:species boundaryCondition="false" compartment="c" constant="false" hasOnlySubstanceUnits="false" id="PHPYR" name="Phenylpyruvate" fbc:chemicalFormula="C9H7O3">
        </sbml:species><sbml:species boundaryCondition="false" compartment="c" constant="false" hasOnlySubstanceUnits="false" id="PHAC" name="Phenylacetate" fbc:chemicalFormula="C8H7O2">
        </sbml:species><sbml:species boundaryCondition="false" compartment="c" constant="false" hasOnlySubstanceUnits="false" id="2HPAC" name="2-hydroxyphenylacetic acid" fbc:chemicalFormula="C8H7O3">
        </sbml:species><sbml:species boundaryCondition="false" compartment="c" constant="false" hasOnlySubstanceUnits="false" id="HOMOGEN" name="Homogentisate" fbc:chemicalFormula="NO2">
        </sbml:species><sbml:species boundaryCondition="false" compartment="c" constant="false" hasOnlySubstanceUnits="false" id="MACAC" name="maleylacetoacetate" fbc:chemicalFormula="C8H6O6">
        </sbml:species><sbml:species boundaryCondition="false" compartment="c" constant="false" hasOnlySubstanceUnits="false" id="FUACAC" name="4-Fumarylacetoacetate" fbc:chemicalFormula="C8H6O6">
        </sbml:species><sbml:species boundaryCondition="false" compartment="c" constant="false" hasOnlySubstanceUnits="false" id="4HPAC" name="4-hydroxyphenylacetic acid" fbc:chemicalFormula="C8H7O3">
        </sbml:species><sbml:species boundaryCondition="false" compartment="c" constant="false" hasOnlySubstanceUnits="false" id="4HMAND" name="4-hydroxymandelate" fbc:chemicalFormula="C8H7O4">
        </sbml:species><sbml:species boundaryCondition="false" compartment="c" constant="false" hasOnlySubstanceUnits="false" id="4HBFOR" name="4-hydroxybenzoylformic acid" fbc:chemicalFormula="C8H5O7">
        </sbml:species><sbml:species boundaryCondition="false" compartment="c" constant="false" hasOnlySubstanceUnits="false" id="4HBAL" name="4-hydroxybenzaldehyde" fbc:chemicalFormula="C7H6O2">
        </sbml:species><sbml:species boundaryCondition="false" compartment="c" constant="false" hasOnlySubstanceUnits="false" id="PCC" name="Protocatechuate" fbc:chemicalFormula="C7H5O4">
        </sbml:species><sbml:species boundaryCondition="false" compartment="c" constant="false" hasOnlySubstanceUnits="false" id="COUM" name="Coumarate" fbc:chemicalFormula="C9H7O3">
        </sbml:species><sbml:species boundaryCondition="false" compartment="c" constant="false" hasOnlySubstanceUnits="false" id="MTPHTH" name="Monomethylterephthalate" fbc:chemicalFormula="　">
        </sbml:species><sbml:species boundaryCondition="false" compartment="c" constant="false" hasOnlySubstanceUnits="false" id="DMT" name="Dimethylterephthalate" fbc:chemicalFormula="C12H14O4">
        </sbml:species><sbml:species boundaryCondition="false" compartment="c" constant="false" hasOnlySubstanceUnits="false" id="TPHTH" name="Terephthalate" fbc:chemicalFormula="C8H4O4">
        </sbml:species><sbml:species boundaryCondition="false" compartment="c" constant="false" hasOnlySubstanceUnits="false" id="DHCHDDC" name="(1R,6S)-dihydroxycyclohexa-2,4-diene-1,4-dicarboxylate" fbc:chemicalFormula="C8H8O6">
        </sbml:species><sbml:species boundaryCondition="false" compartment="c" constant="false" hasOnlySubstanceUnits="false" id="3HBA" name="3-hydroxybenzoate; m-hydroxybenzoate" fbc:chemicalFormula="C7H5O3">
        </sbml:species><sbml:species boundaryCondition="false" compartment="c" constant="false" hasOnlySubstanceUnits="false" id="FERCOA" name="trans-feruloyl-CoA" fbc:chemicalFormula="C31H40N7O19P3S">
        </sbml:species><sbml:species boundaryCondition="false" compartment="c" constant="false" hasOnlySubstanceUnits="false" id="FER" name="Ferulic acid" fbc:chemicalFormula="C10H9O4">
        </sbml:species><sbml:species boundaryCondition="false" compartment="c" constant="false" hasOnlySubstanceUnits="false" id="FERHCOA" name="4-hydroxy-3-methoxyphenyl-beta-hydroxypropionyl-CoA" fbc:chemicalFormula="C31H42N7O20P3S">
        </sbml:species><sbml:species boundaryCondition="false" compartment="c" constant="false" hasOnlySubstanceUnits="false" id="VANIN" name="Vanillin" fbc:chemicalFormula="C8H8O3">
        </sbml:species><sbml:species boundaryCondition="false" compartment="c" constant="false" hasOnlySubstanceUnits="false" id="VAN" name="Vanillate" fbc:chemicalFormula="C8H7O4">
        </sbml:species><sbml:species boundaryCondition="false" compartment="c" constant="false" hasOnlySubstanceUnits="false" id="GUA" name="Guaiacol" fbc:chemicalFormula="C7H8O2">
        </sbml:species><sbml:species boundaryCondition="false" compartment="c" constant="false" hasOnlySubstanceUnits="false" id="CCL" name="Catechol" fbc:chemicalFormula="C6H6O2">
        </sbml:species><sbml:species boundaryCondition="false" compartment="c" constant="false" hasOnlySubstanceUnits="false" id="BA" name="Benzoic acid" fbc:chemicalFormula="C7H5O2">
        </sbml:species><sbml:species boundaryCondition="false" compartment="c" constant="false" hasOnlySubstanceUnits="false" id="BN" name="Benzonitrile" fbc:chemicalFormula="C7H5N">
        </sbml:species><sbml:species boundaryCondition="false" compartment="c" constant="false" hasOnlySubstanceUnits="false" id="3HIND" name="3-hydroxyindoxyle" fbc:chemicalFormula="　">
        </sbml:species><sbml:species boundaryCondition="false" compartment="c" constant="false" hasOnlySubstanceUnits="false" id="IND" name="Indole" fbc:chemicalFormula="C8H7N">
        </sbml:species><sbml:species boundaryCondition="false" compartment="c" constant="false" hasOnlySubstanceUnits="false" id="NFAN" name="N-formylanthranilate" fbc:chemicalFormula="C8H6NO3">
        </sbml:species><sbml:species boundaryCondition="false" compartment="c" constant="false" hasOnlySubstanceUnits="false" id="AN" name="Anthranilate" fbc:chemicalFormula="C7H6NO2">
        </sbml:species><sbml:species boundaryCondition="false" compartment="c" constant="false" hasOnlySubstanceUnits="false" id="FKYN" name="L-Formylkynurenine" fbc:chemicalFormula="C11H12N2O4">
        </sbml:species><sbml:species boundaryCondition="false" compartment="c" constant="false" hasOnlySubstanceUnits="false" id="TRP" name="L-Tryptophan" fbc:chemicalFormula="C11H12N2O2">
        </sbml:species><sbml:species boundaryCondition="false" compartment="c" constant="false" hasOnlySubstanceUnits="false" id="KYN" name="L-Kynurenine" fbc:chemicalFormula="C10H12N2O3">
        </sbml:species><sbml:species boundaryCondition="false" compartment="c" constant="false" hasOnlySubstanceUnits="false" id="DHBA" name="2,3-dihydroxybenzoate" fbc:chemicalFormula="C7H5O4">
        </sbml:species><sbml:species boundaryCondition="false" compartment="c" constant="false" hasOnlySubstanceUnits="false" id="HKYN" name="3-Hydroxykynurenine" fbc:chemicalFormula="C10H12N2O4">
        </sbml:species><sbml:species boundaryCondition="false" compartment="c" constant="false" hasOnlySubstanceUnits="false" id="HAN" name="3-Hydroxyanthranilate" fbc:chemicalFormula="C7H6NO3">
        </sbml:species><sbml:species boundaryCondition="false" compartment="c" constant="false" hasOnlySubstanceUnits="false" id="4HPP" name="3-(4-Hydroxyphenyl)pyruvate" fbc:chemicalFormula="C9H7O4">
        </sbml:species><sbml:species boundaryCondition="false" compartment="c" constant="false" hasOnlySubstanceUnits="false" id="SALI" name="Salicylate" fbc:chemicalFormula="C7H5O3">
        </sbml:species><sbml:species boundaryCondition="false" compartment="c" constant="false" hasOnlySubstanceUnits="false" id="BAL" name="Benzaldehyde" fbc:chemicalFormula="C7H6O">
        </sbml:species><sbml:species boundaryCondition="false" compartment="c" constant="false" hasOnlySubstanceUnits="false" id="BAMN" name="Benzoylamine" fbc:chemicalFormula="C7H10N">
        </sbml:species><sbml:species boundaryCondition="false" compartment="c" constant="false" hasOnlySubstanceUnits="false" id="BFOR" name="Benzoylformate" fbc:chemicalFormula="C8H5O3">
        </sbml:species><sbml:species boundaryCondition="false" compartment="c" constant="false" hasOnlySubstanceUnits="false" id="DMAND" name="D-mandelate" fbc:chemicalFormula="C8H7O3">
        </sbml:species><sbml:species boundaryCondition="false" compartment="c" constant="false" hasOnlySubstanceUnits="false" id="LMAND" name="L-mandelate" fbc:chemicalFormula="　">
        </sbml:species><sbml:species boundaryCondition="false" compartment="c" constant="false" hasOnlySubstanceUnits="false" id="BTOL" name="benzene-1,2,4-triol" fbc:chemicalFormula="C6H6O3">
        </sbml:species><sbml:species boundaryCondition="false" compartment="c" constant="false" hasOnlySubstanceUnits="false" id="RES" name="Resocinol" fbc:chemicalFormula="C6H6O2">
        </sbml:species><sbml:species boundaryCondition="false" compartment="c" constant="false" hasOnlySubstanceUnits="false" id="2MAC" name="2-maleyl acetate" fbc:chemicalFormula="C6H4O5">
        </sbml:species><sbml:species boundaryCondition="false" compartment="c" constant="false" hasOnlySubstanceUnits="false" id="3OA" name="3-oxoadipate" fbc:chemicalFormula="C6H6O5">
        </sbml:species><sbml:species boundaryCondition="false" compartment="c" constant="false" hasOnlySubstanceUnits="false" id="GNTAL" name="Gentisate aldehyde" fbc:chemicalFormula="C7H6O3">
        </sbml:species><sbml:species boundaryCondition="false" compartment="c" constant="false" hasOnlySubstanceUnits="false" id="GEN" name="Gentisate" fbc:chemicalFormula="C7H5O4">
        </sbml:species><sbml:species boundaryCondition="false" compartment="c" constant="false" hasOnlySubstanceUnits="false" id="3MPYR" name="3-maleylpyruvate" fbc:chemicalFormula="C7H5O6">
        </sbml:species><sbml:species boundaryCondition="false" compartment="c" constant="false" hasOnlySubstanceUnits="false" id="3FPYR" name="3-fumarylpyruvate" fbc:chemicalFormula="C7H5O6">
        </sbml:species><sbml:species boundaryCondition="false" compartment="c" constant="false" hasOnlySubstanceUnits="false" id="MUCO" name="cis,cis-muconate" fbc:chemicalFormula="C6H6O4">
        </sbml:species><sbml:species boundaryCondition="false" compartment="c" constant="false" hasOnlySubstanceUnits="false" id="MUCL" name="Muconolactone" fbc:chemicalFormula="C6H5O4">
        </sbml:species><sbml:species boundaryCondition="false" compartment="c" constant="false" hasOnlySubstanceUnits="false" id="OAEL" name="3-Oxoadipate enol-lactone" fbc:chemicalFormula="C6H6O4">
        </sbml:species><sbml:species boundaryCondition="false" compartment="c" constant="false" hasOnlySubstanceUnits="false" id="DHSK" name="3-Dehydroshikimate" fbc:chemicalFormula="C7H7O5">
        </sbml:species><sbml:species boundaryCondition="false" compartment="c" constant="false" hasOnlySubstanceUnits="false" id="3CMUCO" name="3-Carboxymuconate" fbc:chemicalFormula="C7H6O6">
        </sbml:species><sbml:species boundaryCondition="false" compartment="c" constant="false" hasOnlySubstanceUnits="false" id="4CMUCL" name="4-Carboxymuconolactone" fbc:chemicalFormula="C7H4O6">
        </sbml:species><sbml:species boundaryCondition="false" compartment="c" constant="false" hasOnlySubstanceUnits="false" id="BUTAL" name="Butanal" fbc:chemicalFormula="C8H8O">
        </sbml:species><sbml:species boundaryCondition="false" compartment="c" constant="false" hasOnlySubstanceUnits="false" id="BUTN" name="n-butylamine" fbc:chemicalFormula="C8H11N">
        </sbml:species><sbml:species boundaryCondition="false" compartment="c" constant="false" hasOnlySubstanceUnits="false" id="PENAL" name="Pentanal" fbc:chemicalFormula="C5H10O">
        </sbml:species><sbml:species boundaryCondition="false" compartment="c" constant="false" hasOnlySubstanceUnits="false" id="PENN" name="Pentylamine" fbc:chemicalFormula="C5H14N">
        </sbml:species><sbml:species boundaryCondition="false" compartment="c" constant="false" hasOnlySubstanceUnits="false" id="C50COA" name="Pentanoyl-CoA" fbc:chemicalFormula="C26H40N7O17P3S">
        </sbml:species><sbml:species boundaryCondition="false" compartment="c" constant="false" hasOnlySubstanceUnits="false" id="14GLUCAN" name="1,4-alphaglucan" fbc:chemicalFormula="C6H10O5">
        </sbml:species><sbml:species boundaryCondition="false" compartment="c" constant="false" hasOnlySubstanceUnits="false" id="PSNIG" name="Pseudonigeran (1,3-alpha-glucan)" fbc:chemicalFormula="　">
        </sbml:species><sbml:species boundaryCondition="false" compartment="c" constant="false" hasOnlySubstanceUnits="false" id="NIG" name="Nigeran (alpha-1,3-Glucose-alpha-1,4-Glucose)" fbc:chemicalFormula="　">
        </sbml:species><sbml:species boundaryCondition="false" compartment="c" constant="false" hasOnlySubstanceUnits="false" id="GA6P" name="D-Glucosamine 6-phosphate" fbc:chemicalFormula="C6H13NO8P">
        </sbml:species><sbml:species boundaryCondition="false" compartment="c" constant="false" hasOnlySubstanceUnits="false" id="NAGA6P" name="N-Acetyl-D-glucosamine 6-phosphate" fbc:chemicalFormula="C8H14NO9P">
        </sbml:species><sbml:species boundaryCondition="false" compartment="c" constant="false" hasOnlySubstanceUnits="false" id="NAGA1P" name="N-Acetyl-D-glucosamine 1-phosphate" fbc:chemicalFormula="C8H14NO9P">
        </sbml:species><sbml:species boundaryCondition="false" compartment="c" constant="false" hasOnlySubstanceUnits="false" id="UDPNAG" name="UDP-N-acetyl-D-glucosamine" fbc:chemicalFormula="C17H25N3O17P2">
        </sbml:species><sbml:species boundaryCondition="false" compartment="c" constant="false" hasOnlySubstanceUnits="false" id="CHIT" name="Chitin" fbc:chemicalFormula="C8H13NO5">
        </sbml:species><sbml:species boundaryCondition="false" compartment="c" constant="false" hasOnlySubstanceUnits="false" id="NAG" name="N-Acetyl-D-glucosamine" fbc:chemicalFormula="C8H15NO6">
        </sbml:species><sbml:species boundaryCondition="false" compartment="c" constant="false" hasOnlySubstanceUnits="false" id="GLCN" name="D-Glucosamine" fbc:chemicalFormula="C6H14NO5">
        </sbml:species><sbml:species boundaryCondition="false" compartment="c" constant="false" hasOnlySubstanceUnits="false" id="CHITO" name="Chitosan" fbc:chemicalFormula="C12H24N2O9(C6H11NO4)n">
        </sbml:species><sbml:species boundaryCondition="false" compartment="c" constant="false" hasOnlySubstanceUnits="false" id="GLUA" name="D-Glucosaminide" fbc:chemicalFormula="C12H24N2O10(C6H11NO3)n">
        </sbml:species><sbml:species boundaryCondition="false" compartment="c" constant="false" hasOnlySubstanceUnits="false" id="AMIEVUL" name="5-aminolevulinate" fbc:chemicalFormula="C5H9NO3">
        </sbml:species><sbml:species boundaryCondition="false" compartment="c" constant="false" hasOnlySubstanceUnits="false" id="PPBG" name="porphobilinogen" fbc:chemicalFormula="C10H13N2O4">
        </sbml:species><sbml:species boundaryCondition="false" compartment="c" constant="false" hasOnlySubstanceUnits="false" id="HMTB" name="hydroxymethylbilane" fbc:chemicalFormula="C40H38N4O17">
        </sbml:species><sbml:species boundaryCondition="false" compartment="c" constant="false" hasOnlySubstanceUnits="false" id="UPGIII" name="uroporphyrinogen III" fbc:chemicalFormula="C40H36N4O16">
        </sbml:species><sbml:species boundaryCondition="false" compartment="c" constant="false" hasOnlySubstanceUnits="false" id="CPGIII" name="coproporphyrinogen III" fbc:chemicalFormula="C36H40N4O8">
        </sbml:species><sbml:species boundaryCondition="false" compartment="m" constant="false" hasOnlySubstanceUnits="false" id="PPPG9m" name="protoporphyrinogen (mitochondrial)" fbc:chemicalFormula="C34H38N4O4">
        </sbml:species><sbml:species boundaryCondition="false" compartment="c" constant="false" hasOnlySubstanceUnits="false" id="HEMEB" name="heme b" fbc:chemicalFormula="C34H30FeN4O4">
        </sbml:species><sbml:species boundaryCondition="false" compartment="c" constant="false" hasOnlySubstanceUnits="false" id="PRECOR" name="precorrins" fbc:chemicalFormula="C42H41N4O16">
        </sbml:species><sbml:species boundaryCondition="false" compartment="c" constant="false" hasOnlySubstanceUnits="false" id="SHCR" name="sirohydrochlorin" fbc:chemicalFormula="C42H38N4O16">
        </sbml:species><sbml:species boundaryCondition="false" compartment="c" constant="false" hasOnlySubstanceUnits="false" id="SIHM" name="siroheme" fbc:chemicalFormula="C42H36FeN4O16">
        </sbml:species><sbml:species boundaryCondition="false" compartment="c" constant="false" hasOnlySubstanceUnits="false" id="UDPNAGAL" name="UDP-N-acetyl-D-galactosamine" fbc:chemicalFormula="C17H25N3O17P2">
        </sbml:species><sbml:species boundaryCondition="false" compartment="c" constant="false" hasOnlySubstanceUnits="false" id="GAG" name="Galactosaminogalactan" fbc:chemicalFormula="　">
        </sbml:species><sbml:species boundaryCondition="false" compartment="c" constant="false" hasOnlySubstanceUnits="false" id="GGM" name="Galactoglucomannan" fbc:chemicalFormula="　">
        </sbml:species><sbml:species boundaryCondition="false" compartment="c" constant="false" hasOnlySubstanceUnits="false" id="K" name="Potassium" fbc:chemicalFormula="K">
        </sbml:species><sbml:species boundaryCondition="false" compartment="c" constant="false" hasOnlySubstanceUnits="false" id="CA" name="Calcium" fbc:chemicalFormula="Ca">
        </sbml:species><sbml:species boundaryCondition="false" compartment="c" constant="false" hasOnlySubstanceUnits="false" id="ASP" name="L-Aspartate" fbc:chemicalFormula="C4H6NO4">
        </sbml:species><sbml:species boundaryCondition="false" compartment="c" constant="false" hasOnlySubstanceUnits="false" id="ASN" name="L-Asparagine" fbc:chemicalFormula="C4H8N2O3">
        </sbml:species><sbml:species boundaryCondition="false" compartment="c" constant="false" hasOnlySubstanceUnits="false" id="ARGSUCC" name="Argininosuccinate" fbc:chemicalFormula="C10H17N4O6">
        </sbml:species><sbml:species boundaryCondition="false" compartment="c" constant="false" hasOnlySubstanceUnits="false" id="CITR" name="L-Citrulline" fbc:chemicalFormula="C6H13N3O3">
        </sbml:species><sbml:species boundaryCondition="false" compartment="c" constant="false" hasOnlySubstanceUnits="false" id="ARG" name="L-Arginine" fbc:chemicalFormula="C6H15N4O2">
        </sbml:species><sbml:species boundaryCondition="false" compartment="c" constant="false" hasOnlySubstanceUnits="false" id="GLUGSAL" name="L-Glutamate 5-semialdehyde" fbc:chemicalFormula="C5H9NO3">
        </sbml:species><sbml:species boundaryCondition="false" compartment="c" constant="false" hasOnlySubstanceUnits="false" id="ORN" name="L-Ornithine" fbc:chemicalFormula="C5H13N2O2">
        </sbml:species><sbml:species boundaryCondition="false" compartment="c" constant="false" hasOnlySubstanceUnits="false" id="DSAM" name="S-Adenosylmethioninamine" fbc:chemicalFormula="C14H24N6O3S">
        </sbml:species><sbml:species boundaryCondition="false" compartment="c" constant="false" hasOnlySubstanceUnits="false" id="GBAD" name="4-Guanidino-butanamide" fbc:chemicalFormula="C5H13N4O">
        </sbml:species><sbml:species boundaryCondition="false" compartment="c" constant="false" hasOnlySubstanceUnits="false" id="GBAT" name="4-Guanidino-butanoate" fbc:chemicalFormula="C5H11N3O2">
        </sbml:species><sbml:species boundaryCondition="false" compartment="c" constant="false" hasOnlySubstanceUnits="false" id="UREA" name="Urea" fbc:chemicalFormula="CH4N2O">
        </sbml:species><sbml:species boundaryCondition="false" compartment="c" constant="false" hasOnlySubstanceUnits="false" id="CAP" name="Carbamoyl phosphate" fbc:chemicalFormula="CH2NO5P">
        </sbml:species><sbml:species boundaryCondition="false" compartment="c" constant="false" hasOnlySubstanceUnits="false" id="PTRC" name="Putrescine" fbc:chemicalFormula="C4H14N2">
        </sbml:species><sbml:species boundaryCondition="false" compartment="c" constant="false" hasOnlySubstanceUnits="false" id="MTA" name="5'-Methylthioadenosine" fbc:chemicalFormula="C11H15N5O3S">
        </sbml:species><sbml:species boundaryCondition="false" compartment="c" constant="false" hasOnlySubstanceUnits="false" id="SPMD" name="Spermidine" fbc:chemicalFormula="C7H22N3">
        </sbml:species><sbml:species boundaryCondition="false" compartment="c" constant="false" hasOnlySubstanceUnits="false" id="ASER" name="O-Acetyl-L-serine" fbc:chemicalFormula="C5H9NO4">
        </sbml:species><sbml:species boundaryCondition="false" compartment="c" constant="false" hasOnlySubstanceUnits="false" id="H2S" name="H2S" fbc:chemicalFormula="HS">
        </sbml:species><sbml:species boundaryCondition="false" compartment="c" constant="false" hasOnlySubstanceUnits="false" id="CYST" name="Cystine" fbc:chemicalFormula="C6H12N2O4S2">
        </sbml:species><sbml:species boundaryCondition="false" compartment="c" constant="false" hasOnlySubstanceUnits="false" id="P5C" name="(S)-1-Pyrroline-5-carboxylate" fbc:chemicalFormula="C5H6NO2">
        </sbml:species><sbml:species boundaryCondition="false" compartment="c" constant="false" hasOnlySubstanceUnits="false" id="PHP" name="3-Phosphonooxypyruvate" fbc:chemicalFormula="C3H2O7P">
        </sbml:species><sbml:species boundaryCondition="false" compartment="c" constant="false" hasOnlySubstanceUnits="false" id="3PSER" name="3-Phosphoserine" fbc:chemicalFormula="C3H6NO6P">
        </sbml:species><sbml:species boundaryCondition="false" compartment="c" constant="false" hasOnlySubstanceUnits="false" id="THR" name="L-Threonine" fbc:chemicalFormula="C4H9NO3">
        </sbml:species><sbml:species boundaryCondition="false" compartment="c" constant="false" hasOnlySubstanceUnits="false" id="PHSER" name="O-Phospho-L-homoserine" fbc:chemicalFormula="C4H8NO6P">
        </sbml:species><sbml:species boundaryCondition="false" compartment="c" constant="false" hasOnlySubstanceUnits="false" id="HSER" name="L-Homoserine" fbc:chemicalFormula="C4H9NO3">
        </sbml:species><sbml:species boundaryCondition="false" compartment="c" constant="false" hasOnlySubstanceUnits="false" id="BASP" name="4-Phospho-L-aspartate" fbc:chemicalFormula="C4H6NO7P">
        </sbml:species><sbml:species boundaryCondition="false" compartment="c" constant="false" hasOnlySubstanceUnits="false" id="ASPSA" name="L-Aspartate 4-semialdehyde" fbc:chemicalFormula="C4H7NO3">
        </sbml:species><sbml:species boundaryCondition="false" compartment="c" constant="false" hasOnlySubstanceUnits="false" id="OBUT" name="2-Oxobutanoate" fbc:chemicalFormula="C4H5O3">
        </sbml:species><sbml:species boundaryCondition="false" compartment="c" constant="false" hasOnlySubstanceUnits="false" id="PRPP" name="5-Phospho-alpha-D-ribose 1-diphosphate" fbc:chemicalFormula="C5H9O14P3">
        </sbml:species><sbml:species boundaryCondition="false" compartment="c" constant="false" hasOnlySubstanceUnits="false" id="PRBATP" name="N1-(5-Phospho-D-ribosyl)-ATP" fbc:chemicalFormula="C15H20N5O20P4">
        </sbml:species><sbml:species boundaryCondition="false" compartment="c" constant="false" hasOnlySubstanceUnits="false" id="PRBAMP" name="N1-(5-Phospho-D-ribosyl)-AMP" fbc:chemicalFormula="C15H19N5O14P2">
        </sbml:species><sbml:species boundaryCondition="false" compartment="c" constant="false" hasOnlySubstanceUnits="false" id="PRFP" name="5-(5-Phospho-D-ribosylaminoformimino)-1-(5-phosphoribosyl)-imidazole-4-carboxamide" fbc:chemicalFormula="C15H21N5O15P2">
        </sbml:species><sbml:species boundaryCondition="false" compartment="c" constant="false" hasOnlySubstanceUnits="false" id="PRLP" name="N-(5'-Phospho-D-1'-ribulosylformimino)-5-amino-1-(5''-phospho-D-ribosyl)-4-imidazolecarboxamide" fbc:chemicalFormula="C15H22N5O15P2">
        </sbml:species><sbml:species boundaryCondition="false" compartment="c" constant="false" hasOnlySubstanceUnits="false" id="AICAR" name="AICAR" fbc:chemicalFormula="C9H13N4O8P">
        </sbml:species><sbml:species boundaryCondition="false" compartment="c" constant="false" hasOnlySubstanceUnits="false" id="DIMGP" name="D-erythro-1-(Imidazol-4-yl)glycerol 3-phosphate" fbc:chemicalFormula="C6H9N2O6P">
        </sbml:species><sbml:species boundaryCondition="false" compartment="c" constant="false" hasOnlySubstanceUnits="false" id="IMACP" name="3-(Imidazol-4-yl)-2-oxopropyl phosphate" fbc:chemicalFormula="C6H7N2O5P">
        </sbml:species><sbml:species boundaryCondition="false" compartment="c" constant="false" hasOnlySubstanceUnits="false" id="HISOLP" name="L-Histidinol phosphate" fbc:chemicalFormula="C6H11N3O4P">
        </sbml:species><sbml:species boundaryCondition="false" compartment="c" constant="false" hasOnlySubstanceUnits="false" id="HISOL" name="L-Histidinol" fbc:chemicalFormula="C6H12N3O">
        </sbml:species><sbml:species boundaryCondition="false" compartment="c" constant="false" hasOnlySubstanceUnits="false" id="HISN" name="Histamine" fbc:chemicalFormula="C5H10N3">
        </sbml:species><sbml:species boundaryCondition="false" compartment="c" constant="false" hasOnlySubstanceUnits="false" id="NAHISN" name="N-acetylhistamine" fbc:chemicalFormula="C7H11N3O">
        </sbml:species><sbml:species boundaryCondition="false" compartment="c" constant="false" hasOnlySubstanceUnits="false" id="LEU" name="L-Leucine" fbc:chemicalFormula="C6H13NO2">
        </sbml:species><sbml:species boundaryCondition="false" compartment="c" constant="false" hasOnlySubstanceUnits="false" id="OMVAL" name="(S)-3-Methyl-2-oxopentanoic acid" fbc:chemicalFormula="C6H9O3">
        </sbml:species><sbml:species boundaryCondition="false" compartment="c" constant="false" hasOnlySubstanceUnits="false" id="ILE" name="L-Isoleucine" fbc:chemicalFormula="C6H13NO2">
        </sbml:species><sbml:species boundaryCondition="false" compartment="c" constant="false" hasOnlySubstanceUnits="false" id="LYS" name="L-Lysine" fbc:chemicalFormula="C6H15N2O2">
        </sbml:species><sbml:species boundaryCondition="false" compartment="c" constant="false" hasOnlySubstanceUnits="false" id="HCYS" name="L-Homocysteine" fbc:chemicalFormula="C4H9NO2S">
        </sbml:species><sbml:species boundaryCondition="false" compartment="c" constant="false" hasOnlySubstanceUnits="false" id="OAHSER" name="O-Acetyl-L-homoserine" fbc:chemicalFormula="C6H11NO4">
        </sbml:species><sbml:species boundaryCondition="false" compartment="c" constant="false" hasOnlySubstanceUnits="false" id="LLCT" name="L-Cystathionine" fbc:chemicalFormula="C7H14N2O4S">
        </sbml:species><sbml:species boundaryCondition="false" compartment="c" constant="false" hasOnlySubstanceUnits="false" id="METH" name="Methanethiol" fbc:chemicalFormula="CH4S">
        </sbml:species><sbml:species boundaryCondition="false" compartment="c" constant="false" hasOnlySubstanceUnits="false" id="5MCSN" name="5-Methylcytosine" fbc:chemicalFormula="C5H7N3O">
        </sbml:species><sbml:species boundaryCondition="false" compartment="c" constant="false" hasOnlySubstanceUnits="false" id="ADN" name="Adenosine" fbc:chemicalFormula="C10H13N5O4">
        </sbml:species><sbml:species boundaryCondition="false" compartment="c" constant="false" hasOnlySubstanceUnits="false" id="3DDAH7P" name="2-Dehydro-3-deoxy-D-arabino-heptonate 7-phosphate" fbc:chemicalFormula="C7H10O10P">
        </sbml:species><sbml:species boundaryCondition="false" compartment="c" constant="false" hasOnlySubstanceUnits="false" id="DQT" name="3-Dehydroquinate" fbc:chemicalFormula="C7H9O6">
        </sbml:species><sbml:species boundaryCondition="false" compartment="c" constant="false" hasOnlySubstanceUnits="false" id="QT" name="Quinate" fbc:chemicalFormula="C7H11O6">
        </sbml:species><sbml:species boundaryCondition="false" compartment="c" constant="false" hasOnlySubstanceUnits="false" id="SME" name="Shikimate" fbc:chemicalFormula="C7H9O5">
        </sbml:species><sbml:species boundaryCondition="false" compartment="c" constant="false" hasOnlySubstanceUnits="false" id="SME3P" name="Shikimate 3-phosphate" fbc:chemicalFormula="C7H8O8P">
        </sbml:species><sbml:species boundaryCondition="false" compartment="c" constant="false" hasOnlySubstanceUnits="false" id="3PSME" name="5-O-(1-Carboxyvinyl)-3-phosphoshikimate" fbc:chemicalFormula="C10H9O10P">
        </sbml:species><sbml:species boundaryCondition="false" compartment="c" constant="false" hasOnlySubstanceUnits="false" id="PHEN" name="Prephenate" fbc:chemicalFormula="C10H8O6">
        </sbml:species><sbml:species boundaryCondition="false" compartment="c" constant="false" hasOnlySubstanceUnits="false" id="PHE" name="L-Phenylalanine" fbc:chemicalFormula="C9H11NO2">
        </sbml:species><sbml:species boundaryCondition="false" compartment="c" constant="false" hasOnlySubstanceUnits="false" id="TYR" name="L-Tyrosine" fbc:chemicalFormula="C9H11NO3">
        </sbml:species><sbml:species boundaryCondition="false" compartment="c" constant="false" hasOnlySubstanceUnits="false" id="NPRAN" name="N-(5-Phospho-D-ribosyl)anthranilate" fbc:chemicalFormula="C12H13NO9P">
        </sbml:species><sbml:species boundaryCondition="false" compartment="c" constant="false" hasOnlySubstanceUnits="false" id="CPAD5P" name="1-(2-Carboxyphenylamino)-1-deoxy-D-ribulose 5-phosphate" fbc:chemicalFormula="C12H13NO9P">
        </sbml:species><sbml:species boundaryCondition="false" compartment="c" constant="false" hasOnlySubstanceUnits="false" id="IGP" name="Indoleglycerol phosphate" fbc:chemicalFormula="C11H12NO6P">
        </sbml:species><sbml:species boundaryCondition="false" compartment="c" constant="false" hasOnlySubstanceUnits="false" id="PRO" name="L-Proline" fbc:chemicalFormula="C5H9NO2">
        </sbml:species><sbml:species boundaryCondition="false" compartment="c" constant="false" hasOnlySubstanceUnits="false" id="GLUP" name="L-Glutamyl 5-phosphate" fbc:chemicalFormula="C5H10NO7P">
        </sbml:species><sbml:species boundaryCondition="false" compartment="c" constant="false" hasOnlySubstanceUnits="false" id="SPERE" name="Spermine" fbc:chemicalFormula="C10H30N4">
        </sbml:species><sbml:species boundaryCondition="false" compartment="c" constant="false" hasOnlySubstanceUnits="false" id="APROA" name="3-Aminopropanal" fbc:chemicalFormula="C3H8NO">
        </sbml:species><sbml:species boundaryCondition="false" compartment="c" constant="false" hasOnlySubstanceUnits="false" id="13DMPP" name="1,3-Diaminopropane" fbc:chemicalFormula="C3H12N2">
        </sbml:species><sbml:species boundaryCondition="false" compartment="c" constant="false" hasOnlySubstanceUnits="false" id="4ABUTN" name="4-Aminobutyraldehyde" fbc:chemicalFormula="C4H10NO">
        </sbml:species><sbml:species boundaryCondition="false" compartment="c" constant="false" hasOnlySubstanceUnits="false" id="APROP" name="alpha-Aminopropiononitrile" fbc:chemicalFormula="C3H7N2">
        </sbml:species><sbml:species boundaryCondition="false" compartment="c" constant="false" hasOnlySubstanceUnits="false" id="ACYBUT" name="gamma-Amino-gamma-cyanobutanoate" fbc:chemicalFormula="C5H8N2O2">
        </sbml:species><sbml:species boundaryCondition="false" compartment="c" constant="false" hasOnlySubstanceUnits="false" id="GC" name="gamma-L-Glutamyl-L-cysteine" fbc:chemicalFormula="C8H13N2O5S">
        </sbml:species><sbml:species boundaryCondition="false" compartment="c" constant="false" hasOnlySubstanceUnits="false" id="CGLY" name="L-cysteinylglycine" fbc:chemicalFormula="C5H10N2O3S">
        </sbml:species><sbml:species boundaryCondition="false" compartment="c" constant="false" hasOnlySubstanceUnits="false" id="5OPRO" name="5-oxo-L-proline" fbc:chemicalFormula="C5H6NO3">
        </sbml:species><sbml:species boundaryCondition="false" compartment="c" constant="false" hasOnlySubstanceUnits="false" id="OGT" name="Oxidized glutathione" fbc:chemicalFormula="C20H30N6O12S2">
        </sbml:species><sbml:species boundaryCondition="false" compartment="c" constant="false" hasOnlySubstanceUnits="false" id="PRAM" name="5-Phosphoribosylamine" fbc:chemicalFormula="C5H11NO7P">
        </sbml:species><sbml:species boundaryCondition="false" compartment="c" constant="false" hasOnlySubstanceUnits="false" id="GAR" name="5'-Phosphoribosylglycinamide" fbc:chemicalFormula="C7H14N2O8P">
        </sbml:species><sbml:species boundaryCondition="false" compartment="c" constant="false" hasOnlySubstanceUnits="false" id="FGAR" name="5'-Phosphoribosyl-N-formylglycinamide" fbc:chemicalFormula="C8H13N2O9P">
        </sbml:species><sbml:species boundaryCondition="false" compartment="c" constant="false" hasOnlySubstanceUnits="false" id="FGAM" name="2-(Formamido)-N1-(5'-phosphoribosyl)acetamidine" fbc:chemicalFormula="C8H15N3O8P">
        </sbml:species><sbml:species boundaryCondition="false" compartment="c" constant="false" hasOnlySubstanceUnits="false" id="AIR" name="Aminoimidazole ribotide" fbc:chemicalFormula="C8H13N3O7P">
        </sbml:species><sbml:species boundaryCondition="false" compartment="c" constant="false" hasOnlySubstanceUnits="false" id="CAIR" name="1-(5-Phospho-D-ribosyl)-5-amino-4-imidazolecarboxylate" fbc:chemicalFormula="C9H12N3O9P">
        </sbml:species><sbml:species boundaryCondition="false" compartment="c" constant="false" hasOnlySubstanceUnits="false" id="SAICAR" name="1-(5'-Phosphoribosyl)-5-amino-4-(N-succinocarboxamide)-imidazole" fbc:chemicalFormula="C13H15N4O12P">
        </sbml:species><sbml:species boundaryCondition="false" compartment="c" constant="false" hasOnlySubstanceUnits="false" id="PRFICA" name="1-(5'-Phosphoribosyl)-5-formamido-4-imidazolecarboxamide" fbc:chemicalFormula="C10H13N4O9P">
        </sbml:species><sbml:species boundaryCondition="false" compartment="c" constant="false" hasOnlySubstanceUnits="false" id="IMP" name="IMP" fbc:chemicalFormula="C10H11N4O8P">
        </sbml:species><sbml:species boundaryCondition="false" compartment="c" constant="false" hasOnlySubstanceUnits="false" id="ASUC" name="N6-(1,2-Dicarboxyethyl)-AMP" fbc:chemicalFormula="C14H14N5O11P">
        </sbml:species><sbml:species boundaryCondition="false" compartment="c" constant="false" hasOnlySubstanceUnits="false" id="OTHIO" name="Oxidized thioredoxin" fbc:chemicalFormula="C10H12N4O4S2R4">
        </sbml:species><sbml:species boundaryCondition="false" compartment="c" constant="false" hasOnlySubstanceUnits="false" id="DADP" name="dADP" fbc:chemicalFormula="C10H13N5O9P2">
        </sbml:species><sbml:species boundaryCondition="false" compartment="c" constant="false" hasOnlySubstanceUnits="false" id="RTHIO" name="Reduced thioredoxin" fbc:chemicalFormula="C10H14N4O4S2R4">
        </sbml:species><sbml:species boundaryCondition="false" compartment="c" constant="false" hasOnlySubstanceUnits="false" id="DAMP" name="dAMP" fbc:chemicalFormula="C10H12N5O6P">
        </sbml:species><sbml:species boundaryCondition="false" compartment="c" constant="false" hasOnlySubstanceUnits="false" id="DATP" name="dATP" fbc:chemicalFormula="C10H13N5O12P3">
        </sbml:species><sbml:species boundaryCondition="false" compartment="c" constant="false" hasOnlySubstanceUnits="false" id="XMP" name="Xanthosine 5'-phosphate" fbc:chemicalFormula="C10H11N4O9P">
        </sbml:species><sbml:species boundaryCondition="false" compartment="c" constant="false" hasOnlySubstanceUnits="false" id="GMP" name="GMP" fbc:chemicalFormula="C10H12N5O8P">
        </sbml:species><sbml:species boundaryCondition="false" compartment="c" constant="false" hasOnlySubstanceUnits="false" id="DGDP" name="dGDP" fbc:chemicalFormula="C10H13N5O10P2">
        </sbml:species><sbml:species boundaryCondition="false" compartment="c" constant="false" hasOnlySubstanceUnits="false" id="DGTP" name="dGTP" fbc:chemicalFormula="C10H13N5O13P3">
        </sbml:species><sbml:species boundaryCondition="false" compartment="c" constant="false" hasOnlySubstanceUnits="false" id="DGMP" name="dGMP" fbc:chemicalFormula="C10H12N5O7P">
        </sbml:species><sbml:species boundaryCondition="false" compartment="c" constant="false" hasOnlySubstanceUnits="false" id="IDP" name="IDP" fbc:chemicalFormula="C10H12N4O11P2">
        </sbml:species><sbml:species boundaryCondition="false" compartment="c" constant="false" hasOnlySubstanceUnits="false" id="ITP" name="ITP" fbc:chemicalFormula="C10H12N4O14P3">
        </sbml:species><sbml:species boundaryCondition="false" compartment="c" constant="false" hasOnlySubstanceUnits="false" id="AD" name="Adenine" fbc:chemicalFormula="C5H5N5">
        </sbml:species><sbml:species boundaryCondition="false" compartment="c" constant="false" hasOnlySubstanceUnits="false" id="INS" name="Inosine" fbc:chemicalFormula="C10H12N4O5">
        </sbml:species><sbml:species boundaryCondition="false" compartment="c" constant="false" hasOnlySubstanceUnits="false" id="HYXN" name="Hypoxanthine" fbc:chemicalFormula="C5H4N4O">
        </sbml:species><sbml:species boundaryCondition="false" compartment="c" constant="false" hasOnlySubstanceUnits="false" id="DR1P" name="Deoxy-ribose 1-phosphate" fbc:chemicalFormula="C5H9O7P">
        </sbml:species><sbml:species boundaryCondition="false" compartment="c" constant="false" hasOnlySubstanceUnits="false" id="DIN" name="Deoxyinosine" fbc:chemicalFormula="C10H12N4O4">
        </sbml:species><sbml:species boundaryCondition="false" compartment="c" constant="false" hasOnlySubstanceUnits="false" id="XAN" name="Xanthine" fbc:chemicalFormula="C5H4N4O2">
        </sbml:species><sbml:species boundaryCondition="false" compartment="c" constant="false" hasOnlySubstanceUnits="false" id="GSN" name="Guanosine" fbc:chemicalFormula="C10H13N5O5">
        </sbml:species><sbml:species boundaryCondition="false" compartment="c" constant="false" hasOnlySubstanceUnits="false" id="GN" name="Guanine" fbc:chemicalFormula="C5H5N5O">
        </sbml:species><sbml:species boundaryCondition="false" compartment="c" constant="false" hasOnlySubstanceUnits="false" id="DG" name="Deoxyguanosine" fbc:chemicalFormula="C10H13N5O4">
        </sbml:species><sbml:species boundaryCondition="false" compartment="c" constant="false" hasOnlySubstanceUnits="false" id="XTSINE" name="Xanthosine" fbc:chemicalFormula="C10H12N4O6">
        </sbml:species><sbml:species boundaryCondition="false" compartment="c" constant="false" hasOnlySubstanceUnits="false" id="HIUR" name="5-hydroxyisourate" fbc:chemicalFormula="C5H4N4O4">
        </sbml:species><sbml:species boundaryCondition="false" compartment="c" constant="false" hasOnlySubstanceUnits="false" id="URIC" name="urate" fbc:chemicalFormula="C5H4N4O3">
        </sbml:species><sbml:species boundaryCondition="false" compartment="c" constant="false" hasOnlySubstanceUnits="false" id="ATN" name="Allantoin" fbc:chemicalFormula="C4H6N4O3">
        </sbml:species><sbml:species boundaryCondition="false" compartment="c" constant="false" hasOnlySubstanceUnits="false" id="ATT" name="Allantoate" fbc:chemicalFormula="C4H7N4O4">
        </sbml:species><sbml:species boundaryCondition="false" compartment="c" constant="false" hasOnlySubstanceUnits="false" id="UGC" name="(-)-Ureidoglycolate" fbc:chemicalFormula="C3H5N2O4">
        </sbml:species><sbml:species boundaryCondition="false" compartment="c" constant="false" hasOnlySubstanceUnits="false" id="CAASP" name="N-Carbamoyl-L-aspartate" fbc:chemicalFormula="C5H6N2O5">
        </sbml:species><sbml:species boundaryCondition="false" compartment="c" constant="false" hasOnlySubstanceUnits="false" id="DOROA" name="(S)-Dihydroorotate" fbc:chemicalFormula="C5H5N2O4">
        </sbml:species><sbml:species boundaryCondition="false" compartment="c" constant="false" hasOnlySubstanceUnits="false" id="OROA" name="Orotate" fbc:chemicalFormula="C5H3N2O4">
        </sbml:species><sbml:species boundaryCondition="false" compartment="c" constant="false" hasOnlySubstanceUnits="false" id="OMP" name="Orotidine 5'-phosphate" fbc:chemicalFormula="C10H10N2O11P">
        </sbml:species><sbml:species boundaryCondition="false" compartment="c" constant="false" hasOnlySubstanceUnits="false" id="UMP" name="UMP" fbc:chemicalFormula="C9H11N2O9P">
        </sbml:species><sbml:species boundaryCondition="false" compartment="c" constant="false" hasOnlySubstanceUnits="false" id="CDP" name="CDP" fbc:chemicalFormula="C9H13N3O11P2">
        </sbml:species><sbml:species boundaryCondition="false" compartment="c" constant="false" hasOnlySubstanceUnits="false" id="DCDP" name="dCDP" fbc:chemicalFormula="C9H13N3O10P2">
        </sbml:species><sbml:species boundaryCondition="false" compartment="c" constant="false" hasOnlySubstanceUnits="false" id="DUDP" name="dUDP" fbc:chemicalFormula="C9H12N2O11P2">
        </sbml:species><sbml:species boundaryCondition="false" compartment="c" constant="false" hasOnlySubstanceUnits="false" id="DTMP" name="dTMP" fbc:chemicalFormula="C10H13N2O8P">
        </sbml:species><sbml:species boundaryCondition="false" compartment="c" constant="false" hasOnlySubstanceUnits="false" id="DUMP" name="dUMP" fbc:chemicalFormula="C9H11N2O8P">
        </sbml:species><sbml:species boundaryCondition="false" compartment="c" constant="false" hasOnlySubstanceUnits="false" id="DCTP" name="dCTP" fbc:chemicalFormula="C9H13N3O13P3">
        </sbml:species><sbml:species boundaryCondition="false" compartment="c" constant="false" hasOnlySubstanceUnits="false" id="DCMP" name="dCMP" fbc:chemicalFormula="C9H12N3O7P">
        </sbml:species><sbml:species boundaryCondition="false" compartment="c" constant="false" hasOnlySubstanceUnits="false" id="DUTP" name="dUTP" fbc:chemicalFormula="C9H12N2O14P3">
        </sbml:species><sbml:species boundaryCondition="false" compartment="c" constant="false" hasOnlySubstanceUnits="false" id="DTDP" name="dTDP" fbc:chemicalFormula="C10H14N2O11P2">
        </sbml:species><sbml:species boundaryCondition="false" compartment="c" constant="false" hasOnlySubstanceUnits="false" id="DTTP" name="dTTP" fbc:chemicalFormula="C10H14N2O14P3">
        </sbml:species><sbml:species boundaryCondition="false" compartment="c" constant="false" hasOnlySubstanceUnits="false" id="ADPR" name="ADP-Ribose" fbc:chemicalFormula="C15H21N5O14P2">
        </sbml:species><sbml:species boundaryCondition="false" compartment="c" constant="false" hasOnlySubstanceUnits="false" id="URI" name="Uridine" fbc:chemicalFormula="C9H12N2O6">
        </sbml:species><sbml:species boundaryCondition="false" compartment="c" constant="false" hasOnlySubstanceUnits="false" id="CYTD" name="Cytidine" fbc:chemicalFormula="C9H13N3O5">
        </sbml:species><sbml:species boundaryCondition="false" compartment="c" constant="false" hasOnlySubstanceUnits="false" id="URA" name="Uracil" fbc:chemicalFormula="C4H4N2O2">
        </sbml:species><sbml:species boundaryCondition="false" compartment="c" constant="false" hasOnlySubstanceUnits="false" id="CYTS" name="Cytosine" fbc:chemicalFormula="C4H5N3O">
        </sbml:species><sbml:species boundaryCondition="false" compartment="c" constant="false" hasOnlySubstanceUnits="false" id="DC" name="Deoxycytidine" fbc:chemicalFormula="C9H13N3O4">
        </sbml:species><sbml:species boundaryCondition="false" compartment="c" constant="false" hasOnlySubstanceUnits="false" id="DU" name="Deoxyuridine" fbc:chemicalFormula="C9H12N2O5">
        </sbml:species><sbml:species boundaryCondition="false" compartment="c" constant="false" hasOnlySubstanceUnits="false" id="DT" name="Thymidine" fbc:chemicalFormula="C10H14N2O5">
        </sbml:species><sbml:species boundaryCondition="false" compartment="c" constant="false" hasOnlySubstanceUnits="false" id="THY" name="Thymine" fbc:chemicalFormula="C5H6N2O2">
        </sbml:species><sbml:species boundaryCondition="false" compartment="c" constant="false" hasOnlySubstanceUnits="false" id="PRCP" name="5-Phosphoribosyl monophosphate" fbc:chemicalFormula="　">
        </sbml:species><sbml:species boundaryCondition="false" compartment="c" constant="false" hasOnlySubstanceUnits="false" id="CAMP" name="3',5'-Cyclic AMP" fbc:chemicalFormula="C10H11N5O6P">
        </sbml:species><sbml:species boundaryCondition="false" compartment="c" constant="false" hasOnlySubstanceUnits="false" id="CDAMP" name="3',5'-Cyclic dAMP" fbc:chemicalFormula="C10H11N5O5P">
        </sbml:species><sbml:species boundaryCondition="false" compartment="c" constant="false" hasOnlySubstanceUnits="false" id="CIMP" name="3',5'-Cyclic IMP" fbc:chemicalFormula="C10H10N4O7P">
        </sbml:species><sbml:species boundaryCondition="false" compartment="c" constant="false" hasOnlySubstanceUnits="false" id="CGMP" name="3',5'-Cyclic GMP" fbc:chemicalFormula="C10H11N5O7P">
        </sbml:species><sbml:species boundaryCondition="false" compartment="c" constant="false" hasOnlySubstanceUnits="false" id="CCMP" name="3',5'-Cyclic CMP" fbc:chemicalFormula="C9H11N3O7P">
        </sbml:species><sbml:species boundaryCondition="false" compartment="c" constant="false" hasOnlySubstanceUnits="false" id="IMASP" name="Iminoaspartate" fbc:chemicalFormula="C4H4NO4">
        </sbml:species><sbml:species boundaryCondition="false" compartment="c" constant="false" hasOnlySubstanceUnits="false" id="QUIN" name="Quinolinate" fbc:chemicalFormula="C7H3NO4">
        </sbml:species><sbml:species boundaryCondition="false" compartment="c" constant="false" hasOnlySubstanceUnits="false" id="NAMN" name="Nicotinate D-ribonucleotide" fbc:chemicalFormula="C11H13NO9P">
        </sbml:species><sbml:species boundaryCondition="false" compartment="c" constant="false" hasOnlySubstanceUnits="false" id="NICA" name="Nicotinate" fbc:chemicalFormula="C6H4NO2">
        </sbml:species><sbml:species boundaryCondition="false" compartment="c" constant="false" hasOnlySubstanceUnits="false" id="NICD" name="Nicotinamide" fbc:chemicalFormula="C6H6N2O">
        </sbml:species><sbml:species boundaryCondition="false" compartment="c" constant="false" hasOnlySubstanceUnits="false" id="NMN" name="Nicotinamide D-ribonucleotide" fbc:chemicalFormula="C11H14N2O8P">
        </sbml:species><sbml:species boundaryCondition="false" compartment="c" constant="false" hasOnlySubstanceUnits="false" id="DMNAD" name="Deamido-NAD" fbc:chemicalFormula="C21H24N6O15P2">
        </sbml:species><sbml:species boundaryCondition="false" compartment="c" constant="false" hasOnlySubstanceUnits="false" id="NAR" name="Nicotinate D-ribonucleoside" fbc:chemicalFormula="C11H13NO6">
        </sbml:species><sbml:species boundaryCondition="false" compartment="c" constant="false" hasOnlySubstanceUnits="false" id="NAMR" name="Nicotinamide-beta-riboside" fbc:chemicalFormula="C11H15N2O5">
        </sbml:species><sbml:species boundaryCondition="false" compartment="c" constant="false" hasOnlySubstanceUnits="false" id="3CPYRD" name="3-cyanopyridine" fbc:chemicalFormula="C6H4N2 ">
        </sbml:species><sbml:species boundaryCondition="false" compartment="c" constant="false" hasOnlySubstanceUnits="false" id="BCCP" name="Biotin-carboxyl-carrier protein" fbc:chemicalFormula="C17H27N5O4SR2">
        </sbml:species><sbml:species boundaryCondition="false" compartment="c" constant="false" hasOnlySubstanceUnits="false" id="CBCCP" name="Carboxybiotin-carboxyl-carrier protein" fbc:chemicalFormula="C18H26N5O6SR2">
        </sbml:species><sbml:species boundaryCondition="false" compartment="c" constant="false" hasOnlySubstanceUnits="false" id="MALACP" name="Malonyl-[acp]" fbc:chemicalFormula="C3H3O3SR">
        </sbml:species><sbml:species boundaryCondition="false" compartment="c" constant="false" hasOnlySubstanceUnits="false" id="ACP" name="Acyl-carrier protein" fbc:chemicalFormula="C11H21N2O7PRS">
        </sbml:species><sbml:species boundaryCondition="false" compartment="c" constant="false" hasOnlySubstanceUnits="false" id="ACACP" name="Acyl-[acp]" fbc:chemicalFormula="C13H23N2O8PRS">
        </sbml:species><sbml:species boundaryCondition="false" compartment="c" constant="false" hasOnlySubstanceUnits="false" id="AACACP" name="Acetoacetyl-[acyp]" fbc:chemicalFormula="C4H5O2SR">
        </sbml:species><sbml:species boundaryCondition="false" compartment="c" constant="false" hasOnlySubstanceUnits="false" id="C4HACP" name="3-hydroxybutanoyl-[acp]" fbc:chemicalFormula="C4H7O2SR">
        </sbml:species><sbml:species boundaryCondition="false" compartment="c" constant="false" hasOnlySubstanceUnits="false" id="C4DACP" name="But-2-enoyl-[acp]" fbc:chemicalFormula="C4H5OSR">
        </sbml:species><sbml:species boundaryCondition="false" compartment="c" constant="false" hasOnlySubstanceUnits="false" id="C40ACP" name="Butanoyl-[acp]" fbc:chemicalFormula="C4H7OSR">
        </sbml:species><sbml:species boundaryCondition="false" compartment="c" constant="false" hasOnlySubstanceUnits="false" id="C6OACP" name="3-oxohexanoyl-[acp]" fbc:chemicalFormula="C6H9O2SR">
        </sbml:species><sbml:species boundaryCondition="false" compartment="c" constant="false" hasOnlySubstanceUnits="false" id="C6HACP" name="3-hydroxyhexanoyl-[acp]" fbc:chemicalFormula="C6H11O2SR">
        </sbml:species><sbml:species boundaryCondition="false" compartment="c" constant="false" hasOnlySubstanceUnits="false" id="C6DACP" name="Hex-2-enoyl-[acp]" fbc:chemicalFormula="C6H9OSR">
        </sbml:species><sbml:species boundaryCondition="false" compartment="c" constant="false" hasOnlySubstanceUnits="false" id="C60ACP" name="Hexanoyl-[acp]" fbc:chemicalFormula="C6H11OSR">
        </sbml:species><sbml:species boundaryCondition="false" compartment="c" constant="false" hasOnlySubstanceUnits="false" id="C8OACP" name="3-oxooctanoyl-[acp]" fbc:chemicalFormula="C8H13O2SR">
        </sbml:species><sbml:species boundaryCondition="false" compartment="c" constant="false" hasOnlySubstanceUnits="false" id="C8HACP" name="3-hydroxyoctanoyl-[acp]" fbc:chemicalFormula="C8H15O2SR">
        </sbml:species><sbml:species boundaryCondition="false" compartment="c" constant="false" hasOnlySubstanceUnits="false" id="C8DACP" name="Oct-2-enoyl-[acp]" fbc:chemicalFormula="C8H13OSR">
        </sbml:species><sbml:species boundaryCondition="false" compartment="c" constant="false" hasOnlySubstanceUnits="false" id="C80ACP" name="Octanoyl-[acp]" fbc:chemicalFormula="C8H15OSR">
        </sbml:species><sbml:species boundaryCondition="false" compartment="c" constant="false" hasOnlySubstanceUnits="false" id="C10OACP" name="3-oxodecanoyl-[acp]" fbc:chemicalFormula="C10H17O2SR">
        </sbml:species><sbml:species boundaryCondition="false" compartment="c" constant="false" hasOnlySubstanceUnits="false" id="C10HACP" name="3-hydroxydecanoyl-[acp]" fbc:chemicalFormula="C10H19O2SR">
        </sbml:species><sbml:species boundaryCondition="false" compartment="c" constant="false" hasOnlySubstanceUnits="false" id="C10DACP" name="Dec-2-enoyl-[acp]" fbc:chemicalFormula="C10H17OSR">
        </sbml:species><sbml:species boundaryCondition="false" compartment="c" constant="false" hasOnlySubstanceUnits="false" id="C100ACP" name="Decanoyl-[acp]" fbc:chemicalFormula="C10H19OSR">
        </sbml:species><sbml:species boundaryCondition="false" compartment="c" constant="false" hasOnlySubstanceUnits="false" id="C12OACP" name="3-oxododecanoyl-[acp]" fbc:chemicalFormula="C12H21O2SR">
        </sbml:species><sbml:species boundaryCondition="false" compartment="c" constant="false" hasOnlySubstanceUnits="false" id="C12HACP" name="3-hydroxydodecanoyl-[acp]" fbc:chemicalFormula="C12H23O2SR">
        </sbml:species><sbml:species boundaryCondition="false" compartment="c" constant="false" hasOnlySubstanceUnits="false" id="C12DACP" name="Dodec-2-enoyl-[acp]" fbc:chemicalFormula="C12H21OSR">
        </sbml:species><sbml:species boundaryCondition="false" compartment="c" constant="false" hasOnlySubstanceUnits="false" id="C120ACP" name="Dodecanoyl-[acp]" fbc:chemicalFormula="C12H23OSR">
        </sbml:species><sbml:species boundaryCondition="false" compartment="c" constant="false" hasOnlySubstanceUnits="false" id="C14OACP" name="3-oxotetradecanoyl-[acp]" fbc:chemicalFormula="C14H25O2SR">
        </sbml:species><sbml:species boundaryCondition="false" compartment="c" constant="false" hasOnlySubstanceUnits="false" id="C14HACP" name="3-hydroxytetradecanoyl-[acp]" fbc:chemicalFormula="C14H27O2SR">
        </sbml:species><sbml:species boundaryCondition="false" compartment="c" constant="false" hasOnlySubstanceUnits="false" id="C14DACP" name="Tetradec-2-enoyl-[acp]" fbc:chemicalFormula="C14H25OSR">
        </sbml:species><sbml:species boundaryCondition="false" compartment="c" constant="false" hasOnlySubstanceUnits="false" id="C140ACP" name="Tetradecanoyl-[acp]" fbc:chemicalFormula="C14H27OSR">
        </sbml:species><sbml:species boundaryCondition="false" compartment="c" constant="false" hasOnlySubstanceUnits="false" id="C16OACP" name="3-oxohexadecanoyl-[acp]" fbc:chemicalFormula="C16H29O2SR">
        </sbml:species><sbml:species boundaryCondition="false" compartment="c" constant="false" hasOnlySubstanceUnits="false" id="C16HACP" name="3-hydroxyhexadecanoyl-[acp]" fbc:chemicalFormula="C16H31O2SR">
        </sbml:species><sbml:species boundaryCondition="false" compartment="c" constant="false" hasOnlySubstanceUnits="false" id="C16DACP" name="Hexadec-2-enoyl-[acp]" fbc:chemicalFormula="C16H29OSR">
        </sbml:species><sbml:species boundaryCondition="false" compartment="c" constant="false" hasOnlySubstanceUnits="false" id="C160ACP" name="Hexadecanoyl-[acp]" fbc:chemicalFormula="C16H31OSR">
        </sbml:species><sbml:species boundaryCondition="false" compartment="c" constant="false" hasOnlySubstanceUnits="false" id="C18OACP" name="3-oxooctadecanoyl-[acp]" fbc:chemicalFormula="C18H33O2SR">
        </sbml:species><sbml:species boundaryCondition="false" compartment="c" constant="false" hasOnlySubstanceUnits="false" id="C18HACP" name="3-hydroxyoctadecanoyl-[acp]" fbc:chemicalFormula="C18H35O2SR">
        </sbml:species><sbml:species boundaryCondition="false" compartment="c" constant="false" hasOnlySubstanceUnits="false" id="C18DACP" name="Octadec-2-enoyl-[acp]" fbc:chemicalFormula="C18H33OSR">
        </sbml:species><sbml:species boundaryCondition="false" compartment="c" constant="false" hasOnlySubstanceUnits="false" id="C180ACP" name="Octadecanoyl-[acp]" fbc:chemicalFormula="C18H35OSR">
        </sbml:species><sbml:species boundaryCondition="false" compartment="c" constant="false" hasOnlySubstanceUnits="false" id="C20OACP" name="3-oxoeicosanoyl-[acp]" fbc:chemicalFormula="C20H37O2SR">
        </sbml:species><sbml:species boundaryCondition="false" compartment="c" constant="false" hasOnlySubstanceUnits="false" id="C20HACP" name="3-hydroxyeicosanoyl-[acp]" fbc:chemicalFormula="C20H39O2SR">
        </sbml:species><sbml:species boundaryCondition="false" compartment="c" constant="false" hasOnlySubstanceUnits="false" id="C20DACP" name="Eicos-2-enoyl-[acp]" fbc:chemicalFormula="C20H37OSR">
        </sbml:species><sbml:species boundaryCondition="false" compartment="c" constant="false" hasOnlySubstanceUnits="false" id="C200ACP" name="Eicosanoyl-[acp]" fbc:chemicalFormula="C20H39OSR">
        </sbml:species><sbml:species boundaryCondition="false" compartment="c" constant="false" hasOnlySubstanceUnits="false" id="PROPACP" name="Propionyl-[acp]" fbc:chemicalFormula="　">
        </sbml:species><sbml:species boundaryCondition="false" compartment="c" constant="false" hasOnlySubstanceUnits="false" id="C5OACP" name="3-oxopentanoyl-[acp]" fbc:chemicalFormula="C5H7O2SR">
        </sbml:species><sbml:species boundaryCondition="false" compartment="c" constant="false" hasOnlySubstanceUnits="false" id="C5HACP" name="3-hydroxypentanoyl-[acp]" fbc:chemicalFormula="C5H9O2SR">
        </sbml:species><sbml:species boundaryCondition="false" compartment="c" constant="false" hasOnlySubstanceUnits="false" id="C5DACP" name="Pent-2-enoyl-[acp]" fbc:chemicalFormula="C5H7OSR">
        </sbml:species><sbml:species boundaryCondition="false" compartment="c" constant="false" hasOnlySubstanceUnits="false" id="C50ACP" name="Pentanoyl-[acp]" fbc:chemicalFormula="C5H9OSR">
        </sbml:species><sbml:species boundaryCondition="false" compartment="c" constant="false" hasOnlySubstanceUnits="false" id="C7OACP" name="3-oxoheptanoyl-[acp]" fbc:chemicalFormula="C7H11O2SR">
        </sbml:species><sbml:species boundaryCondition="false" compartment="c" constant="false" hasOnlySubstanceUnits="false" id="C7HACP" name="3-hydroxyheptanoyl-[acp]" fbc:chemicalFormula="C7H13O2SR">
        </sbml:species><sbml:species boundaryCondition="false" compartment="c" constant="false" hasOnlySubstanceUnits="false" id="C7DACP" name="Hept-2-enoyl-[acp]" fbc:chemicalFormula="C7H11OSR">
        </sbml:species><sbml:species boundaryCondition="false" compartment="c" constant="false" hasOnlySubstanceUnits="false" id="C70ACP" name="Heptanoyl-[acp]" fbc:chemicalFormula="C7H13OSR">
        </sbml:species><sbml:species boundaryCondition="false" compartment="c" constant="false" hasOnlySubstanceUnits="false" id="C9OACP" name="3-oxononanoyl-[acp]" fbc:chemicalFormula="C9H15O2SR">
        </sbml:species><sbml:species boundaryCondition="false" compartment="c" constant="false" hasOnlySubstanceUnits="false" id="C9HACP" name="3-hydroxynonanoyl-[acp]" fbc:chemicalFormula="C9H17O2SR">
        </sbml:species><sbml:species boundaryCondition="false" compartment="c" constant="false" hasOnlySubstanceUnits="false" id="C9DACP" name="Non-2-enoyl-[acp]" fbc:chemicalFormula="C9H15OSR">
        </sbml:species><sbml:species boundaryCondition="false" compartment="c" constant="false" hasOnlySubstanceUnits="false" id="C90ACP" name="Nonanoyl-[acp]" fbc:chemicalFormula="C30H46N7O18P3S">
        </sbml:species><sbml:species boundaryCondition="false" compartment="c" constant="false" hasOnlySubstanceUnits="false" id="C11OACP" name="3-oxoundecanoyl-[acp]" fbc:chemicalFormula="C11H19O2SR">
        </sbml:species><sbml:species boundaryCondition="false" compartment="c" constant="false" hasOnlySubstanceUnits="false" id="C11HACP" name="3-hydroxyundecanoyl-[acp]" fbc:chemicalFormula="C11H21O2SR">
        </sbml:species><sbml:species boundaryCondition="false" compartment="c" constant="false" hasOnlySubstanceUnits="false" id="C11DACP" name="Undec-2-enoyl-[acp]" fbc:chemicalFormula="C11H19OSR">
        </sbml:species><sbml:species boundaryCondition="false" compartment="c" constant="false" hasOnlySubstanceUnits="false" id="C110ACP" name="Undecanoyl-[acp]" fbc:chemicalFormula="C11H21OSR">
        </sbml:species><sbml:species boundaryCondition="false" compartment="c" constant="false" hasOnlySubstanceUnits="false" id="C13OACP" name="3-oxotridecanoyl-[acp]" fbc:chemicalFormula="C13H23O2SR">
        </sbml:species><sbml:species boundaryCondition="false" compartment="c" constant="false" hasOnlySubstanceUnits="false" id="C13HACP" name="3-hydroxytridecanoyl-[acp]" fbc:chemicalFormula="C13H25O2SR">
        </sbml:species><sbml:species boundaryCondition="false" compartment="c" constant="false" hasOnlySubstanceUnits="false" id="C13DACP" name="Tridec-2-enoyl-[acp]" fbc:chemicalFormula="C13H23OSR">
        </sbml:species><sbml:species boundaryCondition="false" compartment="c" constant="false" hasOnlySubstanceUnits="false" id="C130ACP" name="Tridecanoyl-[acp]" fbc:chemicalFormula="C13H25OSR">
        </sbml:species><sbml:species boundaryCondition="false" compartment="c" constant="false" hasOnlySubstanceUnits="false" id="C15OACP" name="3-oxopentadecanoyl-[acp]" fbc:chemicalFormula="C15H27O2SR">
        </sbml:species><sbml:species boundaryCondition="false" compartment="c" constant="false" hasOnlySubstanceUnits="false" id="C15HACP" name="3-hydroxypentadecanoyl-[acp]" fbc:chemicalFormula="C15H29O2SR">
        </sbml:species><sbml:species boundaryCondition="false" compartment="c" constant="false" hasOnlySubstanceUnits="false" id="C15DACP" name="Pentadec-2-enoyl-[acp]" fbc:chemicalFormula="C15H27OSR">
        </sbml:species><sbml:species boundaryCondition="false" compartment="c" constant="false" hasOnlySubstanceUnits="false" id="C150ACP" name="Pentadecanoyl-[acp]" fbc:chemicalFormula="C15H29OSR">
        </sbml:species><sbml:species boundaryCondition="false" compartment="c" constant="false" hasOnlySubstanceUnits="false" id="C17OACP" name="3-oxoheptadecanoyl-[acp]" fbc:chemicalFormula="C17H31O2SR">
        </sbml:species><sbml:species boundaryCondition="false" compartment="c" constant="false" hasOnlySubstanceUnits="false" id="C17HACP" name="3-hydroxyheptadecanoyl-[acp]" fbc:chemicalFormula="C17H33O2SR">
        </sbml:species><sbml:species boundaryCondition="false" compartment="c" constant="false" hasOnlySubstanceUnits="false" id="C17DACP" name="Heptadec-2-enoyl-[acp]" fbc:chemicalFormula="C17H31OSR">
        </sbml:species><sbml:species boundaryCondition="false" compartment="c" constant="false" hasOnlySubstanceUnits="false" id="C170ACP" name="Heptadecanoyl-[acp]" fbc:chemicalFormula="C17H33OSR">
        </sbml:species><sbml:species boundaryCondition="false" compartment="c" constant="false" hasOnlySubstanceUnits="false" id="C19OACP" name="3-oxononadecanoyl-[acp]" fbc:chemicalFormula="C19H35O2SR">
        </sbml:species><sbml:species boundaryCondition="false" compartment="c" constant="false" hasOnlySubstanceUnits="false" id="C19HACP" name="3-hydroxynonadecanoyl-[acp]" fbc:chemicalFormula="C19H37O2SR">
        </sbml:species><sbml:species boundaryCondition="false" compartment="c" constant="false" hasOnlySubstanceUnits="false" id="C19DACP" name="Nonadec-2-enoyl-[acp]" fbc:chemicalFormula="C19H35OSR">
        </sbml:species><sbml:species boundaryCondition="false" compartment="c" constant="false" hasOnlySubstanceUnits="false" id="C190ACP" name="Nonadecanoyl-[acp]" fbc:chemicalFormula="C19H37OSR">
        </sbml:species><sbml:species boundaryCondition="false" compartment="c" constant="false" hasOnlySubstanceUnits="false" id="C191ACP" name="Nonadecenoyl-[acp]" fbc:chemicalFormula="C19H35OSR">
        </sbml:species><sbml:species boundaryCondition="false" compartment="c" constant="false" hasOnlySubstanceUnits="false" id="C192ACP" name="Nonadecadienoyl-[acp]" fbc:chemicalFormula="C19H33OSR">
        </sbml:species><sbml:species boundaryCondition="false" compartment="c" constant="false" hasOnlySubstanceUnits="false" id="C181ACP" name="Octadecenoyl-[acp]" fbc:chemicalFormula="C18H33OSR">
        </sbml:species><sbml:species boundaryCondition="false" compartment="c" constant="false" hasOnlySubstanceUnits="false" id="C182ACP" name="Octadecadienoyl-[acp]" fbc:chemicalFormula="C18H31OSR">
        </sbml:species><sbml:species boundaryCondition="false" compartment="c" constant="false" hasOnlySubstanceUnits="false" id="C183ACP" name="Octadecatrienoyl-[acp]" fbc:chemicalFormula="C18H29OSR">
        </sbml:species><sbml:species boundaryCondition="false" compartment="c" constant="false" hasOnlySubstanceUnits="false" id="C171ACP" name="Heptadecenoyl-[acp]" fbc:chemicalFormula="C17H31OSR">
        </sbml:species><sbml:species boundaryCondition="false" compartment="c" constant="false" hasOnlySubstanceUnits="false" id="C161ACP" name="Hexadecenoyl-[acp]" fbc:chemicalFormula="C16H29OSR">
        </sbml:species><sbml:species boundaryCondition="false" compartment="c" constant="false" hasOnlySubstanceUnits="false" id="C162ACP" name="Hexadecadienoyl-[acp]" fbc:chemicalFormula="C16H29OSR">
        </sbml:species><sbml:species boundaryCondition="false" compartment="c" constant="false" hasOnlySubstanceUnits="false" id="C141ACP" name="Tetradecenoyl-[acp]" fbc:chemicalFormula="C14H25OSR">
        </sbml:species><sbml:species boundaryCondition="false" compartment="c" constant="false" hasOnlySubstanceUnits="false" id="C40" name="Butanoate" fbc:chemicalFormula="C4H7O2">
        </sbml:species><sbml:species boundaryCondition="false" compartment="c" constant="false" hasOnlySubstanceUnits="false" id="C60" name="Hexanoate" fbc:chemicalFormula="C6H11O2">
        </sbml:species><sbml:species boundaryCondition="false" compartment="c" constant="false" hasOnlySubstanceUnits="false" id="C80" name="Octanoate" fbc:chemicalFormula="C8H15O2">
        </sbml:species><sbml:species boundaryCondition="false" compartment="c" constant="false" hasOnlySubstanceUnits="false" id="C100" name="Decanoate" fbc:chemicalFormula="C10H19O2">
        </sbml:species><sbml:species boundaryCondition="false" compartment="c" constant="false" hasOnlySubstanceUnits="false" id="C120" name="Dodecanoate" fbc:chemicalFormula="C12H23O2">
        </sbml:species><sbml:species boundaryCondition="false" compartment="c" constant="false" hasOnlySubstanceUnits="false" id="C140" name="Tetradecanoate" fbc:chemicalFormula="C14H27O2">
        </sbml:species><sbml:species boundaryCondition="false" compartment="c" constant="false" hasOnlySubstanceUnits="false" id="C141" name="Tetradecenoate" fbc:chemicalFormula="C14H25O2">
        </sbml:species><sbml:species boundaryCondition="false" compartment="c" constant="false" hasOnlySubstanceUnits="false" id="C150" name="Pentadecanoate" fbc:chemicalFormula="C15H29O2">
        </sbml:species><sbml:species boundaryCondition="false" compartment="c" constant="false" hasOnlySubstanceUnits="false" id="C160" name="Hexadecanoate" fbc:chemicalFormula="C16H31O2">
        </sbml:species><sbml:species boundaryCondition="false" compartment="c" constant="false" hasOnlySubstanceUnits="false" id="C161" name="Hexadecenoate" fbc:chemicalFormula="C16H29O2">
        </sbml:species><sbml:species boundaryCondition="false" compartment="c" constant="false" hasOnlySubstanceUnits="false" id="C162" name="Hexadecadienoate" fbc:chemicalFormula="C16H27O2">
        </sbml:species><sbml:species boundaryCondition="false" compartment="c" constant="false" hasOnlySubstanceUnits="false" id="C170" name="Heptadecanoate" fbc:chemicalFormula="C17H33O2">
        </sbml:species><sbml:species boundaryCondition="false" compartment="c" constant="false" hasOnlySubstanceUnits="false" id="C171" name="Heptadecenoate" fbc:chemicalFormula="C17H31O2">
        </sbml:species><sbml:species boundaryCondition="false" compartment="c" constant="false" hasOnlySubstanceUnits="false" id="C180" name="Octadecanoate" fbc:chemicalFormula="C18H35O2">
        </sbml:species><sbml:species boundaryCondition="false" compartment="c" constant="false" hasOnlySubstanceUnits="false" id="C181" name="Octadecenoate" fbc:chemicalFormula="C18H33O2">
        </sbml:species><sbml:species boundaryCondition="false" compartment="c" constant="false" hasOnlySubstanceUnits="false" id="C182" name="Octadecadienoate" fbc:chemicalFormula="C18H31O2">
        </sbml:species><sbml:species boundaryCondition="false" compartment="c" constant="false" hasOnlySubstanceUnits="false" id="C183" name="Octadecatrienoate" fbc:chemicalFormula="C18H29O2">
        </sbml:species><sbml:species boundaryCondition="false" compartment="c" constant="false" hasOnlySubstanceUnits="false" id="C190" name="Nonadecanoate" fbc:chemicalFormula="C19H37O2">
        </sbml:species><sbml:species boundaryCondition="false" compartment="c" constant="false" hasOnlySubstanceUnits="false" id="C191" name="Nonadecenoate" fbc:chemicalFormula="C19H35O2">
        </sbml:species><sbml:species boundaryCondition="false" compartment="c" constant="false" hasOnlySubstanceUnits="false" id="C192" name="Nonadecadienoate" fbc:chemicalFormula="C19H33O2">
        </sbml:species><sbml:species boundaryCondition="false" compartment="c" constant="false" hasOnlySubstanceUnits="false" id="C200" name="Eicosanoate" fbc:chemicalFormula="C20H39O2">
        </sbml:species><sbml:species boundaryCondition="false" compartment="c" constant="false" hasOnlySubstanceUnits="false" id="C60COA" name="Hexanoyl-CoA" fbc:chemicalFormula="C27H42N7O17P3S">
        </sbml:species><sbml:species boundaryCondition="false" compartment="c" constant="false" hasOnlySubstanceUnits="false" id="C80COA" name="Octanoyl-CoA" fbc:chemicalFormula="C29H50N7O17P3S">
        </sbml:species><sbml:species boundaryCondition="false" compartment="c" constant="false" hasOnlySubstanceUnits="false" id="C100COA" name="Decanoyl-CoA" fbc:chemicalFormula="C31H50N7O17P3S">
        </sbml:species><sbml:species boundaryCondition="false" compartment="c" constant="false" hasOnlySubstanceUnits="false" id="C120COA" name="Dodecanoyl-CoA" fbc:chemicalFormula="C33H54N7O17P3S">
        </sbml:species><sbml:species boundaryCondition="false" compartment="c" constant="false" hasOnlySubstanceUnits="false" id="C140COA" name="Tetradecanoyl-CoA" fbc:chemicalFormula="C35H58N7O17P3S">
        </sbml:species><sbml:species boundaryCondition="false" compartment="c" constant="false" hasOnlySubstanceUnits="false" id="C141COA" name="Tetradecenoyl-CoA" fbc:chemicalFormula="C35H60N7O17P3S">
        </sbml:species><sbml:species boundaryCondition="false" compartment="c" constant="false" hasOnlySubstanceUnits="false" id="C150COA" name="Pentadecanoyl-CoA" fbc:chemicalFormula="C36H60N7O17P3S">
        </sbml:species><sbml:species boundaryCondition="false" compartment="c" constant="false" hasOnlySubstanceUnits="false" id="C160COA" name="Hexadecanoyl-CoA" fbc:chemicalFormula="C37H62N7O17P3S">
        </sbml:species><sbml:species boundaryCondition="false" compartment="c" constant="false" hasOnlySubstanceUnits="false" id="C161COA" name="Hexadecenoyl-CoA" fbc:chemicalFormula="C37H60N7O17P3S">
        </sbml:species><sbml:species boundaryCondition="false" compartment="c" constant="false" hasOnlySubstanceUnits="false" id="C162COA" name="Hexadecadienoyl-CoA" fbc:chemicalFormula="C37H60N7O17P3S">
        </sbml:species><sbml:species boundaryCondition="false" compartment="c" constant="false" hasOnlySubstanceUnits="false" id="C170COA" name="Heptadecanoyl-CoA" fbc:chemicalFormula="C38H64N7O17P3S">
        </sbml:species><sbml:species boundaryCondition="false" compartment="c" constant="false" hasOnlySubstanceUnits="false" id="C171COA" name="Heptadecenoyl-CoA" fbc:chemicalFormula="C38H62N7O17P3S">
        </sbml:species><sbml:species boundaryCondition="false" compartment="c" constant="false" hasOnlySubstanceUnits="false" id="C180COA" name="Octadecanoyl-CoA" fbc:chemicalFormula="C39H66N7O17P3S">
        </sbml:species><sbml:species boundaryCondition="false" compartment="c" constant="false" hasOnlySubstanceUnits="false" id="C181COA" name="Octadecenoyl-CoA" fbc:chemicalFormula="C39H64N7O17P3S">
        </sbml:species><sbml:species boundaryCondition="false" compartment="c" constant="false" hasOnlySubstanceUnits="false" id="C182COA" name="Octadecadienoyl-CoA" fbc:chemicalFormula="C39H62N7O17P3S">
        </sbml:species><sbml:species boundaryCondition="false" compartment="c" constant="false" hasOnlySubstanceUnits="false" id="C183COA" name="Octadecatrienoyl-CoA" fbc:chemicalFormula="C39H60N7O17P3S">
        </sbml:species><sbml:species boundaryCondition="false" compartment="c" constant="false" hasOnlySubstanceUnits="false" id="C190COA" name="Nonadecanoyl-CoA" fbc:chemicalFormula="C40H68N7O17P4S">
        </sbml:species><sbml:species boundaryCondition="false" compartment="c" constant="false" hasOnlySubstanceUnits="false" id="C191COA" name="Nonadecenoyl-CoA" fbc:chemicalFormula="C40H66N7O17P4S">
        </sbml:species><sbml:species boundaryCondition="false" compartment="c" constant="false" hasOnlySubstanceUnits="false" id="C192COA" name="Nonadecadienoyl-CoA" fbc:chemicalFormula="C40H64N7O17P4S">
        </sbml:species><sbml:species boundaryCondition="false" compartment="c" constant="false" hasOnlySubstanceUnits="false" id="C200COA" name="Eicosanoyl-CoA" fbc:chemicalFormula="C41H70N7O17P4S">
        </sbml:species><sbml:species boundaryCondition="false" compartment="c" constant="false" hasOnlySubstanceUnits="false" id="C120CAR" name="Dodecanoyl-carnitine" fbc:chemicalFormula="C19H37NO4">
        </sbml:species><sbml:species boundaryCondition="false" compartment="c" constant="false" hasOnlySubstanceUnits="false" id="CAR" name="Carnitine" fbc:chemicalFormula="C7H15NO3">
        </sbml:species><sbml:species boundaryCondition="false" compartment="c" constant="false" hasOnlySubstanceUnits="false" id="C140CAR" name="Tetradecanoyl-carnitine" fbc:chemicalFormula="C21H41NO4">
        </sbml:species><sbml:species boundaryCondition="false" compartment="c" constant="false" hasOnlySubstanceUnits="false" id="C141CAR" name="Tetradecenoyl-carnitine" fbc:chemicalFormula="C21H39NO5">
        </sbml:species><sbml:species boundaryCondition="false" compartment="c" constant="false" hasOnlySubstanceUnits="false" id="C150CAR" name="Pentadecanoyl-carnitine" fbc:chemicalFormula="C22H43NO4">
        </sbml:species><sbml:species boundaryCondition="false" compartment="c" constant="false" hasOnlySubstanceUnits="false" id="C160CAR" name="Hexadecanoyl-carnitine" fbc:chemicalFormula="C23H45NO4">
        </sbml:species><sbml:species boundaryCondition="false" compartment="c" constant="false" hasOnlySubstanceUnits="false" id="C161CAR" name="Hexadecenoyl-carnitine" fbc:chemicalFormula="C23H43NO4">
        </sbml:species><sbml:species boundaryCondition="false" compartment="c" constant="false" hasOnlySubstanceUnits="false" id="C162CAR" name="Hexadecadienoyl-carnitine" fbc:chemicalFormula="C23H43NO4">
        </sbml:species><sbml:species boundaryCondition="false" compartment="c" constant="false" hasOnlySubstanceUnits="false" id="C170CAR" name="Heptadecanoyl-carnitine" fbc:chemicalFormula="C24H47NO4">
        </sbml:species><sbml:species boundaryCondition="false" compartment="c" constant="false" hasOnlySubstanceUnits="false" id="C171CAR" name="Heptadecenoyl-carnitine" fbc:chemicalFormula="C24H45NO4">
        </sbml:species><sbml:species boundaryCondition="false" compartment="c" constant="false" hasOnlySubstanceUnits="false" id="C180CAR" name="Octadecanoyl-carnitine" fbc:chemicalFormula="C25H49NO4">
        </sbml:species><sbml:species boundaryCondition="false" compartment="c" constant="false" hasOnlySubstanceUnits="false" id="C181CAR" name="Octadecenoyl-carnitine" fbc:chemicalFormula="C25H47NO4">
        </sbml:species><sbml:species boundaryCondition="false" compartment="c" constant="false" hasOnlySubstanceUnits="false" id="C182CAR" name="Octadecadienoyl-carnitine" fbc:chemicalFormula="C25H45NO4">
        </sbml:species><sbml:species boundaryCondition="false" compartment="c" constant="false" hasOnlySubstanceUnits="false" id="C183CAR" name="Octadecatrienoyl-carnitine" fbc:chemicalFormula="C25H43NO4">
        </sbml:species><sbml:species boundaryCondition="false" compartment="c" constant="false" hasOnlySubstanceUnits="false" id="C190CAR" name="Nonadecanoyl-carnitine" fbc:chemicalFormula="C26H51NO4">
        </sbml:species><sbml:species boundaryCondition="false" compartment="c" constant="false" hasOnlySubstanceUnits="false" id="C191CAR" name="Nonadecenoyl-carnitine" fbc:chemicalFormula="C26H49NO4">
        </sbml:species><sbml:species boundaryCondition="false" compartment="c" constant="false" hasOnlySubstanceUnits="false" id="C192CAR" name="Nonadecadienoyl-carnitine" fbc:chemicalFormula="C26H47NO4">
        </sbml:species><sbml:species boundaryCondition="false" compartment="c" constant="false" hasOnlySubstanceUnits="false" id="C200CAR" name="Eicosanoyl-carnitine" fbc:chemicalFormula="C27H53NO4">
        </sbml:species><sbml:species boundaryCondition="false" compartment="c" constant="false" hasOnlySubstanceUnits="false" id="PSAGL3P" name="1-acyl-sn-glycerol-3-phosphate used for phosphatidylserine" fbc:chemicalFormula="　">
        </sbml:species><sbml:species boundaryCondition="false" compartment="c" constant="false" hasOnlySubstanceUnits="false" id="PSAT3P2" name="1-acyl-sn-glycerone phosphate used for phosphatidylserine" fbc:chemicalFormula="　">
        </sbml:species><sbml:species boundaryCondition="false" compartment="c" constant="false" hasOnlySubstanceUnits="false" id="PSPA" name="Phosphatidate used for phosphatidylserine" fbc:chemicalFormula="C5H5O8PR2">
        </sbml:species><sbml:species boundaryCondition="false" compartment="c" constant="false" hasOnlySubstanceUnits="false" id="PSCDPDG" name="Cdp-diacylglycerol used for phosphatidylserine" fbc:chemicalFormula="C14H18N3O15P2R2">
        </sbml:species><sbml:species boundaryCondition="false" compartment="c" constant="false" hasOnlySubstanceUnits="false" id="PS" name="Phosphatidylserine" fbc:chemicalFormula="C8H12NO10PR2">
        </sbml:species><sbml:species boundaryCondition="false" compartment="c" constant="false" hasOnlySubstanceUnits="false" id="PEAGL3P" name="1-acyl-sn-glycerol-3-phosphate used for phosphatidylethanolamine" fbc:chemicalFormula="　">
        </sbml:species><sbml:species boundaryCondition="false" compartment="c" constant="false" hasOnlySubstanceUnits="false" id="PEAT3P2" name="1-acyl-sn-glycerone phosphate used for phosphatidylethanolamine" fbc:chemicalFormula="　">
        </sbml:species><sbml:species boundaryCondition="false" compartment="c" constant="false" hasOnlySubstanceUnits="false" id="PEPA" name="Phosphatidate used for phosphatidylethanolamine" fbc:chemicalFormula="C5H5O8PR2">
        </sbml:species><sbml:species boundaryCondition="false" compartment="c" constant="false" hasOnlySubstanceUnits="false" id="PECDPDG" name="Cdp-diacylglycerol used for phosphatidylethanolamine" fbc:chemicalFormula="C14H19N3O15P2R2">
        </sbml:species><sbml:species boundaryCondition="false" compartment="c" constant="false" hasOnlySubstanceUnits="false" id="PEPS" name="Phosphatidylserine used for phosphatidylethanolamine" fbc:chemicalFormula="C8H11NO10PR2">
        </sbml:species><sbml:species boundaryCondition="false" compartment="c" constant="false" hasOnlySubstanceUnits="false" id="PE" name="Phosphatidylethanolamine" fbc:chemicalFormula="C7H12NO8PR2">
        </sbml:species><sbml:species boundaryCondition="false" compartment="c" constant="false" hasOnlySubstanceUnits="false" id="PCAGL3P" name="1-acyl-sn-glycerol-3-phosphate used for phosphatidylcholine" fbc:chemicalFormula="　">
        </sbml:species><sbml:species boundaryCondition="false" compartment="c" constant="false" hasOnlySubstanceUnits="false" id="PCAT3P2" name="1-acyl-sn-glycerone phosphate used for phosphatidylcholine" fbc:chemicalFormula="　">
        </sbml:species><sbml:species boundaryCondition="false" compartment="c" constant="false" hasOnlySubstanceUnits="false" id="PCPA" name="Phosphatidate used for phosphatidylcholine" fbc:chemicalFormula="C5H5O8PR2">
        </sbml:species><sbml:species boundaryCondition="false" compartment="c" constant="false" hasOnlySubstanceUnits="false" id="PCCDPDG" name="Cdp-diacylglycerol used for phosphatidylcholine" fbc:chemicalFormula="C14H19N3O15P2R2">
        </sbml:species><sbml:species boundaryCondition="false" compartment="c" constant="false" hasOnlySubstanceUnits="false" id="PCPS" name="Phosphatidylserine used for phosphatidylcholine" fbc:chemicalFormula="C8H11NO10PR2">
        </sbml:species><sbml:species boundaryCondition="false" compartment="c" constant="false" hasOnlySubstanceUnits="false" id="PCPE" name="Phosphatidylethanolamine used for phosphatidylcholine" fbc:chemicalFormula="C7H12NO8PR2">
        </sbml:species><sbml:species boundaryCondition="false" compartment="c" constant="false" hasOnlySubstanceUnits="false" id="PCPMME" name="Phosphatidyl-N-methylethanolamine" fbc:chemicalFormula="C8H14NO8PR2">
        </sbml:species><sbml:species boundaryCondition="false" compartment="c" constant="false" hasOnlySubstanceUnits="false" id="PCPDME" name="Phosphatidyl-N-dimethylethanolamine" fbc:chemicalFormula="C9H16NO8PR2">
        </sbml:species><sbml:species boundaryCondition="false" compartment="c" constant="false" hasOnlySubstanceUnits="false" id="PC" name="Phosphatidylcholine" fbc:chemicalFormula="C10H18NO8PR2">
        </sbml:species><sbml:species boundaryCondition="false" compartment="c" constant="false" hasOnlySubstanceUnits="false" id="CLAGL3P" name="1-acyl-sn-glycerol-3-phosphate used for cardiolipin" fbc:chemicalFormula="　">
        </sbml:species><sbml:species boundaryCondition="false" compartment="c" constant="false" hasOnlySubstanceUnits="false" id="CLPA" name="Phosphatidate used for cardiolipin" fbc:chemicalFormula="　">
        </sbml:species><sbml:species boundaryCondition="false" compartment="c" constant="false" hasOnlySubstanceUnits="false" id="CLCDPDG" name="Cdp-diacylglycerol used for cardiolipin" fbc:chemicalFormula="　">
        </sbml:species><sbml:species boundaryCondition="false" compartment="c" constant="false" hasOnlySubstanceUnits="false" id="CLPIGP" name="3(3-sn-phosphatidyl)-sn-glycerol 1-phosphate used for cardiolipin biosynthesis" fbc:chemicalFormula="　">
        </sbml:species><sbml:species boundaryCondition="false" compartment="c" constant="false" hasOnlySubstanceUnits="false" id="PG" name="Phosphatidylglycerol" fbc:chemicalFormula="C8H13O10PR2">
        </sbml:species><sbml:species boundaryCondition="false" compartment="c" constant="false" hasOnlySubstanceUnits="false" id="CL" name="Cardiolipin" fbc:chemicalFormula="C13H18O17P2R4">
        </sbml:species><sbml:species boundaryCondition="false" compartment="c" constant="false" hasOnlySubstanceUnits="false" id="SEDAG" name="1,2-diacyl-sn-glycerol (for Sterolesters)" fbc:chemicalFormula="C5H6O5R2">
        </sbml:species><sbml:species boundaryCondition="false" compartment="c" constant="false" hasOnlySubstanceUnits="false" id="GLYC1P" name="glycerol monophosphate" fbc:chemicalFormula="C3H7O6P">
        </sbml:species><sbml:species boundaryCondition="false" compartment="c" constant="false" hasOnlySubstanceUnits="false" id="LPC" name="Lysophosphatidylcholine" fbc:chemicalFormula="C9H21NO7PR">
        </sbml:species><sbml:species boundaryCondition="false" compartment="c" constant="false" hasOnlySubstanceUnits="false" id="LPE" name="Lysophosphatidylethanolamine" fbc:chemicalFormula="C6H13NO7PR">
        </sbml:species><sbml:species boundaryCondition="false" compartment="c" constant="false" hasOnlySubstanceUnits="false" id="G3PE" name="sn-Glycero-3-phosphoethanolamine" fbc:chemicalFormula="C5H14NO6P">
        </sbml:species><sbml:species boundaryCondition="false" compartment="c" constant="false" hasOnlySubstanceUnits="false" id="ETHLA" name="Ethanolamine" fbc:chemicalFormula="C2H8NO">
        </sbml:species><sbml:species boundaryCondition="false" compartment="c" constant="false" hasOnlySubstanceUnits="false" id="PEA" name="Ethanolamine phosphate" fbc:chemicalFormula="C2H7NO4P">
        </sbml:species><sbml:species boundaryCondition="false" compartment="c" constant="false" hasOnlySubstanceUnits="false" id="CDPEA" name="CDP-ethanolamine" fbc:chemicalFormula="C11H19N4O11P2">
        </sbml:species><sbml:species boundaryCondition="false" compartment="c" constant="false" hasOnlySubstanceUnits="false" id="PCLN" name="Choline phosphate" fbc:chemicalFormula="C5H13NO4P">
        </sbml:species><sbml:species boundaryCondition="false" compartment="c" constant="false" hasOnlySubstanceUnits="false" id="CHOLINE" name="choline" fbc:chemicalFormula="C5H14NO">
        </sbml:species><sbml:species boundaryCondition="false" compartment="c" constant="false" hasOnlySubstanceUnits="false" id="G3PC" name="sn-Glycero-3-phosphocholine" fbc:chemicalFormula="C8H20NO6P">
        </sbml:species><sbml:species boundaryCondition="false" compartment="c" constant="false" hasOnlySubstanceUnits="false" id="CHO" name="Choline" fbc:chemicalFormula="C5H14NO">
        </sbml:species><sbml:species boundaryCondition="false" compartment="c" constant="false" hasOnlySubstanceUnits="false" id="CDPCLN" name="CDP-choline" fbc:chemicalFormula="C14H25N4O11P2">
        </sbml:species><sbml:species boundaryCondition="false" compartment="c" constant="false" hasOnlySubstanceUnits="false" id="MI1P" name="1L-myo-Inositol 1-phosphate" fbc:chemicalFormula="C6H11O9P">
        </sbml:species><sbml:species boundaryCondition="false" compartment="c" constant="false" hasOnlySubstanceUnits="false" id="MYOI" name="myo-Inositol" fbc:chemicalFormula="C6H12O6">
        </sbml:species><sbml:species boundaryCondition="false" compartment="c" constant="false" hasOnlySubstanceUnits="false" id="GLCUNT" name="D-Glucuronate" fbc:chemicalFormula="C6H9O7">
        </sbml:species><sbml:species boundaryCondition="false" compartment="c" constant="false" hasOnlySubstanceUnits="false" id="CDPDG" name="CDP-diacylglycerol" fbc:chemicalFormula="C14H19N3O15P2R2">
        </sbml:species><sbml:species boundaryCondition="false" compartment="c" constant="false" hasOnlySubstanceUnits="false" id="PINS" name="1-Phosphatidyl-D-myo-inositol" fbc:chemicalFormula="C11H17O13PR2">
        </sbml:species><sbml:species boundaryCondition="false" compartment="c" constant="false" hasOnlySubstanceUnits="false" id="PINSP" name="1-Phosphatidyl-1D-myo-inositol 3-phosphate" fbc:chemicalFormula="C11H18O16P2R2">
        </sbml:species><sbml:species boundaryCondition="false" compartment="c" constant="false" hasOnlySubstanceUnits="false" id="C18DHSPH" name="3-dehydrosphinganine(C18)" fbc:chemicalFormula="C18H37NO2">
        </sbml:species><sbml:species boundaryCondition="false" compartment="c" constant="false" hasOnlySubstanceUnits="false" id="2INS" name="2-inosose" fbc:chemicalFormula="C6H10O6">
        </sbml:species><sbml:species boundaryCondition="false" compartment="c" constant="false" hasOnlySubstanceUnits="false" id="PINS4P" name="1-Phosphatidyl-1D-myo-inositol 4-phosphate" fbc:chemicalFormula="C11H15O16P2R2">
        </sbml:species><sbml:species boundaryCondition="false" compartment="c" constant="false" hasOnlySubstanceUnits="false" id="PAIL45P" name="1-Phosphatidyl-D-myo-inositol 4,5-bisphosphate" fbc:chemicalFormula="C11H14O19P3R2">
        </sbml:species><sbml:species boundaryCondition="false" compartment="c" constant="false" hasOnlySubstanceUnits="false" id="C18SPH" name="Sphinganine(C18)" fbc:chemicalFormula="C18H39NO2">
        </sbml:species><sbml:species boundaryCondition="false" compartment="c" constant="false" hasOnlySubstanceUnits="false" id="C18PSPH" name="Phytosphingosine(C18)" fbc:chemicalFormula="C18H39NO3">
        </sbml:species><sbml:species boundaryCondition="false" compartment="c" constant="false" hasOnlySubstanceUnits="false" id="C20DHSPH" name="3-dehydrosphinganine(C20)" fbc:chemicalFormula="C20H41NO2">
        </sbml:species><sbml:species boundaryCondition="false" compartment="c" constant="false" hasOnlySubstanceUnits="false" id="C20SPH" name="Sphinganine(C20)" fbc:chemicalFormula="C20H43NO2">
        </sbml:species><sbml:species boundaryCondition="false" compartment="c" constant="false" hasOnlySubstanceUnits="false" id="C20PSPH" name="Phytosphingosine(C20)" fbc:chemicalFormula="C20H43NO3">
        </sbml:species><sbml:species boundaryCondition="false" compartment="c" constant="false" hasOnlySubstanceUnits="false" id="C191DHSPH" name="3-dehydrosphinganine(C19:1)" fbc:chemicalFormula="C19H41NO3">
        </sbml:species><sbml:species boundaryCondition="false" compartment="c" constant="false" hasOnlySubstanceUnits="false" id="C191SPH" name="Sphinganine(C19:1)" fbc:chemicalFormula="C19H41NO2">
        </sbml:species><sbml:species boundaryCondition="false" compartment="c" constant="false" hasOnlySubstanceUnits="false" id="CERB1A" name="Cerebrin 1(comp. A)" fbc:chemicalFormula="C36H74NO4">
        </sbml:species><sbml:species boundaryCondition="false" compartment="c" constant="false" hasOnlySubstanceUnits="false" id="CERB1B" name="Cerebrin 1(comp. B)" fbc:chemicalFormula="C36H72NO4">
        </sbml:species><sbml:species boundaryCondition="false" compartment="c" constant="false" hasOnlySubstanceUnits="false" id="CERB1C" name="Cerebrin 1(comp. C)" fbc:chemicalFormula="C36H74NO4">
        </sbml:species><sbml:species boundaryCondition="false" compartment="c" constant="false" hasOnlySubstanceUnits="false" id="CERB1D" name="Cerebrin 1(comp. D)" fbc:chemicalFormula="C36H72NO4">
        </sbml:species><sbml:species boundaryCondition="false" compartment="c" constant="false" hasOnlySubstanceUnits="false" id="CERB1" name="Cerebrin 1" fbc:chemicalFormula="　">
        </sbml:species><sbml:species boundaryCondition="false" compartment="c" constant="false" hasOnlySubstanceUnits="false" id="CERB2A" name="Cerebrin 2(comp. A)" fbc:chemicalFormula="C36H74NO3">
        </sbml:species><sbml:species boundaryCondition="false" compartment="c" constant="false" hasOnlySubstanceUnits="false" id="CERB2B" name="Cerebrin 2(comp. B)" fbc:chemicalFormula="C36H72NO3">
        </sbml:species><sbml:species boundaryCondition="false" compartment="c" constant="false" hasOnlySubstanceUnits="false" id="CERB2C" name="Cerebrin 2(comp. C)" fbc:chemicalFormula="C36H74NO3">
        </sbml:species><sbml:species boundaryCondition="false" compartment="c" constant="false" hasOnlySubstanceUnits="false" id="CERB2D" name="Cerebrin 2(comp. D)" fbc:chemicalFormula="C36H72NO3">
        </sbml:species><sbml:species boundaryCondition="false" compartment="c" constant="false" hasOnlySubstanceUnits="false" id="CERB2" name="Cerebrin 2" fbc:chemicalFormula="　">
        </sbml:species><sbml:species boundaryCondition="false" compartment="c" constant="false" hasOnlySubstanceUnits="false" id="GALCERA" name="Galactosylceramide(Comp. A)" fbc:chemicalFormula="C25H46NO8R">
        </sbml:species><sbml:species boundaryCondition="false" compartment="c" constant="false" hasOnlySubstanceUnits="false" id="GALCERB" name="Galactosylceramide(Comp. B)" fbc:chemicalFormula="C25H46NO8R">
        </sbml:species><sbml:species boundaryCondition="false" compartment="c" constant="false" hasOnlySubstanceUnits="false" id="GALCER" name="Galactosylceramide" fbc:chemicalFormula="C25H46NO8R">
        </sbml:species><sbml:species boundaryCondition="false" compartment="c" constant="false" hasOnlySubstanceUnits="false" id="CEREB1" name="Cerebroside 1" fbc:chemicalFormula="C36H74NO3">
        </sbml:species><sbml:species boundaryCondition="false" compartment="c" constant="false" hasOnlySubstanceUnits="false" id="GLUCER1" name="Glucocerebroside 1" fbc:chemicalFormula="　">
        </sbml:species><sbml:species boundaryCondition="false" compartment="c" constant="false" hasOnlySubstanceUnits="false" id="CEREB2" name="Cerebroside 2" fbc:chemicalFormula="C36H72NO3">
        </sbml:species><sbml:species boundaryCondition="false" compartment="c" constant="false" hasOnlySubstanceUnits="false" id="GLUCER2" name="Glucocerebroside 2" fbc:chemicalFormula="C25H46NO8R">
        </sbml:species><sbml:species boundaryCondition="false" compartment="c" constant="false" hasOnlySubstanceUnits="false" id="IPC" name="Inositol phosphorylceramide" fbc:chemicalFormula="　">
        </sbml:species><sbml:species boundaryCondition="false" compartment="c" constant="false" hasOnlySubstanceUnits="false" id="MIPC" name="Mannose-inositol-P-ceramide" fbc:chemicalFormula="C56H109NO18P">
        </sbml:species><sbml:species boundaryCondition="false" compartment="c" constant="false" hasOnlySubstanceUnits="false" id="DMIPC" name="Di-mannosyl-inositol-P-ceramide" fbc:chemicalFormula="C62H119NO21P">
        </sbml:species><sbml:species boundaryCondition="false" compartment="c" constant="false" hasOnlySubstanceUnits="false" id="GDMIPC" name="Galactosyl-Dimannosyl-inositol-P-ceramide" fbc:chemicalFormula="C68H129NO27P">
        </sbml:species><sbml:species boundaryCondition="false" compartment="c" constant="false" hasOnlySubstanceUnits="false" id="DGDMIPC" name="Digalactosyl-dimannosyl-inositol-P-ceramide" fbc:chemicalFormula="C74H139NO33P">
        </sbml:species><sbml:species boundaryCondition="false" compartment="c" constant="false" hasOnlySubstanceUnits="false" id="TGDMIPC" name="Trigalactosyldimannosylinositol-P-ceramide" fbc:chemicalFormula="C80H149NO38P">
        </sbml:species><sbml:species boundaryCondition="false" compartment="c" constant="false" hasOnlySubstanceUnits="false" id="H3MCOA" name="(S)-3-Hydroxy-3-methylglutaryl-CoA" fbc:chemicalFormula="C27H39N7O20P3S">
        </sbml:species><sbml:species boundaryCondition="false" compartment="c" constant="false" hasOnlySubstanceUnits="false" id="MVL" name="(R)-Mevalonate" fbc:chemicalFormula="C6H11O4">
        </sbml:species><sbml:species boundaryCondition="false" compartment="c" constant="false" hasOnlySubstanceUnits="false" id="PMVL" name="(R)-5-Phosphomevalonate" fbc:chemicalFormula="C6H10O7P">
        </sbml:species><sbml:species boundaryCondition="false" compartment="c" constant="false" hasOnlySubstanceUnits="false" id="PPMVL" name="(R)-5-Diphosphomevalonate" fbc:chemicalFormula="C6H11O10P2">
        </sbml:species><sbml:species boundaryCondition="false" compartment="c" constant="false" hasOnlySubstanceUnits="false" id="IPPP" name="Isopentenyl diphosphate" fbc:chemicalFormula="C5H10O7P2">
        </sbml:species><sbml:species boundaryCondition="false" compartment="c" constant="false" hasOnlySubstanceUnits="false" id="DMPP" name="Dimethylallyl diphosphate" fbc:chemicalFormula="C5H9O7P2">
        </sbml:species><sbml:species boundaryCondition="false" compartment="c" constant="false" hasOnlySubstanceUnits="false" id="GPP" name="Geranyl diphosphate" fbc:chemicalFormula="C10H18O7P2">
        </sbml:species><sbml:species boundaryCondition="false" compartment="c" constant="false" hasOnlySubstanceUnits="false" id="FPP" name="trans,trans-Farnesyl diphosphate" fbc:chemicalFormula="C15H25O7P2">
        </sbml:species><sbml:species boundaryCondition="false" compartment="c" constant="false" hasOnlySubstanceUnits="false" id="SQL" name="Squalene" fbc:chemicalFormula="C30H50">
        </sbml:species><sbml:species boundaryCondition="false" compartment="c" constant="false" hasOnlySubstanceUnits="false" id="S23E" name="(S)-2,3-Epoxysqualene" fbc:chemicalFormula="C30H50O">
        </sbml:species><sbml:species boundaryCondition="false" compartment="c" constant="false" hasOnlySubstanceUnits="false" id="LNST" name="Lanosterol" fbc:chemicalFormula="C30H50O">
        </sbml:species><sbml:species boundaryCondition="false" compartment="c" constant="false" hasOnlySubstanceUnits="false" id="GGPP" name="geranylgeranyl diphosphate" fbc:chemicalFormula="C20H33O7P2">
        </sbml:species><sbml:species boundaryCondition="false" compartment="c" constant="false" hasOnlySubstanceUnits="false" id="DCTOL" name="4,4-Dimethyl-5alpha-cholesta-8,14,24-trien-3beta-ol" fbc:chemicalFormula="C29H46O">
        </sbml:species><sbml:species boundaryCondition="false" compartment="c" constant="false" hasOnlySubstanceUnits="false" id="DCDOL" name="4,4-Dimethyl-5alpha-cholesta-8,24-dien-3beta-ol" fbc:chemicalFormula="C29H48O">
        </sbml:species><sbml:species boundaryCondition="false" compartment="c" constant="false" hasOnlySubstanceUnits="false" id="DCDA" name="4-methylcholesta-8,24-diene-3-ol-4-carboxylate" fbc:chemicalFormula="C29H45O3">
        </sbml:species><sbml:species boundaryCondition="false" compartment="c" constant="false" hasOnlySubstanceUnits="false" id="CDOL" name="4-methylcholesta-8,24-diene-3-ol" fbc:chemicalFormula="C28H44O">
        </sbml:species><sbml:species boundaryCondition="false" compartment="c" constant="false" hasOnlySubstanceUnits="false" id="CDA" name="4alpha-Methylzymosterol" fbc:chemicalFormula="　">
        </sbml:species><sbml:species boundaryCondition="false" compartment="c" constant="false" hasOnlySubstanceUnits="false" id="ZYMST" name="Zymosterol" fbc:chemicalFormula="C27H44O">
        </sbml:species><sbml:species boundaryCondition="false" compartment="c" constant="false" hasOnlySubstanceUnits="false" id="FEST" name="Fecosterol" fbc:chemicalFormula="C28H46O">
        </sbml:species><sbml:species boundaryCondition="false" compartment="c" constant="false" hasOnlySubstanceUnits="false" id="EPST" name="Episterol" fbc:chemicalFormula="C28H46O">
        </sbml:species><sbml:species boundaryCondition="false" compartment="c" constant="false" hasOnlySubstanceUnits="false" id="DEHYD" name="5,7,24(28)-Ergostatrienol" fbc:chemicalFormula="C28H44O">
        </sbml:species><sbml:species boundaryCondition="false" compartment="c" constant="false" hasOnlySubstanceUnits="false" id="ERGOT" name="Ergosta-5,7,22,24-tetraenol" fbc:chemicalFormula="C28H42O">
        </sbml:species><sbml:species boundaryCondition="false" compartment="c" constant="false" hasOnlySubstanceUnits="false" id="ERGOST" name="Ergosterol" fbc:chemicalFormula="C28H44O">
        </sbml:species><sbml:species boundaryCondition="false" compartment="c" constant="false" hasOnlySubstanceUnits="false" id="SEMAGP" name="Monoacylglycerol-3-phosphate (for Sterolesters)" fbc:chemicalFormula="C4H6O7R">
        </sbml:species><sbml:species boundaryCondition="false" compartment="c" constant="false" hasOnlySubstanceUnits="false" id="SEDAGP" name="1,2-diacyl-sn-glycerol 3-phosphate (for Sterolesters)" fbc:chemicalFormula="C5H5O8PR2">
        </sbml:species><sbml:species boundaryCondition="false" compartment="c" constant="false" hasOnlySubstanceUnits="false" id="SEMAG" name="Monoacylglycerol(for Sterolesters)" fbc:chemicalFormula="C4H7O4R">
        </sbml:species><sbml:species boundaryCondition="false" compartment="c" constant="false" hasOnlySubstanceUnits="false" id="ERGOSE" name="Ergosterolester" fbc:chemicalFormula="C18H27O2R">
        </sbml:species><sbml:species boundaryCondition="false" compartment="c" constant="false" hasOnlySubstanceUnits="false" id="MAGLYP" name="Monoacylglycerol-3-Phosphate" fbc:chemicalFormula="C4H6O7PR">
        </sbml:species><sbml:species boundaryCondition="false" compartment="c" constant="false" hasOnlySubstanceUnits="false" id="MAGLY" name="Monoacylglycerol" fbc:chemicalFormula="C4H7O4R">
        </sbml:species><sbml:species boundaryCondition="false" compartment="c" constant="false" hasOnlySubstanceUnits="false" id="DAGLYP" name="Diacylglycerol-3-Phosphate" fbc:chemicalFormula="C5H7O8PR2">
        </sbml:species><sbml:species boundaryCondition="false" compartment="c" constant="false" hasOnlySubstanceUnits="false" id="DAGLY" name="Diacylglycerol" fbc:chemicalFormula="C5H6O5R2">
        </sbml:species><sbml:species boundaryCondition="false" compartment="c" constant="false" hasOnlySubstanceUnits="false" id="TAGLY" name="Triacylglycerol" fbc:chemicalFormula="C6H5O6R3">
        </sbml:species><sbml:species boundaryCondition="false" compartment="c" constant="false" hasOnlySubstanceUnits="false" id="MGDG" name="Monogalactosyl diglyceride" fbc:chemicalFormula="　">
        </sbml:species><sbml:species boundaryCondition="false" compartment="c" constant="false" hasOnlySubstanceUnits="false" id="DGDG" name="Digalactosyl diglyceride" fbc:chemicalFormula="C18H34O13">
        </sbml:species><sbml:species boundaryCondition="false" compartment="c" constant="false" hasOnlySubstanceUnits="false" id="MGC181" name="Monoglucosyloxyoctadecenoic acid" fbc:chemicalFormula="　">
        </sbml:species><sbml:species boundaryCondition="false" compartment="c" constant="false" hasOnlySubstanceUnits="false" id="OTA" name="Ochratoxin A" fbc:chemicalFormula="C20H17ClNO6">
        </sbml:species><sbml:species boundaryCondition="false" compartment="c" constant="false" hasOnlySubstanceUnits="false" id="H2SO3" name="Sulfite" fbc:chemicalFormula="O3S">
        </sbml:species><sbml:species boundaryCondition="false" compartment="c" constant="false" hasOnlySubstanceUnits="false" id="APS" name="Adenylylsulfate" fbc:chemicalFormula="C10H12N5O10PS">
        </sbml:species><sbml:species boundaryCondition="false" compartment="c" constant="false" hasOnlySubstanceUnits="false" id="SLF" name="Sulfate" fbc:chemicalFormula="O4S">
        </sbml:species><sbml:species boundaryCondition="false" compartment="c" constant="false" hasOnlySubstanceUnits="false" id="PAPS" name="3'-Phosphoadenylylsulfate" fbc:chemicalFormula="C10H11N5O13P2S">
        </sbml:species><sbml:species boundaryCondition="false" compartment="c" constant="false" hasOnlySubstanceUnits="false" id="PAP" name="Adenosine 3',5'-bisphosphate" fbc:chemicalFormula="C10H11N5O10P2">
        </sbml:species><sbml:species boundaryCondition="false" compartment="c" constant="false" hasOnlySubstanceUnits="false" id="CHOSLF" name="Choline sulphate" fbc:chemicalFormula="C5H13NO4S">
        </sbml:species><sbml:species boundaryCondition="false" compartment="c" constant="false" hasOnlySubstanceUnits="false" id="HNO2" name="Nitrite" fbc:chemicalFormula="H">
        </sbml:species><sbml:species boundaryCondition="false" compartment="c" constant="false" hasOnlySubstanceUnits="false" id="HNO3" name="Nitrate" fbc:chemicalFormula="H">
        </sbml:species><sbml:species boundaryCondition="false" compartment="c" constant="false" hasOnlySubstanceUnits="false" id="NH4OH" name="Ammonium hydroxide" fbc:chemicalFormula="H6NO">
        </sbml:species><sbml:species boundaryCondition="false" compartment="c" constant="false" hasOnlySubstanceUnits="false" id="UREAC" name="Urea-1-carboxylate" fbc:chemicalFormula="C2H3N2O3">
        </sbml:species><sbml:species boundaryCondition="false" compartment="c" constant="false" hasOnlySubstanceUnits="false" id="INAC" name="Indoleacetate" fbc:chemicalFormula="C10H8NO2">
        </sbml:species><sbml:species boundaryCondition="false" compartment="c" constant="false" hasOnlySubstanceUnits="false" id="ACNL" name="3-Indoleacetonitrile" fbc:chemicalFormula="C10H8N2">
        </sbml:species><sbml:species boundaryCondition="false" compartment="c" constant="false" hasOnlySubstanceUnits="false" id="TRNAASP" name="L-aspartyl-tRNA(Asp)" fbc:chemicalFormula="　">
        </sbml:species><sbml:species boundaryCondition="false" compartment="c" constant="false" hasOnlySubstanceUnits="false" id="TRNA" name="transfer RNA" fbc:chemicalFormula="　">
        </sbml:species><sbml:species boundaryCondition="false" compartment="c" constant="false" hasOnlySubstanceUnits="false" id="TRNAASN" name="L-asparaginyl-tRNA(Asn)" fbc:chemicalFormula="　">
        </sbml:species><sbml:species boundaryCondition="false" compartment="c" constant="false" hasOnlySubstanceUnits="false" id="TRNAARG" name="L-arginyl-tRNA(Arg)" fbc:chemicalFormula="　">
        </sbml:species><sbml:species boundaryCondition="false" compartment="c" constant="false" hasOnlySubstanceUnits="false" id="TRNAPRO" name="L-prolyl-tRNA(Pro)" fbc:chemicalFormula="　">
        </sbml:species><sbml:species boundaryCondition="false" compartment="c" constant="false" hasOnlySubstanceUnits="false" id="TRNACYS" name="L-cysteinyl-tRNA(Cys)" fbc:chemicalFormula="　">
        </sbml:species><sbml:species boundaryCondition="false" compartment="c" constant="false" hasOnlySubstanceUnits="false" id="TRNAGLU" name="L-glutamyl-tRNA(Glu)" fbc:chemicalFormula="　">
        </sbml:species><sbml:species boundaryCondition="false" compartment="c" constant="false" hasOnlySubstanceUnits="false" id="TRNAGLN" name="L-glutaminyl-tRNA(Gln)" fbc:chemicalFormula="　">
        </sbml:species><sbml:species boundaryCondition="false" compartment="c" constant="false" hasOnlySubstanceUnits="false" id="TRNASER" name="L-seryl-tRNA(Ser)" fbc:chemicalFormula="　">
        </sbml:species><sbml:species boundaryCondition="false" compartment="c" constant="false" hasOnlySubstanceUnits="false" id="TRNAGLY" name="glycyl-tRNA(Gly)" fbc:chemicalFormula="　">
        </sbml:species><sbml:species boundaryCondition="false" compartment="c" constant="false" hasOnlySubstanceUnits="false" id="TRNATHR" name="L-threonyl-tRNA(Thr)" fbc:chemicalFormula="　">
        </sbml:species><sbml:species boundaryCondition="false" compartment="c" constant="false" hasOnlySubstanceUnits="false" id="TRNAHIS" name="L-histidyl-tRNA(His)" fbc:chemicalFormula="　">
        </sbml:species><sbml:species boundaryCondition="false" compartment="c" constant="false" hasOnlySubstanceUnits="false" id="TRNAILE" name="L-isoleucyl-tRNA(Ile)" fbc:chemicalFormula="　">
        </sbml:species><sbml:species boundaryCondition="false" compartment="c" constant="false" hasOnlySubstanceUnits="false" id="TRNAVAL" name="L-valyl-tRNA(Val)" fbc:chemicalFormula="　">
        </sbml:species><sbml:species boundaryCondition="false" compartment="c" constant="false" hasOnlySubstanceUnits="false" id="TRNALEU" name="L-leucyl-tRNA(Leu)" fbc:chemicalFormula="　">
        </sbml:species><sbml:species boundaryCondition="false" compartment="c" constant="false" hasOnlySubstanceUnits="false" id="TRNALYS" name="L-lysyl-tRNA(Lys)" fbc:chemicalFormula="　">
        </sbml:species><sbml:species boundaryCondition="false" compartment="c" constant="false" hasOnlySubstanceUnits="false" id="TRNAMET" name="L-methionyl-tRNA(Met)" fbc:chemicalFormula="　">
        </sbml:species><sbml:species boundaryCondition="false" compartment="c" constant="false" hasOnlySubstanceUnits="false" id="TRNATYR" name="L-tyrosyl-tRNA(Tyr)" fbc:chemicalFormula="　">
        </sbml:species><sbml:species boundaryCondition="false" compartment="c" constant="false" hasOnlySubstanceUnits="false" id="TRNATRP" name="L-tryptophanyl-tRNA(Trp)" fbc:chemicalFormula="　">
        </sbml:species><sbml:species boundaryCondition="false" compartment="c" constant="false" hasOnlySubstanceUnits="false" id="TRNAPHE" name="L-phenylalanyl-tRNA(Phe)" fbc:chemicalFormula="　">
        </sbml:species><sbml:species boundaryCondition="false" compartment="c" constant="false" hasOnlySubstanceUnits="false" id="ARTIFICIALP" name="artificial protein" fbc:chemicalFormula="　">
        </sbml:species><sbml:species boundaryCondition="false" compartment="c" constant="false" hasOnlySubstanceUnits="false" id="TRNAALA" name="L-alanyl-tRNA(Ala)" fbc:chemicalFormula="　">
        </sbml:species><sbml:species boundaryCondition="false" compartment="c" constant="false" hasOnlySubstanceUnits="false" id="PROTEIN" name="protein" fbc:chemicalFormula="　">
        </sbml:species><sbml:species boundaryCondition="false" compartment="c" constant="false" hasOnlySubstanceUnits="false" id="RNA" name="rna" fbc:chemicalFormula="　">
        </sbml:species><sbml:species boundaryCondition="false" compartment="c" constant="false" hasOnlySubstanceUnits="false" id="DNA" name="dna" fbc:chemicalFormula="　">
        </sbml:species><sbml:species boundaryCondition="false" compartment="c" constant="false" hasOnlySubstanceUnits="false" id="CELLWALL" name="cellwall" fbc:chemicalFormula="　">
        </sbml:species><sbml:species boundaryCondition="false" compartment="c" constant="false" hasOnlySubstanceUnits="false" id="LIPIDS" name="lipids" fbc:chemicalFormula="　">
        </sbml:species><sbml:species boundaryCondition="false" compartment="c" constant="false" hasOnlySubstanceUnits="false" id="AA" name="amino acids" fbc:chemicalFormula="　">
        </sbml:species><sbml:species boundaryCondition="false" compartment="c" constant="false" hasOnlySubstanceUnits="false" id="SMALLM" name="small metabolites" fbc:chemicalFormula="　">
        </sbml:species><sbml:species boundaryCondition="false" compartment="c" constant="false" hasOnlySubstanceUnits="false" id="COFACTORS" name="cofactors" fbc:chemicalFormula="　">
        </sbml:species><sbml:species boundaryCondition="false" compartment="c" constant="false" hasOnlySubstanceUnits="false" id="BIOMASS" name="Biomass" fbc:chemicalFormula="Biomass">
        </sbml:species><sbml:species boundaryCondition="false" compartment="c" constant="false" hasOnlySubstanceUnits="false" id="KOJA" name="Kojic acid" fbc:chemicalFormula="C6H5O4">
        </sbml:species><sbml:species boundaryCondition="false" compartment="c" constant="false" hasOnlySubstanceUnits="false" id="NA1" name="Sodium cation" fbc:chemicalFormula="Na+">
        </sbml:species><sbml:species boundaryCondition="false" compartment="e" constant="false" hasOnlySubstanceUnits="false" id="DGLCe" name="D-Glucose (extracellular)" fbc:chemicalFormula="C6H12O6">
        </sbml:species><sbml:species boundaryCondition="false" compartment="e" constant="false" hasOnlySubstanceUnits="false" id="GLCe" name="alpha-D-Glucose (extracellular)" fbc:chemicalFormula="C6H12O6">
        </sbml:species><sbml:species boundaryCondition="false" compartment="e" constant="false" hasOnlySubstanceUnits="false" id="BDGLCe" name="beta-D-Glucose (extracellular)" fbc:chemicalFormula="C6H12O6">
        </sbml:species><sbml:species boundaryCondition="false" compartment="m" constant="false" hasOnlySubstanceUnits="false" id="ATPm" name="ATP (mitochondrial)" fbc:chemicalFormula="C10H13N5O13P3">
        </sbml:species><sbml:species boundaryCondition="false" compartment="m" constant="false" hasOnlySubstanceUnits="false" id="PYRm" name="Pyruvate (mitochondrial)" fbc:chemicalFormula="C3H3O3">
        </sbml:species><sbml:species boundaryCondition="false" compartment="m" constant="false" hasOnlySubstanceUnits="false" id="H2Om" name="H2O (mitochondrial)" fbc:chemicalFormula="H2O">
        </sbml:species><sbml:species boundaryCondition="false" compartment="m" constant="false" hasOnlySubstanceUnits="false" id="CO2m" name="CO2 (mitochondrial)" fbc:chemicalFormula="CO2">
        </sbml:species><sbml:species boundaryCondition="false" compartment="m" constant="false" hasOnlySubstanceUnits="false" id="ADPm" name="ADP (mitochondrial)" fbc:chemicalFormula="C10H13N5O10P2">
        </sbml:species><sbml:species boundaryCondition="false" compartment="m" constant="false" hasOnlySubstanceUnits="false" id="PIm" name="Orthophosphate (mitochondrial)" fbc:chemicalFormula="HO4P">
        </sbml:species><sbml:species boundaryCondition="false" compartment="m" constant="false" hasOnlySubstanceUnits="false" id="OAm" name="Oxaloacetate (mitochondrial)" fbc:chemicalFormula="C4H2O5">
        </sbml:species><sbml:species boundaryCondition="false" compartment="m" constant="false" hasOnlySubstanceUnits="false" id="Hm" name="Proton (energy metabolism) (mitochondrial)" fbc:chemicalFormula="H">
        </sbml:species><sbml:species boundaryCondition="false" compartment="m" constant="false" hasOnlySubstanceUnits="false" id="ACCOAm" name="Acetyl-CoA (mitochondrial)" fbc:chemicalFormula="C23H34N7O17P3S">
        </sbml:species><sbml:species boundaryCondition="false" compartment="m" constant="false" hasOnlySubstanceUnits="false" id="CITm" name="Citrate (mitochondrial)" fbc:chemicalFormula="C6H5O7">
        </sbml:species><sbml:species boundaryCondition="false" compartment="m" constant="false" hasOnlySubstanceUnits="false" id="COAm" name="Coenzyme A (mitochondrial)" fbc:chemicalFormula="C21H32N7O16P3S">
        </sbml:species><sbml:species boundaryCondition="false" compartment="m" constant="false" hasOnlySubstanceUnits="false" id="ACOm" name="cis-Aconitate (mitochondrial)" fbc:chemicalFormula="C6H3O6">
        </sbml:species><sbml:species boundaryCondition="false" compartment="m" constant="false" hasOnlySubstanceUnits="false" id="ICITm" name="Isocitrate (mitochondrial)" fbc:chemicalFormula="C6H5O7">
        </sbml:species><sbml:species boundaryCondition="false" compartment="m" constant="false" hasOnlySubstanceUnits="false" id="NADPm" name="NADP(+) (mitochondrial)" fbc:chemicalFormula="C21H25N7O17P3">
        </sbml:species><sbml:species boundaryCondition="false" compartment="m" constant="false" hasOnlySubstanceUnits="false" id="AKGm" name="2-Oxoglutarate (mitochondrial)" fbc:chemicalFormula="C5H4O5">
        </sbml:species><sbml:species boundaryCondition="false" compartment="m" constant="false" hasOnlySubstanceUnits="false" id="NADPHm" name="NADPH (mitochondrial)" fbc:chemicalFormula="C21H26N7O17P3">
        </sbml:species><sbml:species boundaryCondition="false" compartment="m" constant="false" hasOnlySubstanceUnits="false" id="NADm" name="NAD(+) (mitochondrial)" fbc:chemicalFormula="C21H26N7O14P2">
        </sbml:species><sbml:species boundaryCondition="false" compartment="m" constant="false" hasOnlySubstanceUnits="false" id="NADHm" name="NADH (mitochondrial)" fbc:chemicalFormula="C21H27N7O14P2">
        </sbml:species><sbml:species boundaryCondition="false" compartment="m" constant="false" hasOnlySubstanceUnits="false" id="TDPE1m" name="(thiamine diphosphate)-alpha-ketoglutarate dehydrogenase (mitochondrial)" fbc:chemicalFormula="　">
        </sbml:species><sbml:species boundaryCondition="false" compartment="m" constant="false" hasOnlySubstanceUnits="false" id="AKGE1m" name="Alpha-ketoglutarate bound to alpha-ketoglutarate dehydrogenase (mitochondrial)" fbc:chemicalFormula="　">
        </sbml:species><sbml:species boundaryCondition="false" compartment="m" constant="false" hasOnlySubstanceUnits="false" id="LPSE2m" name="(LipS2)-dihydrolipoyl transsuccinylase (mitochondrial)" fbc:chemicalFormula="　">
        </sbml:species><sbml:species boundaryCondition="false" compartment="m" constant="false" hasOnlySubstanceUnits="false" id="AKGE2m" name="Alpha-ketoglutarate bound to dihydrolipoyl transsuccinylase (mitochondrial)" fbc:chemicalFormula="　">
        </sbml:species><sbml:species boundaryCondition="false" compartment="m" constant="false" hasOnlySubstanceUnits="false" id="SUCCOAm" name="Succinyl-CoA (mitochondrial)" fbc:chemicalFormula="C25H35N7O19P3S">
        </sbml:species><sbml:species boundaryCondition="false" compartment="m" constant="false" hasOnlySubstanceUnits="false" id="GDPm" name="GDP (mitochondrial)" fbc:chemicalFormula="C10H13N5O11P2">
        </sbml:species><sbml:species boundaryCondition="false" compartment="m" constant="false" hasOnlySubstanceUnits="false" id="GTPm" name="GTP (mitochondrial)" fbc:chemicalFormula="C10H13N5O14P3">
        </sbml:species><sbml:species boundaryCondition="false" compartment="m" constant="false" hasOnlySubstanceUnits="false" id="SUCCm" name="Succinate (mitochondrial)" fbc:chemicalFormula="C4H4O4">
        </sbml:species><sbml:species boundaryCondition="false" compartment="m" constant="false" hasOnlySubstanceUnits="false" id="Qm" name="Ubiquinone (mitochondrial)" fbc:chemicalFormula="C19H26O4">
        </sbml:species><sbml:species boundaryCondition="false" compartment="m" constant="false" hasOnlySubstanceUnits="false" id="FUMm" name="Fumarate (mitochondrial)" fbc:chemicalFormula="C4H2O4">
        </sbml:species><sbml:species boundaryCondition="false" compartment="m" constant="false" hasOnlySubstanceUnits="false" id="QH2m" name="Ubiquinol (mitochondrial)" fbc:chemicalFormula="C19H28O4">
        </sbml:species><sbml:species boundaryCondition="false" compartment="m" constant="false" hasOnlySubstanceUnits="false" id="FADH2m" name="FADH2 (mitochondrial)" fbc:chemicalFormula="C27H33N9O15P2">
        </sbml:species><sbml:species boundaryCondition="false" compartment="m" constant="false" hasOnlySubstanceUnits="false" id="FADm" name="FAD (mitochondrial)" fbc:chemicalFormula="C27H31N9O15P2">
        </sbml:species><sbml:species boundaryCondition="false" compartment="m" constant="false" hasOnlySubstanceUnits="false" id="MALm" name="(S)-Malate (mitochondrial)" fbc:chemicalFormula="C4H4O5">
        </sbml:species><sbml:species boundaryCondition="false" compartment="p" constant="false" hasOnlySubstanceUnits="false" id="ICITp" name="Isocitrate (peroxisomal)" fbc:chemicalFormula="C6H5O7">
        </sbml:species><sbml:species boundaryCondition="false" compartment="p" constant="false" hasOnlySubstanceUnits="false" id="SUCCp" name="Succinate (peroxisomal)" fbc:chemicalFormula="C4H4O4">
        </sbml:species><sbml:species boundaryCondition="false" compartment="p" constant="false" hasOnlySubstanceUnits="false" id="GLXp" name="Glyoxylate (peroxisomal)" fbc:chemicalFormula="C2HO3">
        </sbml:species><sbml:species boundaryCondition="false" compartment="p" constant="false" hasOnlySubstanceUnits="false" id="ACCOAp" name="Acetyl-CoA (peroxisomal)" fbc:chemicalFormula="C23H34N7O17P3S">
        </sbml:species><sbml:species boundaryCondition="false" compartment="p" constant="false" hasOnlySubstanceUnits="false" id="H2Op" name="H2O (peroxisomal)" fbc:chemicalFormula="H2O">
        </sbml:species><sbml:species boundaryCondition="false" compartment="p" constant="false" hasOnlySubstanceUnits="false" id="MALp" name="(S)-Malate (peroxisomal)" fbc:chemicalFormula="C4H4O5">
        </sbml:species><sbml:species boundaryCondition="false" compartment="p" constant="false" hasOnlySubstanceUnits="false" id="COAp" name="Coenzyme A (peroxisomal)" fbc:chemicalFormula="C21H32N7O16P3S">
        </sbml:species><sbml:species boundaryCondition="false" compartment="p" constant="false" hasOnlySubstanceUnits="false" id="Hp" name="Proton (energy metabolism) (peroxisomal)" fbc:chemicalFormula="H">
        </sbml:species><sbml:species boundaryCondition="false" compartment="m" constant="false" hasOnlySubstanceUnits="false" id="ACm" name="Acetate (mitochondrial)" fbc:chemicalFormula="C2H3O2">
        </sbml:species><sbml:species boundaryCondition="false" compartment="e" constant="false" hasOnlySubstanceUnits="false" id="He" name="Proton (energy metabolism) (extracellular)" fbc:chemicalFormula="H">
        </sbml:species><sbml:species boundaryCondition="false" compartment="e" constant="false" hasOnlySubstanceUnits="false" id="OXALe" name="Oxalate (extracellular)" fbc:chemicalFormula="C2O4">
        </sbml:species><sbml:species boundaryCondition="false" compartment="e" constant="false" hasOnlySubstanceUnits="false" id="FORe" name="Formate (extracellular)" fbc:chemicalFormula="CHO2">
        </sbml:species><sbml:species boundaryCondition="false" compartment="e" constant="false" hasOnlySubstanceUnits="false" id="CO2e" name="CO2 (extracellular)" fbc:chemicalFormula="CO2">
        </sbml:species><sbml:species boundaryCondition="false" compartment="m" constant="false" hasOnlySubstanceUnits="false" id="LIPOm" name="Lipoamide (mitochondrial)" fbc:chemicalFormula="C8H15NOS2">
        </sbml:species><sbml:species boundaryCondition="false" compartment="m" constant="false" hasOnlySubstanceUnits="false" id="ADHLIPOm" name="S-Acetyldihydrolipoamide (mitochondrial)" fbc:chemicalFormula="C10H19NO2S2">
        </sbml:species><sbml:species boundaryCondition="false" compartment="m" constant="false" hasOnlySubstanceUnits="false" id="PROPm" name="Propionate (mitochondrial)" fbc:chemicalFormula="C3H5O2">
        </sbml:species><sbml:species boundaryCondition="false" compartment="m" constant="false" hasOnlySubstanceUnits="false" id="AMPm" name="AMP (mitochondrial)" fbc:chemicalFormula="C10H12N5O7P">
        </sbml:species><sbml:species boundaryCondition="false" compartment="m" constant="false" hasOnlySubstanceUnits="false" id="PPIm" name="Pyrophosphate (mitochondrial)" fbc:chemicalFormula="HO7P2">
        </sbml:species><sbml:species boundaryCondition="false" compartment="m" constant="false" hasOnlySubstanceUnits="false" id="PROPCOAm" name="Propionyl-CoA (mitochondrial)" fbc:chemicalFormula="C24H40N7O17P3S">
        </sbml:species><sbml:species boundaryCondition="false" compartment="m" constant="false" hasOnlySubstanceUnits="false" id="2MCITm" name="2-methyl citrate (mitochondrial)" fbc:chemicalFormula="C7H7O7">
        </sbml:species><sbml:species boundaryCondition="false" compartment="m" constant="false" hasOnlySubstanceUnits="false" id="2MACOm" name="2-methyl aconitate (mitochondrial)" fbc:chemicalFormula="C7H5O6">
        </sbml:species><sbml:species boundaryCondition="false" compartment="m" constant="false" hasOnlySubstanceUnits="false" id="2MICITm" name="2-methyl isocitrate (mitochondrial)" fbc:chemicalFormula="C7H7O7">
        </sbml:species><sbml:species boundaryCondition="false" compartment="m" constant="false" hasOnlySubstanceUnits="false" id="PPCOAm" name="Propanoyl-coa (mitochondrial)" fbc:chemicalFormula="C24H36N7O17P3S">
        </sbml:species><sbml:species boundaryCondition="false" compartment="m" constant="false" hasOnlySubstanceUnits="false" id="PRPNCOAm" name="Propenoyl-coa (mitochondrial)" fbc:chemicalFormula="C24H38N7O17P3S">
        </sbml:species><sbml:species boundaryCondition="false" compartment="m" constant="false" hasOnlySubstanceUnits="false" id="3HPCOAm" name="3-Hydroxypropionyl-coa (mitochondrial)" fbc:chemicalFormula="C24H36N7O18P3S">
        </sbml:species><sbml:species boundaryCondition="false" compartment="m" constant="false" hasOnlySubstanceUnits="false" id="3HPPm" name="3-Hydroxypropanoate  (mitochondrial)" fbc:chemicalFormula="C3H5O3">
        </sbml:species><sbml:species boundaryCondition="false" compartment="m" constant="false" hasOnlySubstanceUnits="false" id="MSAm" name="3-Oxopropanoate(Malonate semialdehyde) (mitochondrial)" fbc:chemicalFormula="C3H3O3">
        </sbml:species><sbml:species boundaryCondition="false" compartment="m" constant="false" hasOnlySubstanceUnits="false" id="GLUm" name="L-Glutamate (mitochondrial)" fbc:chemicalFormula="C5H8NO4">
        </sbml:species><sbml:species boundaryCondition="false" compartment="m" constant="false" hasOnlySubstanceUnits="false" id="GABAm" name="4-Aminobutanoate (mitochondrial)" fbc:chemicalFormula="C4H8NO2">
        </sbml:species><sbml:species boundaryCondition="false" compartment="m" constant="false" hasOnlySubstanceUnits="false" id="SUCCSALm" name="Succinate-semialdehyde (mitochondrial)" fbc:chemicalFormula="C4H5O3">
        </sbml:species><sbml:species boundaryCondition="false" compartment="m" constant="false" hasOnlySubstanceUnits="false" id="CRONYLCOAm" name="Crotonoyl-CoA (mitochondrial)" fbc:chemicalFormula="C25H36N7O17P3S">
        </sbml:species><sbml:species boundaryCondition="false" compartment="m" constant="false" hasOnlySubstanceUnits="false" id="3HBCOAm" name="(S)-3-Hydroxybutanoyl-CoA  (mitochondrial)" fbc:chemicalFormula="C25H38N7O18P3S">
        </sbml:species><sbml:species boundaryCondition="false" compartment="m" constant="false" hasOnlySubstanceUnits="false" id="AACCOAm" name="Acetoacetyl-CoA (mitochondrial)" fbc:chemicalFormula="C25H36N7O18P3S">
        </sbml:species><sbml:species boundaryCondition="false" compartment="m" constant="false" hasOnlySubstanceUnits="false" id="ACTACm" name="Acetoacetate (mitochondrial)" fbc:chemicalFormula="C4H5O3">
        </sbml:species><sbml:species boundaryCondition="false" compartment="m" constant="false" hasOnlySubstanceUnits="false" id="DHFm" name="7,8-Dihydrofolate (mitochondrial)" fbc:chemicalFormula="C19H19N7O6">
        </sbml:species><sbml:species boundaryCondition="false" compartment="m" constant="false" hasOnlySubstanceUnits="false" id="THFm" name="Tetrahydrofolate (mitochondrial)" fbc:chemicalFormula="C19H21N7O6">
        </sbml:species><sbml:species boundaryCondition="false" compartment="m" constant="false" hasOnlySubstanceUnits="false" id="FOLATEm" name="folate (mitochondrial)" fbc:chemicalFormula="C19H18N7O6">
        </sbml:species><sbml:species boundaryCondition="false" compartment="e" constant="false" hasOnlySubstanceUnits="false" id="LMANDe" name="L-mandelate (extracellular)" fbc:chemicalFormula="　">
        </sbml:species><sbml:species boundaryCondition="false" compartment="e" constant="false" hasOnlySubstanceUnits="false" id="PHALe" name="Phenylacetaldehyde (extracellular)" fbc:chemicalFormula="C8H8O">
        </sbml:species><sbml:species boundaryCondition="false" compartment="e" constant="false" hasOnlySubstanceUnits="false" id="BAe" name="Benzoic acid (extracellular)" fbc:chemicalFormula="C7H5O2">
        </sbml:species><sbml:species boundaryCondition="false" compartment="e" constant="false" hasOnlySubstanceUnits="false" id="BNe" name="Benzonitrile (extracellular)" fbc:chemicalFormula="C7H5N">
        </sbml:species><sbml:species boundaryCondition="false" compartment="e" constant="false" hasOnlySubstanceUnits="false" id="DHSKe" name="3-Dehydroshikimate (extracellular)" fbc:chemicalFormula="C7H7O5">
        </sbml:species><sbml:species boundaryCondition="false" compartment="e" constant="false" hasOnlySubstanceUnits="false" id="SALIe" name="Salicylate (extracellular)" fbc:chemicalFormula="C7H5O3">
        </sbml:species><sbml:species boundaryCondition="false" compartment="e" constant="false" hasOnlySubstanceUnits="false" id="PHPYRe" name="Phenylpyruvate (extracellular)" fbc:chemicalFormula="C9H7O3">
        </sbml:species><sbml:species boundaryCondition="false" compartment="e" constant="false" hasOnlySubstanceUnits="false" id="BAMNe" name="Benzoylamine (extracellular)" fbc:chemicalFormula="C7H10N">
        </sbml:species><sbml:species boundaryCondition="false" compartment="e" constant="false" hasOnlySubstanceUnits="false" id="RESe" name="Resocinol (extracellular)" fbc:chemicalFormula="C6H6O2">
        </sbml:species><sbml:species boundaryCondition="false" compartment="e" constant="false" hasOnlySubstanceUnits="false" id="COUMe" name="Coumarate (extracellular)" fbc:chemicalFormula="C9H7O3">
        </sbml:species><sbml:species boundaryCondition="false" compartment="e" constant="false" hasOnlySubstanceUnits="false" id="DMTe" name="Dimethylterephthalate (extracellular)" fbc:chemicalFormula="C12H14O4">
        </sbml:species><sbml:species boundaryCondition="false" compartment="e" constant="false" hasOnlySubstanceUnits="false" id="TPHTHe" name="Terephthalate (extracellular)" fbc:chemicalFormula="C8H4O4">
        </sbml:species><sbml:species boundaryCondition="false" compartment="e" constant="false" hasOnlySubstanceUnits="false" id="PCCe" name="Protocatechuate (extracellular)" fbc:chemicalFormula="C7H5O4">
        </sbml:species><sbml:species boundaryCondition="false" compartment="e" constant="false" hasOnlySubstanceUnits="false" id="FERe" name="Ferulic acid (extracellular)" fbc:chemicalFormula="C10H9O4">
        </sbml:species><sbml:species boundaryCondition="false" compartment="e" constant="false" hasOnlySubstanceUnits="false" id="VANe" name="Vanillate (extracellular)" fbc:chemicalFormula="C8H7O4">
        </sbml:species><sbml:species boundaryCondition="false" compartment="e" constant="false" hasOnlySubstanceUnits="false" id="INDe" name="Indole (extracellular)" fbc:chemicalFormula="C8H7N">
        </sbml:species><sbml:species boundaryCondition="false" compartment="e" constant="false" hasOnlySubstanceUnits="false" id="3HBAe" name="3-hydroxybenzoate; m-hydroxybenzoate (extracellular)" fbc:chemicalFormula="C7H5O3">
        </sbml:species><sbml:species boundaryCondition="false" compartment="e" constant="false" hasOnlySubstanceUnits="false" id="BUTNe" name="n-butylamine (extracellular)" fbc:chemicalFormula="C8H11N">
        </sbml:species><sbml:species boundaryCondition="false" compartment="e" constant="false" hasOnlySubstanceUnits="false" id="PENNe" name="Pentylamine (extracellular)" fbc:chemicalFormula="C5H14N">
        </sbml:species><sbml:species boundaryCondition="false" compartment="e" constant="false" hasOnlySubstanceUnits="false" id="PIe" name="Orthophosphate (extracellular)" fbc:chemicalFormula="HO4P">
        </sbml:species><sbml:species boundaryCondition="false" compartment="e" constant="false" hasOnlySubstanceUnits="false" id="NH3e" name="NH3 (extracellular)" fbc:chemicalFormula="H4N">
        </sbml:species><sbml:species boundaryCondition="false" compartment="e" constant="false" hasOnlySubstanceUnits="false" id="HNO3e" name="Nitrate (extracellular)" fbc:chemicalFormula="H">
        </sbml:species><sbml:species boundaryCondition="false" compartment="e" constant="false" hasOnlySubstanceUnits="false" id="H2SO3e" name="Sulfite (extracellular)" fbc:chemicalFormula="O3S">
        </sbml:species><sbml:species boundaryCondition="false" compartment="e" constant="false" hasOnlySubstanceUnits="false" id="CHOSLFe" name="Choline sulphate (extracellular)" fbc:chemicalFormula="C5H13NO4S">
        </sbml:species><sbml:species boundaryCondition="false" compartment="e" constant="false" hasOnlySubstanceUnits="false" id="SLFe" name="Sulfate (extracellular)" fbc:chemicalFormula="O4S">
        </sbml:species><sbml:species boundaryCondition="false" compartment="e" constant="false" hasOnlySubstanceUnits="false" id="DTBe" name="Dethiobiotin (extracellular)" fbc:chemicalFormula="C10H17N2O3">
        </sbml:species><sbml:species boundaryCondition="false" compartment="e" constant="false" hasOnlySubstanceUnits="false" id="UREAe" name="Urea (extracellular)" fbc:chemicalFormula="CH4N2O">
        </sbml:species><sbml:species boundaryCondition="false" compartment="e" constant="false" hasOnlySubstanceUnits="false" id="OTAe" name="Ochratoxin A (extracellular)" fbc:chemicalFormula="C20H17ClNO6">
        </sbml:species><sbml:species boundaryCondition="false" compartment="e" constant="false" hasOnlySubstanceUnits="false" id="GLYNe" name="Glycerone (DHA/dihydroxyacetone) (extracellular)" fbc:chemicalFormula="C3H6O3">
        </sbml:species><sbml:species boundaryCondition="false" compartment="e" constant="false" hasOnlySubstanceUnits="false" id="TREe" name="alpha,alpha-Trehalose (extracellular)" fbc:chemicalFormula="C12H22O11">
        </sbml:species><sbml:species boundaryCondition="false" compartment="e" constant="false" hasOnlySubstanceUnits="false" id="LACTe" name="Lactose (extracellular)" fbc:chemicalFormula="C12H22O11">
        </sbml:species><sbml:species boundaryCondition="false" compartment="e" constant="false" hasOnlySubstanceUnits="false" id="MLTe" name="Maltose (extracellular)" fbc:chemicalFormula="C12H22O11">
        </sbml:species><sbml:species boundaryCondition="false" compartment="e" constant="false" hasOnlySubstanceUnits="false" id="GLACe" name="D-Galactose (extracellular)" fbc:chemicalFormula="C6H12O6">
        </sbml:species><sbml:species boundaryCondition="false" compartment="e" constant="false" hasOnlySubstanceUnits="false" id="FRUe" name="D-Fructose (extracellular)" fbc:chemicalFormula="C6H12O6">
        </sbml:species><sbml:species boundaryCondition="false" compartment="e" constant="false" hasOnlySubstanceUnits="false" id="MANe" name="D-Mannose (extracellular)" fbc:chemicalFormula="C6H12O6">
        </sbml:species><sbml:species boundaryCondition="false" compartment="e" constant="false" hasOnlySubstanceUnits="false" id="IDOLe" name="L-Iditol (extracellular)" fbc:chemicalFormula="C6H14O6">
        </sbml:species><sbml:species boundaryCondition="false" compartment="e" constant="false" hasOnlySubstanceUnits="false" id="SORe" name="L-Sorbose (extracellular)" fbc:chemicalFormula="C6H12O6">
        </sbml:species><sbml:species boundaryCondition="false" compartment="e" constant="false" hasOnlySubstanceUnits="false" id="RHAe" name="L-Rhamnose (extracellular)" fbc:chemicalFormula="C6H12O5">
        </sbml:species><sbml:species boundaryCondition="false" compartment="e" constant="false" hasOnlySubstanceUnits="false" id="ARABe" name="D-Arabinose (extracellular)" fbc:chemicalFormula="C5H10O5">
        </sbml:species><sbml:species boundaryCondition="false" compartment="e" constant="false" hasOnlySubstanceUnits="false" id="LARABe" name="L-Arabinose (extracellular)" fbc:chemicalFormula="C5H10O5">
        </sbml:species><sbml:species boundaryCondition="false" compartment="e" constant="false" hasOnlySubstanceUnits="false" id="RIBe" name="D-Ribose (extracellular)" fbc:chemicalFormula="C5H10O5">
        </sbml:species><sbml:species boundaryCondition="false" compartment="e" constant="false" hasOnlySubstanceUnits="false" id="RLe" name="D-Ribulose (extracellular)" fbc:chemicalFormula="C5H10O5">
        </sbml:species><sbml:species boundaryCondition="false" compartment="e" constant="false" hasOnlySubstanceUnits="false" id="XYLe" name="D-Xylose (extracellular)" fbc:chemicalFormula="C5H10O5">
        </sbml:species><sbml:species boundaryCondition="false" compartment="e" constant="false" hasOnlySubstanceUnits="false" id="XULe" name="D-Xylulose (extracellular)" fbc:chemicalFormula="C5H10O5">
        </sbml:species><sbml:species boundaryCondition="false" compartment="e" constant="false" hasOnlySubstanceUnits="false" id="LXULe" name="L-Xylulose (extracellular)" fbc:chemicalFormula="C5H10O5">
        </sbml:species><sbml:species boundaryCondition="false" compartment="e" constant="false" hasOnlySubstanceUnits="false" id="Ee" name="D-Erythrose (extracellular)" fbc:chemicalFormula="C4H8O4">
        </sbml:species><sbml:species boundaryCondition="false" compartment="e" constant="false" hasOnlySubstanceUnits="false" id="EUe" name="L-Erythrulose (extracellular)" fbc:chemicalFormula="C4H8O4">
        </sbml:species><sbml:species boundaryCondition="false" compartment="e" constant="false" hasOnlySubstanceUnits="false" id="GLe" name="Glycerol (extracellular)" fbc:chemicalFormula="C3H8O3">
        </sbml:species><sbml:species boundaryCondition="false" compartment="e" constant="false" hasOnlySubstanceUnits="false" id="EOLe" name="Erythritol (extracellular)" fbc:chemicalFormula="C4H10O4">
        </sbml:species><sbml:species boundaryCondition="false" compartment="e" constant="false" hasOnlySubstanceUnits="false" id="AOLe" name="D-Arabitol (extracellular)" fbc:chemicalFormula="C5H12O5">
        </sbml:species><sbml:species boundaryCondition="false" compartment="e" constant="false" hasOnlySubstanceUnits="false" id="LAOLe" name="L-Arabitol (extracellular)" fbc:chemicalFormula="C5H12O5">
        </sbml:species><sbml:species boundaryCondition="false" compartment="e" constant="false" hasOnlySubstanceUnits="false" id="RIBOLe" name="Ribitol (extracellular)" fbc:chemicalFormula="C5H12O5">
        </sbml:species><sbml:species boundaryCondition="false" compartment="e" constant="false" hasOnlySubstanceUnits="false" id="XOLe" name="Xylitol (extracellular)" fbc:chemicalFormula="C5H12O5">
        </sbml:species><sbml:species boundaryCondition="false" compartment="e" constant="false" hasOnlySubstanceUnits="false" id="GALOLe" name="Galactitol (extracellular)" fbc:chemicalFormula="C6H14O6">
        </sbml:species><sbml:species boundaryCondition="false" compartment="e" constant="false" hasOnlySubstanceUnits="false" id="MNTe" name="D-Mannitol (extracellular)" fbc:chemicalFormula="C6H14O6">
        </sbml:species><sbml:species boundaryCondition="false" compartment="e" constant="false" hasOnlySubstanceUnits="false" id="SOTe" name="D-Sorbitol (extracellular)" fbc:chemicalFormula="C6H14O6">
        </sbml:species><sbml:species boundaryCondition="false" compartment="e" constant="false" hasOnlySubstanceUnits="false" id="MALe" name="(S)-Malate (extracellular)" fbc:chemicalFormula="C4H4O5">
        </sbml:species><sbml:species boundaryCondition="false" compartment="e" constant="false" hasOnlySubstanceUnits="false" id="AKGe" name="2-Oxoglutarate (extracellular)" fbc:chemicalFormula="C5H4O5">
        </sbml:species><sbml:species boundaryCondition="false" compartment="e" constant="false" hasOnlySubstanceUnits="false" id="ACOe" name="cis-Aconitate (extracellular)" fbc:chemicalFormula="C6H3O6">
        </sbml:species><sbml:species boundaryCondition="false" compartment="e" constant="false" hasOnlySubstanceUnits="false" id="CITe" name="Citrate (extracellular)" fbc:chemicalFormula="C6H5O7">
        </sbml:species><sbml:species boundaryCondition="false" compartment="e" constant="false" hasOnlySubstanceUnits="false" id="FUMe" name="Fumarate (extracellular)" fbc:chemicalFormula="C4H2O4">
        </sbml:species><sbml:species boundaryCondition="false" compartment="e" constant="false" hasOnlySubstanceUnits="false" id="ICITe" name="Isocitrate (extracellular)" fbc:chemicalFormula="C6H5O7">
        </sbml:species><sbml:species boundaryCondition="false" compartment="e" constant="false" hasOnlySubstanceUnits="false" id="OAe" name="Oxaloacetate (extracellular)" fbc:chemicalFormula="C4H2O5">
        </sbml:species><sbml:species boundaryCondition="false" compartment="e" constant="false" hasOnlySubstanceUnits="false" id="PYRe" name="Pyruvate (extracellular)" fbc:chemicalFormula="C3H3O3">
        </sbml:species><sbml:species boundaryCondition="false" compartment="e" constant="false" hasOnlySubstanceUnits="false" id="SUCCe" name="Succinate (extracellular)" fbc:chemicalFormula="C4H4O4">
        </sbml:species><sbml:species boundaryCondition="false" compartment="e" constant="false" hasOnlySubstanceUnits="false" id="GALNTe" name="D-Galactonate (extracellular)" fbc:chemicalFormula="C6H11O7">
        </sbml:species><sbml:species boundaryCondition="false" compartment="e" constant="false" hasOnlySubstanceUnits="false" id="GALUNTe" name="D-Galacturonate (extracellular)" fbc:chemicalFormula="C6H9O7">
        </sbml:species><sbml:species boundaryCondition="false" compartment="e" constant="false" hasOnlySubstanceUnits="false" id="GLCNTe" name="D-Gluconate (extracellular)" fbc:chemicalFormula="C6H11O7">
        </sbml:species><sbml:species boundaryCondition="false" compartment="e" constant="false" hasOnlySubstanceUnits="false" id="GLCUNTe" name="D-Glucuronate (extracellular)" fbc:chemicalFormula="C6H9O7">
        </sbml:species><sbml:species boundaryCondition="false" compartment="e" constant="false" hasOnlySubstanceUnits="false" id="KOJAe" name="Kojic acid (extracellular)" fbc:chemicalFormula="C6H5O4">
        </sbml:species><sbml:species boundaryCondition="false" compartment="e" constant="false" hasOnlySubstanceUnits="false" id="TARe" name="Tartrate (extracellular)" fbc:chemicalFormula="C4H4O6">
        </sbml:species><sbml:species boundaryCondition="false" compartment="e" constant="false" hasOnlySubstanceUnits="false" id="PROPe" name="Propionate (extracellular)" fbc:chemicalFormula="C3H5O2">
        </sbml:species><sbml:species boundaryCondition="false" compartment="e" constant="false" hasOnlySubstanceUnits="false" id="QTe" name="Quinate (extracellular)" fbc:chemicalFormula="C7H11O6">
        </sbml:species><sbml:species boundaryCondition="false" compartment="e" constant="false" hasOnlySubstanceUnits="false" id="SMEe" name="Shikimate (extracellular)" fbc:chemicalFormula="C7H9O5">
        </sbml:species><sbml:species boundaryCondition="false" compartment="e" constant="false" hasOnlySubstanceUnits="false" id="GABAe" name="4-Aminobutanoate (extracellular)" fbc:chemicalFormula="C4H8NO2">
        </sbml:species><sbml:species boundaryCondition="false" compartment="e" constant="false" hasOnlySubstanceUnits="false" id="GLYe" name="Glycine (extracellular)" fbc:chemicalFormula="C2H5NO2">
        </sbml:species><sbml:species boundaryCondition="false" compartment="e" constant="false" hasOnlySubstanceUnits="false" id="ALAe" name="L-Alanine (extracellular)" fbc:chemicalFormula="C3H7NO2">
        </sbml:species><sbml:species boundaryCondition="false" compartment="e" constant="false" hasOnlySubstanceUnits="false" id="BALAe" name="beta-Alanine (extracellular)" fbc:chemicalFormula="C3H7NO2">
        </sbml:species><sbml:species boundaryCondition="false" compartment="e" constant="false" hasOnlySubstanceUnits="false" id="ARGe" name="L-Arginine (extracellular)" fbc:chemicalFormula="C6H15N4O2">
        </sbml:species><sbml:species boundaryCondition="false" compartment="e" constant="false" hasOnlySubstanceUnits="false" id="ASNe" name="L-Asparagine (extracellular)" fbc:chemicalFormula="C4H8N2O3">
        </sbml:species><sbml:species boundaryCondition="false" compartment="e" constant="false" hasOnlySubstanceUnits="false" id="ASPe" name="L-Aspartate (extracellular)" fbc:chemicalFormula="C4H6NO4">
        </sbml:species><sbml:species boundaryCondition="false" compartment="e" constant="false" hasOnlySubstanceUnits="false" id="CYSe" name="L-Cysteine (extracellular)" fbc:chemicalFormula="C3H7NO2S">
        </sbml:species><sbml:species boundaryCondition="false" compartment="e" constant="false" hasOnlySubstanceUnits="false" id="GLUe" name="L-Glutamate (extracellular)" fbc:chemicalFormula="C5H8NO4">
        </sbml:species><sbml:species boundaryCondition="false" compartment="e" constant="false" hasOnlySubstanceUnits="false" id="GLNe" name="L-Glutamine (extracellular)" fbc:chemicalFormula="C5H10N2O3">
        </sbml:species><sbml:species boundaryCondition="false" compartment="e" constant="false" hasOnlySubstanceUnits="false" id="HISe" name="L-Histidine (extracellular)" fbc:chemicalFormula="C6H9N3O2">
        </sbml:species><sbml:species boundaryCondition="false" compartment="e" constant="false" hasOnlySubstanceUnits="false" id="ILEe" name="L-Isoleucine (extracellular)" fbc:chemicalFormula="C6H13NO2">
        </sbml:species><sbml:species boundaryCondition="false" compartment="e" constant="false" hasOnlySubstanceUnits="false" id="LEUe" name="L-Leucine (extracellular)" fbc:chemicalFormula="C6H13NO2">
        </sbml:species><sbml:species boundaryCondition="false" compartment="e" constant="false" hasOnlySubstanceUnits="false" id="LYSe" name="L-Lysine (extracellular)" fbc:chemicalFormula="C6H15N2O2">
        </sbml:species><sbml:species boundaryCondition="false" compartment="e" constant="false" hasOnlySubstanceUnits="false" id="METe" name="L-Methionine (extracellular)" fbc:chemicalFormula="C5H11NO2S">
        </sbml:species><sbml:species boundaryCondition="false" compartment="e" constant="false" hasOnlySubstanceUnits="false" id="PHEe" name="L-Phenylalanine (extracellular)" fbc:chemicalFormula="C9H11NO2">
        </sbml:species><sbml:species boundaryCondition="false" compartment="e" constant="false" hasOnlySubstanceUnits="false" id="PROe" name="L-Proline (extracellular)" fbc:chemicalFormula="C5H9NO2">
        </sbml:species><sbml:species boundaryCondition="false" compartment="e" constant="false" hasOnlySubstanceUnits="false" id="SERe" name="L-Serine (extracellular)" fbc:chemicalFormula="C3H7NO3">
        </sbml:species><sbml:species boundaryCondition="false" compartment="e" constant="false" hasOnlySubstanceUnits="false" id="NA1e" name="Sodium cation (extracellular)" fbc:chemicalFormula="Na+">
        </sbml:species><sbml:species boundaryCondition="false" compartment="e" constant="false" hasOnlySubstanceUnits="false" id="THRe" name="L-Threonine (extracellular)" fbc:chemicalFormula="C4H9NO3">
        </sbml:species><sbml:species boundaryCondition="false" compartment="e" constant="false" hasOnlySubstanceUnits="false" id="TRPe" name="L-Tryptophan (extracellular)" fbc:chemicalFormula="C11H12N2O2">
        </sbml:species><sbml:species boundaryCondition="false" compartment="e" constant="false" hasOnlySubstanceUnits="false" id="TYRe" name="L-Tyrosine (extracellular)" fbc:chemicalFormula="C9H11NO3">
        </sbml:species><sbml:species boundaryCondition="false" compartment="e" constant="false" hasOnlySubstanceUnits="false" id="VALe" name="L-Valine (extracellular)" fbc:chemicalFormula="C5H11NO2">
        </sbml:species><sbml:species boundaryCondition="false" compartment="e" constant="false" hasOnlySubstanceUnits="false" id="CITRe" name="L-Citrulline (extracellular)" fbc:chemicalFormula="C6H13N3O3">
        </sbml:species><sbml:species boundaryCondition="false" compartment="e" constant="false" hasOnlySubstanceUnits="false" id="ORNe" name="L-Ornithine (extracellular)" fbc:chemicalFormula="C5H13N2O2">
        </sbml:species><sbml:species boundaryCondition="false" compartment="e" constant="false" hasOnlySubstanceUnits="false" id="PROPALe" name="Propionaldehyde (extracellular)" fbc:chemicalFormula="C3H6O">
        </sbml:species><sbml:species boundaryCondition="false" compartment="e" constant="false" hasOnlySubstanceUnits="false" id="ACALe" name="Acetaldehyde (extracellular)" fbc:chemicalFormula="C2H4O">
        </sbml:species><sbml:species boundaryCondition="false" compartment="e" constant="false" hasOnlySubstanceUnits="false" id="HEMEBe" name="heme b (extracellular)" fbc:chemicalFormula="C34H30FeN4O4">
        </sbml:species><sbml:species boundaryCondition="false" compartment="e" constant="false" hasOnlySubstanceUnits="false" id="BTe" name="Biotin (extracellular)" fbc:chemicalFormula="C10H15N2O3S">
        </sbml:species><sbml:species boundaryCondition="false" compartment="e" constant="false" hasOnlySubstanceUnits="false" id="PROPANOATEe" name="Propanoate (extracellular)" fbc:chemicalFormula="C3H5O2">
        </sbml:species><sbml:species boundaryCondition="false" compartment="e" constant="false" hasOnlySubstanceUnits="false" id="ITACONATEe" name="itaconate (extracellular)" fbc:chemicalFormula="C5H4O4">
        </sbml:species><sbml:species boundaryCondition="false" compartment="e" constant="false" hasOnlySubstanceUnits="false" id="CAMPe" name="3',5'-Cyclic AMP (extracellular)" fbc:chemicalFormula="C10H11N5O6P">
        </sbml:species><sbml:species boundaryCondition="false" compartment="e" constant="false" hasOnlySubstanceUnits="false" id="ARTIFICIALPe" name="artificial protein (extracellular)" fbc:chemicalFormula="　">
        </sbml:species><sbml:species boundaryCondition="false" compartment="e" constant="false" hasOnlySubstanceUnits="false" id="BUTYRATEe" name="Butanoic acid  (extracellular)" fbc:chemicalFormula="C4H7O2">
        </sbml:species><sbml:species boundaryCondition="false" compartment="e" constant="false" hasOnlySubstanceUnits="false" id="PECTINe" name="Pectin (extracellular)" fbc:chemicalFormula="H2O(C6H8O6)n">
        </sbml:species><sbml:species boundaryCondition="false" compartment="e" constant="false" hasOnlySubstanceUnits="false" id="FRUCTANe" name="Fructan (extracellular)" fbc:chemicalFormula="　">
        </sbml:species><sbml:species boundaryCondition="false" compartment="e" constant="false" hasOnlySubstanceUnits="false" id="RHFRe" name="L-Rhamnofuranose (extracellular)" fbc:chemicalFormula="C6H12O5">
        </sbml:species><sbml:species boundaryCondition="false" compartment="e" constant="false" hasOnlySubstanceUnits="false" id="XYLANe" name="Xylans (extracellular)" fbc:chemicalFormula="C5H10O5">
        </sbml:species><sbml:species boundaryCondition="false" compartment="e" constant="false" hasOnlySubstanceUnits="false" id="DEXTRINe" name="Dextrin (extracellular)" fbc:chemicalFormula="(C12H20O10)n">
        </sbml:species><sbml:species boundaryCondition="false" compartment="e" constant="false" hasOnlySubstanceUnits="false" id="13GLUCANe" name="1,3-beta-D-Glucan (extracellular)" fbc:chemicalFormula="C6H10O5">
        </sbml:species><sbml:species boundaryCondition="false" compartment="e" constant="false" hasOnlySubstanceUnits="false" id="GLUAe" name="D-Glucosaminide (extracellular)" fbc:chemicalFormula="C12H24N2O10(C6H11NO3)n">
        </sbml:species><sbml:species boundaryCondition="false" compartment="e" constant="false" hasOnlySubstanceUnits="false" id="STARe" name="Starch (extracellular)" fbc:chemicalFormula="C6H10O5">
        </sbml:species><sbml:species boundaryCondition="false" compartment="e" constant="false" hasOnlySubstanceUnits="false" id="DTe" name="Thymidine (extracellular)" fbc:chemicalFormula="C10H14N2O5">
        </sbml:species><sbml:species boundaryCondition="false" compartment="e" constant="false" hasOnlySubstanceUnits="false" id="SAMOBe" name="S-adenosyl-4-methylthio-2-oxobutanoate (extracellular)" fbc:chemicalFormula="C15H19N5O6S">
        </sbml:species><sbml:species boundaryCondition="false" compartment="e" constant="false" hasOnlySubstanceUnits="false" id="CELLOBe" name="Cellobiose (extracellular)" fbc:chemicalFormula="C12H22O11">
        </sbml:species><sbml:species boundaryCondition="false" compartment="e" constant="false" hasOnlySubstanceUnits="false" id="ACTACe" name="Acetoacetate (extracellular)" fbc:chemicalFormula="C4H5O3">
        </sbml:species><sbml:species boundaryCondition="false" compartment="e" constant="false" hasOnlySubstanceUnits="false" id="SAMe" name="S-Adenosyl-L-methionine, S-Adenosyl-L-methionine; Acylcarnitine (extracellular)" fbc:chemicalFormula="C15H23N6O5S">
        </sbml:species><sbml:species boundaryCondition="false" compartment="e" constant="false" hasOnlySubstanceUnits="false" id="THMe" name="thiamin (extracellular)" fbc:chemicalFormula="C12H17N4OS">
        </sbml:species><sbml:species boundaryCondition="false" compartment="m" constant="false" hasOnlySubstanceUnits="false" id="HEMEBm" name="heme b (mitochondrial)" fbc:chemicalFormula="C34H30FeN4O4">
        </sbml:species><sbml:species boundaryCondition="false" compartment="m" constant="false" hasOnlySubstanceUnits="false" id="UREAm" name="Urea (mitochondrial)" fbc:chemicalFormula="CH4N2O">
        </sbml:species><sbml:species boundaryCondition="false" compartment="m" constant="false" hasOnlySubstanceUnits="false" id="FORm" name="Formate (mitochondrial)" fbc:chemicalFormula="CHO2">
        </sbml:species><sbml:species boundaryCondition="false" compartment="m" constant="false" hasOnlySubstanceUnits="false" id="METTHFm" name="5,10-Methylenetetrahydrofolate (mitochondrial)" fbc:chemicalFormula="C20H21N7O6">
        </sbml:species><sbml:species boundaryCondition="false" compartment="m" constant="false" hasOnlySubstanceUnits="false" id="CAPm" name="Carbamoyl phosphate (mitochondrial)" fbc:chemicalFormula="CH2NO5P">
        </sbml:species><sbml:species boundaryCondition="false" compartment="m" constant="false" hasOnlySubstanceUnits="false" id="3OAm" name="3-oxoadipate (mitochondrial)" fbc:chemicalFormula="C6H6O5">
        </sbml:species><sbml:species boundaryCondition="false" compartment="m" constant="false" hasOnlySubstanceUnits="false" id="THRm" name="L-Threonine (mitochondrial)" fbc:chemicalFormula="C4H9NO3">
        </sbml:species><sbml:species boundaryCondition="false" compartment="m" constant="false" hasOnlySubstanceUnits="false" id="ARGm" name="L-Arginine (mitochondrial)" fbc:chemicalFormula="C6H15N4O2">
        </sbml:species><sbml:species boundaryCondition="false" compartment="m" constant="false" hasOnlySubstanceUnits="false" id="LEUm" name="L-Leucine (mitochondrial)" fbc:chemicalFormula="C6H13NO2">
        </sbml:species><sbml:species boundaryCondition="false" compartment="m" constant="false" hasOnlySubstanceUnits="false" id="ILEm" name="L-Isoleucine (mitochondrial)" fbc:chemicalFormula="C6H13NO2">
        </sbml:species><sbml:species boundaryCondition="false" compartment="m" constant="false" hasOnlySubstanceUnits="false" id="ORNm" name="L-Ornithine (mitochondrial)" fbc:chemicalFormula="C5H13N2O2">
        </sbml:species><sbml:species boundaryCondition="false" compartment="m" constant="false" hasOnlySubstanceUnits="false" id="VALm" name="L-Valine (mitochondrial)" fbc:chemicalFormula="C5H11NO2">
        </sbml:species><sbml:species boundaryCondition="false" compartment="m" constant="false" hasOnlySubstanceUnits="false" id="LYSm" name="L-Lysine (mitochondrial)" fbc:chemicalFormula="C6H15N2O2">
        </sbml:species><sbml:species boundaryCondition="false" compartment="m" constant="false" hasOnlySubstanceUnits="false" id="ASPm" name="L-Aspartate (mitochondrial)" fbc:chemicalFormula="C4H6NO4">
        </sbml:species><sbml:species boundaryCondition="false" compartment="m" constant="false" hasOnlySubstanceUnits="false" id="PROm" name="L-Proline (mitochondrial)" fbc:chemicalFormula="C5H9NO2">
        </sbml:species><sbml:species boundaryCondition="false" compartment="m" constant="false" hasOnlySubstanceUnits="false" id="GLYm" name="Glycine (mitochondrial)" fbc:chemicalFormula="C2H5NO2">
        </sbml:species><sbml:species boundaryCondition="false" compartment="m" constant="false" hasOnlySubstanceUnits="false" id="ASNm" name="L-Asparagine (mitochondrial)" fbc:chemicalFormula="C4H8N2O3">
        </sbml:species><sbml:species boundaryCondition="false" compartment="m" constant="false" hasOnlySubstanceUnits="false" id="GLNm" name="L-Glutamine (mitochondrial)" fbc:chemicalFormula="C5H10N2O3">
        </sbml:species><sbml:species boundaryCondition="false" compartment="m" constant="false" hasOnlySubstanceUnits="false" id="METm" name="L-Methionine (mitochondrial)" fbc:chemicalFormula="C5H11NO2S">
        </sbml:species><sbml:species boundaryCondition="false" compartment="m" constant="false" hasOnlySubstanceUnits="false" id="TYRm" name="L-Tyrosine (mitochondrial)" fbc:chemicalFormula="C9H11NO3">
        </sbml:species><sbml:species boundaryCondition="false" compartment="m" constant="false" hasOnlySubstanceUnits="false" id="TRPm" name="L-Tryptophan (mitochondrial)" fbc:chemicalFormula="C11H12N2O2">
        </sbml:species><sbml:species boundaryCondition="false" compartment="m" constant="false" hasOnlySubstanceUnits="false" id="CITRm" name="L-Citrulline (mitochondrial)" fbc:chemicalFormula="C6H13N3O3">
        </sbml:species><sbml:species boundaryCondition="false" compartment="m" constant="false" hasOnlySubstanceUnits="false" id="OIVALm" name="(R)-2-Oxoisovalerate (mitochondrial)" fbc:chemicalFormula="C5H7O3">
        </sbml:species><sbml:species boundaryCondition="false" compartment="m" constant="false" hasOnlySubstanceUnits="false" id="RTHIOm" name="Reduced thioredoxin (mitochondrial)" fbc:chemicalFormula="C10H14N4O4S2R4">
        </sbml:species><sbml:species boundaryCondition="false" compartment="m" constant="false" hasOnlySubstanceUnits="false" id="OTHIOm" name="Oxidized thioredoxin (mitochondrial)" fbc:chemicalFormula="C10H12N4O4S2R4">
        </sbml:species><sbml:species boundaryCondition="false" compartment="m" constant="false" hasOnlySubstanceUnits="false" id="LACm" name="D-Lactate (mitochondrial)" fbc:chemicalFormula="C3H5O3">
        </sbml:species><sbml:species boundaryCondition="false" compartment="m" constant="false" hasOnlySubstanceUnits="false" id="LLACm" name="L-Lactate (mitochondrial)" fbc:chemicalFormula="C3H5O3">
        </sbml:species><sbml:species boundaryCondition="false" compartment="m" constant="false" hasOnlySubstanceUnits="false" id="AMIEVULm" name="5-aminolevulinate (mitochondrial)" fbc:chemicalFormula="C5H9NO3">
        </sbml:species><sbml:species boundaryCondition="false" compartment="m" constant="false" hasOnlySubstanceUnits="false" id="AKPm" name="2-Dehydropantoate (mitochondrial)" fbc:chemicalFormula="C6H9O4">
        </sbml:species><sbml:species boundaryCondition="false" compartment="m" constant="false" hasOnlySubstanceUnits="false" id="O2m" name="Oxygen (mitochondrial)" fbc:chemicalFormula="O2">
        </sbml:species><sbml:species boundaryCondition="false" compartment="m" constant="false" hasOnlySubstanceUnits="false" id="NH3m" name="NH3 (mitochondrial)" fbc:chemicalFormula="H4N">
        </sbml:species><sbml:species boundaryCondition="false" compartment="m" constant="false" hasOnlySubstanceUnits="false" id="ETHm" name="Ethanol (mitochondrial)" fbc:chemicalFormula="C2H6O">
        </sbml:species><sbml:species boundaryCondition="false" compartment="m" constant="false" hasOnlySubstanceUnits="false" id="ACALm" name="Acetaldehyde (mitochondrial)" fbc:chemicalFormula="C2H4O">
        </sbml:species><sbml:species boundaryCondition="false" compartment="e" constant="false" hasOnlySubstanceUnits="false" id="H2Oe" name="H2O (extracellular)" fbc:chemicalFormula="H2O">
        </sbml:species><sbml:species boundaryCondition="false" compartment="e" constant="false" hasOnlySubstanceUnits="false" id="O2e" name="Oxygen (extracellular)" fbc:chemicalFormula="O2">
        </sbml:species><sbml:species boundaryCondition="false" compartment="e" constant="false" hasOnlySubstanceUnits="false" id="GAMYLe" name="Glucoamylase (secreted to the medium) (extracellular)" fbc:chemicalFormula="R">
        </sbml:species><sbml:species boundaryCondition="false" compartment="e" constant="false" hasOnlySubstanceUnits="false" id="SUCe" name="Sucrose (extracellular)" fbc:chemicalFormula="C12H22O11">
        </sbml:species><sbml:species boundaryCondition="false" compartment="e" constant="false" hasOnlySubstanceUnits="false" id="MELIe" name="Melibiose (extracellular)" fbc:chemicalFormula="C12H22O11">
        </sbml:species><sbml:species boundaryCondition="false" compartment="e" constant="false" hasOnlySubstanceUnits="false" id="STACe" name="Stachyose (extracellular)" fbc:chemicalFormula="C24H42O21">
        </sbml:species><sbml:species boundaryCondition="false" compartment="e" constant="false" hasOnlySubstanceUnits="false" id="RAFFe" name="Raffinose (extracellular)" fbc:chemicalFormula="C18H32O16">
        </sbml:species><sbml:species boundaryCondition="false" compartment="e" constant="false" hasOnlySubstanceUnits="false" id="PECTATEe" name="Pectate (extracellular)" fbc:chemicalFormula="C12H18O13(C6H8O6)n-2">
        </sbml:species><sbml:species boundaryCondition="false" compartment="e" constant="false" hasOnlySubstanceUnits="false" id="CELLOTe" name="Cellotriose (extracellular)" fbc:chemicalFormula="C12H22O11">
        </sbml:species><sbml:species boundaryCondition="false" compartment="e" constant="false" hasOnlySubstanceUnits="false" id="CELLUe" name="Cellulose (extracellular)" fbc:chemicalFormula="C6H10O5">
        </sbml:species><sbml:species boundaryCondition="false" compartment="e" constant="false" hasOnlySubstanceUnits="false" id="AMYLPe" name="Amylopectin (extracellular)" fbc:chemicalFormula="C30H52O26">
        </sbml:species><sbml:species boundaryCondition="false" compartment="e" constant="false" hasOnlySubstanceUnits="false" id="AMYLSe" name="Amylose (extracellular)" fbc:chemicalFormula="(C6H10O5)n">
        </sbml:species><sbml:species boundaryCondition="false" compartment="e" constant="false" hasOnlySubstanceUnits="false" id="GLYCOGENe" name="Glycogen (extracellular)" fbc:chemicalFormula="C24H42O21">
        </sbml:species><sbml:species boundaryCondition="false" compartment="e" constant="false" hasOnlySubstanceUnits="false" id="MANNANe" name="Mannan (extracellular)" fbc:chemicalFormula="C6H10O5">
        </sbml:species><sbml:species boundaryCondition="false" compartment="e" constant="false" hasOnlySubstanceUnits="false" id="ARABINe" name="Arabinan (extracellular)" fbc:chemicalFormula="C15H24O12">
        </sbml:species><sbml:species boundaryCondition="false" compartment="e" constant="false" hasOnlySubstanceUnits="false" id="GLCN15LACe" name="d-Glucono-1,5-lactone (extracellular)" fbc:chemicalFormula="C6H10O6">
        </sbml:species><sbml:species boundaryCondition="false" compartment="e" constant="false" hasOnlySubstanceUnits="false" id="METHOLe" name="Methanol (extracellular)" fbc:chemicalFormula="CH4O">
        </sbml:species><sbml:species boundaryCondition="false" compartment="e" constant="false" hasOnlySubstanceUnits="false" id="ETHe" name="Ethanol (extracellular)" fbc:chemicalFormula="C2H6O">
        </sbml:species><sbml:species boundaryCondition="false" compartment="e" constant="false" hasOnlySubstanceUnits="false" id="ACe" name="Acetate (extracellular)" fbc:chemicalFormula="C2H3O2">
        </sbml:species><sbml:species boundaryCondition="false" compartment="e" constant="false" hasOnlySubstanceUnits="false" id="LACe" name="D-Lactate (extracellular)" fbc:chemicalFormula="C3H5O3">
        </sbml:species><sbml:species boundaryCondition="false" compartment="e" constant="false" hasOnlySubstanceUnits="false" id="LLACe" name="L-Lactate (extracellular)" fbc:chemicalFormula="C3H5O3">
        </sbml:species><sbml:species boundaryCondition="false" compartment="e" constant="false" hasOnlySubstanceUnits="false" id="C40e" name="Butanoate (extracellular)" fbc:chemicalFormula="C4H7O2">
        </sbml:species><sbml:species boundaryCondition="false" compartment="e" constant="false" hasOnlySubstanceUnits="false" id="C60e" name="Hexanoate (extracellular)" fbc:chemicalFormula="C6H11O2">
        </sbml:species><sbml:species boundaryCondition="false" compartment="e" constant="false" hasOnlySubstanceUnits="false" id="C80e" name="Octanoate (extracellular)" fbc:chemicalFormula="C8H15O2">
        </sbml:species><sbml:species boundaryCondition="false" compartment="e" constant="false" hasOnlySubstanceUnits="false" id="C100e" name="Decanoate (extracellular)" fbc:chemicalFormula="C10H19O2">
        </sbml:species><sbml:species boundaryCondition="false" compartment="e" constant="false" hasOnlySubstanceUnits="false" id="C120e" name="Dodecanoate (extracellular)" fbc:chemicalFormula="C12H23O2">
        </sbml:species><sbml:species boundaryCondition="false" compartment="e" constant="false" hasOnlySubstanceUnits="false" id="C140e" name="Tetradecanoate (extracellular)" fbc:chemicalFormula="C14H27O2">
        </sbml:species><sbml:species boundaryCondition="false" compartment="e" constant="false" hasOnlySubstanceUnits="false" id="C141e" name="Tetradecenoate (extracellular)" fbc:chemicalFormula="C14H25O2">
        </sbml:species><sbml:species boundaryCondition="false" compartment="e" constant="false" hasOnlySubstanceUnits="false" id="C150e" name="Pentadecanoate (extracellular)" fbc:chemicalFormula="C15H29O2">
        </sbml:species><sbml:species boundaryCondition="false" compartment="e" constant="false" hasOnlySubstanceUnits="false" id="C160e" name="Hexadecanoate (extracellular)" fbc:chemicalFormula="C16H31O2">
        </sbml:species><sbml:species boundaryCondition="false" compartment="e" constant="false" hasOnlySubstanceUnits="false" id="C161e" name="Hexadecenoate (extracellular)" fbc:chemicalFormula="C16H29O2">
        </sbml:species><sbml:species boundaryCondition="false" compartment="e" constant="false" hasOnlySubstanceUnits="false" id="C162e" name="Hexadecadienoate (extracellular)" fbc:chemicalFormula="C16H27O2">
        </sbml:species><sbml:species boundaryCondition="false" compartment="e" constant="false" hasOnlySubstanceUnits="false" id="C170e" name="Heptadecanoate (extracellular)" fbc:chemicalFormula="C17H33O2">
        </sbml:species><sbml:species boundaryCondition="false" compartment="e" constant="false" hasOnlySubstanceUnits="false" id="C171e" name="Heptadecenoate (extracellular)" fbc:chemicalFormula="C17H31O2">
        </sbml:species><sbml:species boundaryCondition="false" compartment="e" constant="false" hasOnlySubstanceUnits="false" id="C180e" name="Octadecanoate (extracellular)" fbc:chemicalFormula="C18H35O2">
        </sbml:species><sbml:species boundaryCondition="false" compartment="e" constant="false" hasOnlySubstanceUnits="false" id="C181e" name="Octadecenoate (extracellular)" fbc:chemicalFormula="C18H33O2">
        </sbml:species><sbml:species boundaryCondition="false" compartment="e" constant="false" hasOnlySubstanceUnits="false" id="C182e" name="Octadecadienoate (extracellular)" fbc:chemicalFormula="C18H31O2">
        </sbml:species><sbml:species boundaryCondition="false" compartment="e" constant="false" hasOnlySubstanceUnits="false" id="C183e" name="Octadecatrienoate (extracellular)" fbc:chemicalFormula="C18H29O2">
        </sbml:species><sbml:species boundaryCondition="false" compartment="e" constant="false" hasOnlySubstanceUnits="false" id="C190e" name="Nonadecanoate (extracellular)" fbc:chemicalFormula="C19H37O2">
        </sbml:species><sbml:species boundaryCondition="false" compartment="e" constant="false" hasOnlySubstanceUnits="false" id="C191e" name="Nonadecenoate (extracellular)" fbc:chemicalFormula="C19H35O2">
        </sbml:species><sbml:species boundaryCondition="false" compartment="e" constant="false" hasOnlySubstanceUnits="false" id="C192e" name="Nonadecadienoate (extracellular)" fbc:chemicalFormula="C19H33O2">
        </sbml:species><sbml:species boundaryCondition="false" compartment="e" constant="false" hasOnlySubstanceUnits="false" id="C200e" name="Eicosanoate (extracellular)" fbc:chemicalFormula="C20H39O2">
        </sbml:species><sbml:species boundaryCondition="false" compartment="e" constant="false" hasOnlySubstanceUnits="false" id="ANe" name="Anthranilate (extracellular)" fbc:chemicalFormula="C7H6NO2">
        </sbml:species><sbml:species boundaryCondition="false" compartment="e" constant="false" hasOnlySubstanceUnits="false" id="DMANDe" name="D-mandelate (extracellular)" fbc:chemicalFormula="C8H7O3">
        </sbml:species><sbml:species boundaryCondition="false" compartment="e" constant="false" hasOnlySubstanceUnits="false" id="NICDe" name="Nicotinamide (extracellular)" fbc:chemicalFormula="C6H6N2O">
        </sbml:species><sbml:species boundaryCondition="false" compartment="e" constant="false" hasOnlySubstanceUnits="false" id="PHACe" name="Phenylacetate (extracellular)" fbc:chemicalFormula="C8H7O2">
        </sbml:species><sbml:species boundaryCondition="false" compartment="e" constant="false" hasOnlySubstanceUnits="false" id="TANAe" name="Tannic acid (extracellular)" fbc:chemicalFormula="C76H52O46">
        </sbml:species><sbml:species boundaryCondition="false" compartment="e" constant="false" hasOnlySubstanceUnits="false" id="345THBe" name="Gallic acid (extracellular)" fbc:chemicalFormula="C7H5O5">
        </sbml:species><sbml:species boundaryCondition="false" compartment="e" constant="false" hasOnlySubstanceUnits="false" id="ATPe" name="ATP (extracellular)" fbc:chemicalFormula="C10H13N5O13P3">
        </sbml:species><sbml:species boundaryCondition="false" compartment="e" constant="false" hasOnlySubstanceUnits="false" id="AMPe" name="AMP (extracellular)" fbc:chemicalFormula="C10H12N5O7P">
        </sbml:species><sbml:species boundaryCondition="false" compartment="e" constant="false" hasOnlySubstanceUnits="false" id="ATNe" name="Allantoin (extracellular)" fbc:chemicalFormula="C4H6N4O3">
        </sbml:species><sbml:species boundaryCondition="false" compartment="e" constant="false" hasOnlySubstanceUnits="false" id="HYXNe" name="Hypoxanthine (extracellular)" fbc:chemicalFormula="C5H4N4O">
        </sbml:species><sbml:species boundaryCondition="false" compartment="e" constant="false" hasOnlySubstanceUnits="false" id="URAe" name="Uracil (extracellular)" fbc:chemicalFormula="C4H4N2O2">
        </sbml:species><sbml:species boundaryCondition="false" compartment="e" constant="false" hasOnlySubstanceUnits="false" id="URIe" name="Uridine (extracellular)" fbc:chemicalFormula="C9H12N2O6">
        </sbml:species><sbml:species boundaryCondition="false" compartment="e" constant="false" hasOnlySubstanceUnits="false" id="ADe" name="Adenine (extracellular)" fbc:chemicalFormula="C5H5N5">
        </sbml:species><sbml:species boundaryCondition="false" compartment="e" constant="false" hasOnlySubstanceUnits="false" id="QUINe" name="Quinolinate (extracellular)" fbc:chemicalFormula="C7H3NO4">
        </sbml:species><sbml:species boundaryCondition="false" compartment="e" constant="false" hasOnlySubstanceUnits="false" id="NICAe" name="Nicotinate (extracellular)" fbc:chemicalFormula="C6H4NO2">
        </sbml:species><sbml:species boundaryCondition="false" compartment="e" constant="false" hasOnlySubstanceUnits="false" id="XANe" name="Xanthine (extracellular)" fbc:chemicalFormula="C5H4N4O2">
        </sbml:species><sbml:species boundaryCondition="false" compartment="e" constant="false" hasOnlySubstanceUnits="false" id="KYNe" name="L-Kynurenine (extracellular)" fbc:chemicalFormula="C10H12N2O3">
        </sbml:species><sbml:species boundaryCondition="false" compartment="e" constant="false" hasOnlySubstanceUnits="false" id="3CPYRDe" name="3-cyanopyridine (extracellular)" fbc:chemicalFormula="C6H4N2 ">
        </sbml:species><sbml:species boundaryCondition="false" compartment="e" constant="false" hasOnlySubstanceUnits="false" id="GNe" name="Guanine (extracellular)" fbc:chemicalFormula="C5H5N5O">
        </sbml:species><sbml:species boundaryCondition="false" compartment="e" constant="false" hasOnlySubstanceUnits="false" id="CYTDe" name="Cytidine (extracellular)" fbc:chemicalFormula="C9H13N3O5">
        </sbml:species><sbml:species boundaryCondition="false" compartment="m" constant="false" hasOnlySubstanceUnits="false" id="CARm" name="Carnitine (mitochondrial)" fbc:chemicalFormula="C7H15NO3">
        </sbml:species><sbml:species boundaryCondition="false" compartment="m" constant="false" hasOnlySubstanceUnits="false" id="C191COAm" name="Nonadecenoyl-CoA (mitochondrial)" fbc:chemicalFormula="C40H66N7O17P4S">
        </sbml:species><sbml:species boundaryCondition="false" compartment="m" constant="false" hasOnlySubstanceUnits="false" id="C192CARm" name="Nonadecadienoyl-carnitine (mitochondrial)" fbc:chemicalFormula="C26H47NO4">
        </sbml:species><sbml:species boundaryCondition="false" compartment="m" constant="false" hasOnlySubstanceUnits="false" id="C192COAm" name="Nonadecadienoyl-CoA (mitochondrial)" fbc:chemicalFormula="C40H64N7O17P4S">
        </sbml:species><sbml:species boundaryCondition="false" compartment="m" constant="false" hasOnlySubstanceUnits="false" id="C200CARm" name="Eicosanoyl-carnitine (mitochondrial)" fbc:chemicalFormula="C27H53NO4">
        </sbml:species><sbml:species boundaryCondition="false" compartment="m" constant="false" hasOnlySubstanceUnits="false" id="C200COAm" name="Eicosanoyl-CoA (mitochondrial)" fbc:chemicalFormula="C41H70N7O17P4S">
        </sbml:species><sbml:species boundaryCondition="false" compartment="p" constant="false" hasOnlySubstanceUnits="false" id="C200COAp" name="Eicosanoyl-CoA (peroxisomal)" fbc:chemicalFormula="C41H70N7O17P4S">
        </sbml:species><sbml:species boundaryCondition="false" compartment="p" constant="false" hasOnlySubstanceUnits="false" id="FADp" name="FAD (peroxisomal)" fbc:chemicalFormula="C27H31N9O15P2">
        </sbml:species><sbml:species boundaryCondition="false" compartment="p" constant="false" hasOnlySubstanceUnits="false" id="C20DCOAp" name="Eicos-2-enoyl-CoA (peroxisomal)" fbc:chemicalFormula="C41H68N7O17P3S">
        </sbml:species><sbml:species boundaryCondition="false" compartment="p" constant="false" hasOnlySubstanceUnits="false" id="FADH2p" name="FADH2 (peroxisomal)" fbc:chemicalFormula="C27H33N9O15P2">
        </sbml:species><sbml:species boundaryCondition="false" compartment="p" constant="false" hasOnlySubstanceUnits="false" id="C20HCOAp" name="3-hydroxyeicosanoyl-CoA (peroxisomal)" fbc:chemicalFormula="C41H70N7O18P3S">
        </sbml:species><sbml:species boundaryCondition="false" compartment="p" constant="false" hasOnlySubstanceUnits="false" id="NADp" name="NADP(+)" fbc:chemicalFormula="C21H25N7O17P3">
        </sbml:species><sbml:species boundaryCondition="false" compartment="p" constant="false" hasOnlySubstanceUnits="false" id="C20OCOAp" name="3-oxoeicosanoyl-CoA (peroxisomal)" fbc:chemicalFormula="C40H68N7O18P3S">
        </sbml:species><sbml:species boundaryCondition="false" compartment="p" constant="false" hasOnlySubstanceUnits="false" id="NADHp" name="NADH (peroxisomal)" fbc:chemicalFormula="C21H27N7O14P2">
        </sbml:species><sbml:species boundaryCondition="false" compartment="p" constant="false" hasOnlySubstanceUnits="false" id="C180COAp" name="Octadecanoyl-CoA (peroxisomal)" fbc:chemicalFormula="C39H66N7O17P3S">
        </sbml:species><sbml:species boundaryCondition="false" compartment="p" constant="false" hasOnlySubstanceUnits="false" id="C18DCOAp" name="Octadec-2-enoyl-CoA (peroxisomal)" fbc:chemicalFormula="C39H64N7O17P3S">
        </sbml:species><sbml:species boundaryCondition="false" compartment="p" constant="false" hasOnlySubstanceUnits="false" id="C18HCOAp" name="3-hydroxyoctadecanoyl-CoA (peroxisomal)" fbc:chemicalFormula="C39H66N7O18P3S">
        </sbml:species><sbml:species boundaryCondition="false" compartment="p" constant="false" hasOnlySubstanceUnits="false" id="C18OCOAp" name="3-oxooctadecanoyl-CoA (peroxisomal)" fbc:chemicalFormula="C39H64N7O18P3S">
        </sbml:species><sbml:species boundaryCondition="false" compartment="p" constant="false" hasOnlySubstanceUnits="false" id="C160COAp" name="Hexadecanoyl-CoA (peroxisomal)" fbc:chemicalFormula="C37H62N7O17P3S">
        </sbml:species><sbml:species boundaryCondition="false" compartment="p" constant="false" hasOnlySubstanceUnits="false" id="C16DCOAp" name="Hexadec-2-enoyl-CoA (peroxisomal)" fbc:chemicalFormula="C37H60N7O17P3S">
        </sbml:species><sbml:species boundaryCondition="false" compartment="p" constant="false" hasOnlySubstanceUnits="false" id="C16HCOAp" name="3-hydroxyhexadecanoyl-CoA (peroxisomal)" fbc:chemicalFormula="C37H62N7O18P3S">
        </sbml:species><sbml:species boundaryCondition="false" compartment="p" constant="false" hasOnlySubstanceUnits="false" id="C16OCOAp" name="3-oxohexadecanoyl-CoA (peroxisomal)" fbc:chemicalFormula="C37H60N7O18P3S">
        </sbml:species><sbml:species boundaryCondition="false" compartment="p" constant="false" hasOnlySubstanceUnits="false" id="C140COAp" name="Tetradecanoyl-CoA (peroxisomal)" fbc:chemicalFormula="C35H58N7O17P3S">
        </sbml:species><sbml:species boundaryCondition="false" compartment="p" constant="false" hasOnlySubstanceUnits="false" id="C14DCOAp" name="Tetradec-2-enoyl-CoA (peroxisomal)" fbc:chemicalFormula="C35H56N7O17P3S">
        </sbml:species><sbml:species boundaryCondition="false" compartment="p" constant="false" hasOnlySubstanceUnits="false" id="C14HCOAp" name="3-hydroxytetradecanoyl-CoA (peroxisomal)" fbc:chemicalFormula="C35H58N7O18P3S">
        </sbml:species><sbml:species boundaryCondition="false" compartment="p" constant="false" hasOnlySubstanceUnits="false" id="C14OCOAp" name="3-oxotetradecanoyl-CoA (peroxisomal)" fbc:chemicalFormula="C35H56N7O18P3S">
        </sbml:species><sbml:species boundaryCondition="false" compartment="p" constant="false" hasOnlySubstanceUnits="false" id="C120COAp" name="Dodecanoyl-CoA (peroxisomal)" fbc:chemicalFormula="C33H54N7O17P3S">
        </sbml:species><sbml:species boundaryCondition="false" compartment="p" constant="false" hasOnlySubstanceUnits="false" id="C12DCOAp" name="Dodec-2-enoyl-CoA (peroxisomal)" fbc:chemicalFormula="C33H52N7O17P3S">
        </sbml:species><sbml:species boundaryCondition="false" compartment="p" constant="false" hasOnlySubstanceUnits="false" id="C12HCOAp" name="3-hydroxydodecanoyl-CoA (peroxisomal)" fbc:chemicalFormula="C33H54N7O18P3S">
        </sbml:species><sbml:species boundaryCondition="false" compartment="p" constant="false" hasOnlySubstanceUnits="false" id="C12OCOAp" name="3-oxododecanoyl-CoA (peroxisomal)" fbc:chemicalFormula="C33H52N7O18P3S">
        </sbml:species><sbml:species boundaryCondition="false" compartment="p" constant="false" hasOnlySubstanceUnits="false" id="C100COAp" name="Decanoyl-CoA (peroxisomal)" fbc:chemicalFormula="C31H50N7O17P3S">
        </sbml:species><sbml:species boundaryCondition="false" compartment="p" constant="false" hasOnlySubstanceUnits="false" id="C10DCOAp" name="Dec-2-enoyl-CoA (peroxisomal)" fbc:chemicalFormula="C31H48N7O17P3S">
        </sbml:species><sbml:species boundaryCondition="false" compartment="p" constant="false" hasOnlySubstanceUnits="false" id="C10HCOAp" name="3-hydroxydecanoyl-CoA (peroxisomal)" fbc:chemicalFormula="C31H50N7O18P3S">
        </sbml:species><sbml:species boundaryCondition="false" compartment="p" constant="false" hasOnlySubstanceUnits="false" id="C10OCOAp" name="3-oxodecanoyl-CoA (peroxisomal)" fbc:chemicalFormula="C31H48N7O18P3S">
        </sbml:species><sbml:species boundaryCondition="false" compartment="p" constant="false" hasOnlySubstanceUnits="false" id="C80COAp" name="Octanoyl-CoA (peroxisomal)" fbc:chemicalFormula="C29H50N7O17P3S">
        </sbml:species><sbml:species boundaryCondition="false" compartment="p" constant="false" hasOnlySubstanceUnits="false" id="C8DCOAp" name="Oct-2-enoyl-CoA (peroxisomal)" fbc:chemicalFormula="C29H44N7O17P3S">
        </sbml:species><sbml:species boundaryCondition="false" compartment="p" constant="false" hasOnlySubstanceUnits="false" id="C8HCOAp" name="3-hydroxyoctanoyl-CoA (peroxisomal)" fbc:chemicalFormula="C29H46N7O18P3S">
        </sbml:species><sbml:species boundaryCondition="false" compartment="p" constant="false" hasOnlySubstanceUnits="false" id="C8OCOAp" name="3-oxooctanoyl-CoA (peroxisomal)" fbc:chemicalFormula="C29H44N7O18P3S">
        </sbml:species><sbml:species boundaryCondition="false" compartment="p" constant="false" hasOnlySubstanceUnits="false" id="C60COAp" name="Hexanoyl-CoA (peroxisomal)" fbc:chemicalFormula="C27H42N7O17P3S">
        </sbml:species><sbml:species boundaryCondition="false" compartment="p" constant="false" hasOnlySubstanceUnits="false" id="C6DCOAp" name="Hex-2-enoyl-CoA (peroxisomal)" fbc:chemicalFormula="C27H40N7O17P3S">
        </sbml:species><sbml:species boundaryCondition="false" compartment="p" constant="false" hasOnlySubstanceUnits="false" id="C6HCOAp" name="3-hydroxyhexanoyl-CoA (peroxisomal)" fbc:chemicalFormula="C27H42N7O18P3S">
        </sbml:species><sbml:species boundaryCondition="false" compartment="p" constant="false" hasOnlySubstanceUnits="false" id="C6OCOAp" name="3-oxohexanoyl-CoA (peroxisomal)" fbc:chemicalFormula="C27H40N7O18P3S">
        </sbml:species><sbml:species boundaryCondition="false" compartment="p" constant="false" hasOnlySubstanceUnits="false" id="C40COAp" name="Butanoyl-CoA (peroxisomal)" fbc:chemicalFormula="C25H38N7O17P3S">
        </sbml:species><sbml:species boundaryCondition="false" compartment="p" constant="false" hasOnlySubstanceUnits="false" id="C4DCOAp" name="But-2-enoyl-CoA (peroxisomal)" fbc:chemicalFormula="C25H36N7O17P3S">
        </sbml:species><sbml:species boundaryCondition="false" compartment="p" constant="false" hasOnlySubstanceUnits="false" id="C4HCOAp" name="3-hydroxybutanoyl-CoA (peroxisomal)" fbc:chemicalFormula="C25H38N7O18P3S">
        </sbml:species><sbml:species boundaryCondition="false" compartment="p" constant="false" hasOnlySubstanceUnits="false" id="AACCOAp" name="Acetoacetyl-CoA (peroxisomal)" fbc:chemicalFormula="C25H36N7O18P3S">
        </sbml:species><sbml:species boundaryCondition="false" compartment="p" constant="false" hasOnlySubstanceUnits="false" id="C190COAp" name="Nonadecanoyl-CoA (peroxisomal)" fbc:chemicalFormula="C40H68N7O17P4S">
        </sbml:species><sbml:species boundaryCondition="false" compartment="p" constant="false" hasOnlySubstanceUnits="false" id="C19DCOAp" name="Nonadec-2-enoyl-CoA (peroxisomal)" fbc:chemicalFormula="C40H66N7O17P3S">
        </sbml:species><sbml:species boundaryCondition="false" compartment="p" constant="false" hasOnlySubstanceUnits="false" id="C19HCOAp" name="3-hydroxynonadecanoyl-CoA (peroxisomal)" fbc:chemicalFormula="C40H68N7O18P3S">
        </sbml:species><sbml:species boundaryCondition="false" compartment="p" constant="false" hasOnlySubstanceUnits="false" id="C19OCOAp" name="3-oxononadecanoyl-CoA (peroxisomal)" fbc:chemicalFormula="C39H66N7O18P3S">
        </sbml:species><sbml:species boundaryCondition="false" compartment="p" constant="false" hasOnlySubstanceUnits="false" id="C170COAp" name="Heptadecanoyl-CoA (peroxisomal)" fbc:chemicalFormula="C38H64N7O17P3S">
        </sbml:species><sbml:species boundaryCondition="false" compartment="p" constant="false" hasOnlySubstanceUnits="false" id="C17DCOAp" name="Heptadec-2-enoyl-CoA (peroxisomal)" fbc:chemicalFormula="C38H62N7O17P3S">
        </sbml:species><sbml:species boundaryCondition="false" compartment="p" constant="false" hasOnlySubstanceUnits="false" id="C17HCOAp" name="3-hydroxyheptadecanoyl-CoA (peroxisomal)" fbc:chemicalFormula="C38H64N7O18P3S">
        </sbml:species><sbml:species boundaryCondition="false" compartment="p" constant="false" hasOnlySubstanceUnits="false" id="C17OCOAp" name="3-oxoheptadecanoyl-CoA (peroxisomal)" fbc:chemicalFormula="C38H62N7O18P3S">
        </sbml:species><sbml:species boundaryCondition="false" compartment="p" constant="false" hasOnlySubstanceUnits="false" id="C150COAp" name="Pentadecanoyl-CoA (peroxisomal)" fbc:chemicalFormula="C36H60N7O17P3S">
        </sbml:species><sbml:species boundaryCondition="false" compartment="p" constant="false" hasOnlySubstanceUnits="false" id="C15DCOAp" name="Pentadec-2-enoyl-CoA (peroxisomal)" fbc:chemicalFormula="C36H58N7O17P3S">
        </sbml:species><sbml:species boundaryCondition="false" compartment="p" constant="false" hasOnlySubstanceUnits="false" id="C15HCOAp" name="3-hydroxypentadecanoyl-CoA (peroxisomal)" fbc:chemicalFormula="C36H60N7O18P3S">
        </sbml:species><sbml:species boundaryCondition="false" compartment="p" constant="false" hasOnlySubstanceUnits="false" id="C15OCOAp" name="3-oxopentadecanoyl-CoA (peroxisomal)" fbc:chemicalFormula="C36H58N7O18P3S">
        </sbml:species><sbml:species boundaryCondition="false" compartment="p" constant="false" hasOnlySubstanceUnits="false" id="C130COAp" name="Tridecanoyl-CoA (peroxisomal)" fbc:chemicalFormula="C34H56N7O17P3S">
        </sbml:species><sbml:species boundaryCondition="false" compartment="p" constant="false" hasOnlySubstanceUnits="false" id="C13DCOAp" name="Tridec-2-enoyl-CoA (peroxisomal)" fbc:chemicalFormula="C34H54N7O17P3S">
        </sbml:species><sbml:species boundaryCondition="false" compartment="p" constant="false" hasOnlySubstanceUnits="false" id="C13HCOAp" name="3-hydroxytridecanoyl-CoA (peroxisomal)" fbc:chemicalFormula="C34H56N7O18P3S">
        </sbml:species><sbml:species boundaryCondition="false" compartment="p" constant="false" hasOnlySubstanceUnits="false" id="C13OCOAp" name="3-oxotridecanoyl-CoA (peroxisomal)" fbc:chemicalFormula="C34H54N7O18P3S">
        </sbml:species><sbml:species boundaryCondition="false" compartment="p" constant="false" hasOnlySubstanceUnits="false" id="C110COAp" name="Undecanoyl-CoA (peroxisomal)" fbc:chemicalFormula="C32H52N7O17P3S">
        </sbml:species><sbml:species boundaryCondition="false" compartment="p" constant="false" hasOnlySubstanceUnits="false" id="C11DCOAp" name="Undec-2-enoyl-CoA (peroxisomal)" fbc:chemicalFormula="C32H50N7O17P3S">
        </sbml:species><sbml:species boundaryCondition="false" compartment="p" constant="false" hasOnlySubstanceUnits="false" id="C11HCOAp" name="3-hydroxyundecanoyl-CoA (peroxisomal)" fbc:chemicalFormula="C32H52N7O18P3S">
        </sbml:species><sbml:species boundaryCondition="false" compartment="p" constant="false" hasOnlySubstanceUnits="false" id="C11OCOAp" name="3-oxoundecanoyl-CoA (peroxisomal)" fbc:chemicalFormula="C32H50N7O18P3S">
        </sbml:species><sbml:species boundaryCondition="false" compartment="p" constant="false" hasOnlySubstanceUnits="false" id="C90COAp" name="Nonanoyl-CoA (peroxisomal)" fbc:chemicalFormula="C6H7NO5">
        </sbml:species><sbml:species boundaryCondition="false" compartment="p" constant="false" hasOnlySubstanceUnits="false" id="C9DCOAp" name="Non-2-enoyl-CoA (peroxisomal)" fbc:chemicalFormula="C30H46N7O17P3S">
        </sbml:species><sbml:species boundaryCondition="false" compartment="p" constant="false" hasOnlySubstanceUnits="false" id="C9HCOAp" name="3-hydroxynonanoyl-CoA (peroxisomal)" fbc:chemicalFormula="C30H48N7O18P3S">
        </sbml:species><sbml:species boundaryCondition="false" compartment="p" constant="false" hasOnlySubstanceUnits="false" id="C9OCOAp" name="3-oxononanoyl-CoA (peroxisomal)" fbc:chemicalFormula="C30H46N7O18P3S">
        </sbml:species><sbml:species boundaryCondition="false" compartment="p" constant="false" hasOnlySubstanceUnits="false" id="C70COAp" name="Heptanoyl-CoA (peroxisomal)" fbc:chemicalFormula="C28H44N7O17P3S">
        </sbml:species><sbml:species boundaryCondition="false" compartment="p" constant="false" hasOnlySubstanceUnits="false" id="C7DCOAp" name="Hept-2-enoyl-CoA (peroxisomal)" fbc:chemicalFormula="C28H42N7O17P3S">
        </sbml:species><sbml:species boundaryCondition="false" compartment="p" constant="false" hasOnlySubstanceUnits="false" id="C7HCOAp" name="3-hydroxyheptanoyl-CoA (peroxisomal)" fbc:chemicalFormula="C28H44N7O18P3S">
        </sbml:species><sbml:species boundaryCondition="false" compartment="p" constant="false" hasOnlySubstanceUnits="false" id="C7OCOAp" name="3-oxoheptanoyl-CoA (peroxisomal)" fbc:chemicalFormula="C28H42N7O18P3S">
        </sbml:species><sbml:species boundaryCondition="false" compartment="p" constant="false" hasOnlySubstanceUnits="false" id="C50COAp" name="Pentanoyl-CoA (peroxisomal)" fbc:chemicalFormula="C26H40N7O17P3S">
        </sbml:species><sbml:species boundaryCondition="false" compartment="p" constant="false" hasOnlySubstanceUnits="false" id="C5DCOAp" name="Pent-2-enoyl-CoA (peroxisomal)" fbc:chemicalFormula="C26H42N7O17P3S">
        </sbml:species><sbml:species boundaryCondition="false" compartment="p" constant="false" hasOnlySubstanceUnits="false" id="C5HCOAp" name="3-hydroxypentanoyl-CoA (peroxisomal)" fbc:chemicalFormula="C26H40N7O18P3S">
        </sbml:species><sbml:species boundaryCondition="false" compartment="p" constant="false" hasOnlySubstanceUnits="false" id="C5OCOAp" name="3-oxopentanoyl-CoA (peroxisomal)" fbc:chemicalFormula="C26H38N7O18P3S">
        </sbml:species><sbml:species boundaryCondition="false" compartment="p" constant="false" hasOnlySubstanceUnits="false" id="PROPCOAp" name="Propionyl-CoA (peroxisomal)" fbc:chemicalFormula="C24H40N7O17P3S">
        </sbml:species><sbml:species boundaryCondition="false" compartment="e" constant="false" hasOnlySubstanceUnits="false" id="AAMYLe" name="Alpha-amylase (secreted to the medium) (extracellular)" fbc:chemicalFormula="Alpha-amylase">
        </sbml:species><sbml:species boundaryCondition="false" compartment="m" constant="false" hasOnlySubstanceUnits="false" id="TRNAm" name="transfer RNA (mitochondrial)" fbc:chemicalFormula="　">
        </sbml:species><sbml:species boundaryCondition="false" compartment="m" constant="false" hasOnlySubstanceUnits="false" id="TRNAASPm" name="L-aspartyl-tRNA(Asp) (mitochondrial)" fbc:chemicalFormula="　">
        </sbml:species><sbml:species boundaryCondition="false" compartment="m" constant="false" hasOnlySubstanceUnits="false" id="TRNAASNm" name="L-asparaginyl-tRNA(Asn) (mitochondrial)" fbc:chemicalFormula="　">
        </sbml:species><sbml:species boundaryCondition="false" compartment="m" constant="false" hasOnlySubstanceUnits="false" id="TRNAGLUm" name="L-glutamyl-tRNA(Glu) (mitochondrial)" fbc:chemicalFormula="　">
        </sbml:species><sbml:species boundaryCondition="false" compartment="m" constant="false" hasOnlySubstanceUnits="false" id="TRNAGLNm" name="L-glutaminyl-tRNA(Gln) (mitochondrial)" fbc:chemicalFormula="　">
        </sbml:species><sbml:species boundaryCondition="false" compartment="m" constant="false" hasOnlySubstanceUnits="false" id="TRNATHRm" name="L-threonyl-tRNA(Thr) (mitochondrial)" fbc:chemicalFormula="　">
        </sbml:species><sbml:species boundaryCondition="false" compartment="m" constant="false" hasOnlySubstanceUnits="false" id="TRNAILEm" name="L-isoleucyl-tRNA(Ile) (mitochondrial)" fbc:chemicalFormula="　">
        </sbml:species><sbml:species boundaryCondition="false" compartment="m" constant="false" hasOnlySubstanceUnits="false" id="TRNAMETm" name="L-methionyl-tRNA(Met) (mitochondrial)" fbc:chemicalFormula="　">
        </sbml:species><sbml:species boundaryCondition="false" compartment="m" constant="false" hasOnlySubstanceUnits="false" id="TRNATYRm" name="L-tyrosyl-tRNA(Tyr) (mitochondrial)" fbc:chemicalFormula="　">
        </sbml:species><sbml:species boundaryCondition="false" compartment="m" constant="false" hasOnlySubstanceUnits="false" id="TRNATRPm" name="L-tryptophanyl-tRNA(Trp) (mitochondrial)" fbc:chemicalFormula="　">
        </sbml:species><sbml:species boundaryCondition="false" compartment="m" constant="false" hasOnlySubstanceUnits="false" id="TRNAFMETm" name="N-formylmethionyl-tRNA(fMet) (mitochondrial)" fbc:chemicalFormula="　">
        </sbml:species><sbml:species boundaryCondition="false" compartment="m" constant="false" hasOnlySubstanceUnits="false" id="HEMEAm" name="heme a (mitochondrial)" fbc:chemicalFormula="C49H54FeN4O6">
        </sbml:species><sbml:species boundaryCondition="false" compartment="m" constant="false" hasOnlySubstanceUnits="false" id="CYTCCm" name="Cytochrome c (mitochondrial)" fbc:chemicalFormula="C42H44FeN8O8S2R4">
        </sbml:species><sbml:species boundaryCondition="false" compartment="p" constant="false" hasOnlySubstanceUnits="false" id="ATPp" name="ATP (peroxisomal)" fbc:chemicalFormula="C10H13N5O13P3">
        </sbml:species><sbml:species boundaryCondition="false" compartment="p" constant="false" hasOnlySubstanceUnits="false" id="ADPp" name="ADP (peroxisomal)" fbc:chemicalFormula="C10H13N5O10P2">
        </sbml:species><sbml:species boundaryCondition="false" compartment="p" constant="false" hasOnlySubstanceUnits="false" id="PIp" name="Orthophosphate (peroxisomal)" fbc:chemicalFormula="HO4P">
        </sbml:species><sbml:species boundaryCondition="false" compartment="p" constant="false" hasOnlySubstanceUnits="false" id="FKYNp" name="L-Formylkynurenine (peroxisomal)" fbc:chemicalFormula="C11H12N2O4">
        </sbml:species><sbml:species boundaryCondition="false" compartment="p" constant="false" hasOnlySubstanceUnits="false" id="H2O2p" name="Hydrogen peroxide (peroxisomal)" fbc:chemicalFormula="H2O2">
        </sbml:species><sbml:species boundaryCondition="false" compartment="p" constant="false" hasOnlySubstanceUnits="false" id="HIURp" name="5-hydroxyisourate (peroxisomal)" fbc:chemicalFormula="C5H4N4O4">
        </sbml:species><sbml:species boundaryCondition="false" compartment="p" constant="false" hasOnlySubstanceUnits="false" id="METTHFp" name="5,10-Methylenetetrahydrofolate (peroxisomal)" fbc:chemicalFormula="C20H21N7O6">
        </sbml:species><sbml:species boundaryCondition="false" compartment="p" constant="false" hasOnlySubstanceUnits="false" id="MTHFp" name="5-Methyltetrahydrofolate (peroxisomal)" fbc:chemicalFormula="C20H23N7O6">
        </sbml:species><sbml:species boundaryCondition="false" compartment="p" constant="false" hasOnlySubstanceUnits="false" id="O2p" name="Oxygen (peroxisomal)" fbc:chemicalFormula="O2">
        </sbml:species><sbml:species boundaryCondition="false" compartment="p" constant="false" hasOnlySubstanceUnits="false" id="TRPp" name="L-Tryptophan (peroxisomal)" fbc:chemicalFormula="C11H12N2O2">
        </sbml:species><sbml:species boundaryCondition="false" compartment="p" constant="false" hasOnlySubstanceUnits="false" id="URICp" name="urate (peroxisomal)" fbc:chemicalFormula="C5H4N4O3">
        </sbml:species><sbml:species boundaryCondition="false" compartment="e" constant="false" hasOnlySubstanceUnits="false" id="H2O2e" name="Hydrogen peroxide (extracellular)" fbc:chemicalFormula="H2O2">
        </sbml:species><sbml:species boundaryCondition="false" compartment="m" constant="false" hasOnlySubstanceUnits="false" id="FTHFm" name="10-Formyltetrahydrofolate (mitochondrial)" fbc:chemicalFormula="C20H21N7O7">
        </sbml:species><sbml:species boundaryCondition="false" compartment="m" constant="false" hasOnlySubstanceUnits="false" id="METHFm" name="5,10-Methenyltetrahydrofolate (mitochondrial)" fbc:chemicalFormula="C20H20N7O6">
        </sbml:species><sbml:species boundaryCondition="false" compartment="p" constant="false" hasOnlySubstanceUnits="false" id="NADPHp" name="NADPH (peroxisomal)" fbc:chemicalFormula="C21H26N7O17P3">
        </sbml:species><sbml:species boundaryCondition="false" compartment="p" constant="false" hasOnlySubstanceUnits="false" id="NADPp" name="NADP(+) (peroxisomal)" fbc:chemicalFormula="C21H25N7O17P3">
        </sbml:species><sbml:species boundaryCondition="false" compartment="m" constant="false" hasOnlySubstanceUnits="false" id="PANTm" name="(R)-Pantoate (mitochondrial)" fbc:chemicalFormula="C6H11O4">
        </sbml:species><sbml:species boundaryCondition="false" compartment="m" constant="false" hasOnlySubstanceUnits="false" id="3OACOAm" name="3-oxoadipyl-CoA (mitochondrial)" fbc:chemicalFormula="C27H37N7O20P3S">
        </sbml:species><sbml:species boundaryCondition="false" compartment="m" constant="false" hasOnlySubstanceUnits="false" id="PPP9m" name="protoporphyrin (mitochondrial)" fbc:chemicalFormula="C34H38N4O4">
        </sbml:species><sbml:species boundaryCondition="false" compartment="m" constant="false" hasOnlySubstanceUnits="false" id="APOCYTCm" name="Apocytochrome c (mitochondrial)" fbc:chemicalFormula="(C4H6N2O2SR2)2">
        </sbml:species><sbml:species boundaryCondition="false" compartment="m" constant="false" hasOnlySubstanceUnits="false" id="HEMEOm" name="heme o (mitochondrial)" fbc:chemicalFormula="C49H56FeN4O5">
        </sbml:species><sbml:species boundaryCondition="false" compartment="c" constant="false" hasOnlySubstanceUnits="false" id="Ho" name="Proton (energy metabolism)" fbc:chemicalFormula="H">
        </sbml:species><sbml:species boundaryCondition="false" compartment="m" constant="false" hasOnlySubstanceUnits="false" id="FERIm" name="Ferricytochrome c (mitochondrial)" fbc:chemicalFormula="C42H44FeN8O8S2R4">
        </sbml:species><sbml:species boundaryCondition="false" compartment="m" constant="false" hasOnlySubstanceUnits="false" id="FEROm" name="Ferrocytochrome c (mitochondrial)" fbc:chemicalFormula="C42H44FeN8O8S2R4">
        </sbml:species><sbml:species boundaryCondition="false" compartment="e" constant="false" hasOnlySubstanceUnits="false" id="Ke" name="Potassium (extracellular)" fbc:chemicalFormula="K">
        </sbml:species><sbml:species boundaryCondition="false" compartment="e" constant="false" hasOnlySubstanceUnits="false" id="CAe" name="Calcium (extracellular)" fbc:chemicalFormula="Ca">
        </sbml:species><sbml:species boundaryCondition="false" compartment="m" constant="false" hasOnlySubstanceUnits="false" id="H2O2m" name="Hydrogen peroxide (mitochondrial)" fbc:chemicalFormula="H2O2">
        </sbml:species><sbml:species boundaryCondition="false" compartment="m" constant="false" hasOnlySubstanceUnits="false" id="ALAm" name="L-Alanine (mitochondrial)" fbc:chemicalFormula="C3H7NO2">
        </sbml:species><sbml:species boundaryCondition="false" compartment="m" constant="false" hasOnlySubstanceUnits="false" id="ARGSUCCm" name="Argininosuccinate (mitochondrial)" fbc:chemicalFormula="C10H17N4O6">
        </sbml:species><sbml:species boundaryCondition="false" compartment="m" constant="false" hasOnlySubstanceUnits="false" id="NAGLUm" name="N-Acetyl-L-glutamate (mitochondrial)" fbc:chemicalFormula="C7H9NO5">
        </sbml:species><sbml:species boundaryCondition="false" compartment="m" constant="false" hasOnlySubstanceUnits="false" id="NAGLUPm" name="N-Acetyl-L-glutamate 5-phosphate (mitochondrial)" fbc:chemicalFormula="C7H9NO8P">
        </sbml:species><sbml:species boundaryCondition="false" compartment="m" constant="false" hasOnlySubstanceUnits="false" id="NAGLUSm" name="N-Acetyl-L-glutamate 5-semialdehyde (mitochondrial)" fbc:chemicalFormula="C7H10NO4">
        </sbml:species><sbml:species boundaryCondition="false" compartment="m" constant="false" hasOnlySubstanceUnits="false" id="NAORNm" name="N2-Acetyl-L-ornithine (mitochondrial)" fbc:chemicalFormula="C7H14N2O3">
        </sbml:species><sbml:species boundaryCondition="false" compartment="m" constant="false" hasOnlySubstanceUnits="false" id="GLUGSALm" name="L-Glutamate 5-semialdehyde (mitochondrial)" fbc:chemicalFormula="C5H9NO3">
        </sbml:species><sbml:species boundaryCondition="false" compartment="m" constant="false" hasOnlySubstanceUnits="false" id="P5Cm" name="(S)-1-Pyrroline-5-carboxylate (mitochondrial)" fbc:chemicalFormula="C5H6NO2">
        </sbml:species><sbml:species boundaryCondition="false" compartment="m" constant="false" hasOnlySubstanceUnits="false" id="HPLYSm" name="H-protein-lipoyllysine (mitochondrial)" fbc:chemicalFormula="C8H14NOS2R">
        </sbml:species><sbml:species boundaryCondition="false" compartment="m" constant="false" hasOnlySubstanceUnits="false" id="HPSAMLYSm" name="H-protein-S-aminomethyldihydrolipoyllysine (mitochondrial)" fbc:chemicalFormula="C9H19N2OS2R">
        </sbml:species><sbml:species boundaryCondition="false" compartment="m" constant="false" hasOnlySubstanceUnits="false" id="DHPLYSm" name="protein-dihydrolipoyllysine (mitochondrial)" fbc:chemicalFormula="C8H16NOS2R">
        </sbml:species><sbml:species boundaryCondition="false" compartment="m" constant="false" hasOnlySubstanceUnits="false" id="OBUTm" name="2-Oxobutanoate (mitochondrial)" fbc:chemicalFormula="C4H5O3">
        </sbml:species><sbml:species boundaryCondition="false" compartment="m" constant="false" hasOnlySubstanceUnits="false" id="ACLACm" name="2-Acetolactate (mitochondrial)" fbc:chemicalFormula="C5H7O4">
        </sbml:species><sbml:species boundaryCondition="false" compartment="m" constant="false" hasOnlySubstanceUnits="false" id="DHVALm" name="(R)-2,3-Dihydroxy-isovalerate (mitochondrial)" fbc:chemicalFormula="C5H10O4">
        </sbml:species><sbml:species boundaryCondition="false" compartment="m" constant="false" hasOnlySubstanceUnits="false" id="2IPPMm" name="alpha-Isopropylmalate (mitochondrial)" fbc:chemicalFormula="C7H10O5">
        </sbml:species><sbml:species boundaryCondition="false" compartment="m" constant="false" hasOnlySubstanceUnits="false" id="IPPMALm" name="2-Isopropylmaleate (mitochondrial)" fbc:chemicalFormula="C7H10O4">
        </sbml:species><sbml:species boundaryCondition="false" compartment="m" constant="false" hasOnlySubstanceUnits="false" id="3IPPMm" name="(2R,3S)-3-Isopropylmalate (mitochondrial)" fbc:chemicalFormula="C7H10O5">
        </sbml:species><sbml:species boundaryCondition="false" compartment="m" constant="false" hasOnlySubstanceUnits="false" id="OICAPm" name="3-Carboxy-4-methyl-2-oxopentanoate (mitochondrial)" fbc:chemicalFormula="C7H8O5">
        </sbml:species><sbml:species boundaryCondition="false" compartment="m" constant="false" hasOnlySubstanceUnits="false" id="ABUTm" name="2-Aceto-2-hydroxy butyrate (mitochondrial)" fbc:chemicalFormula="C6H9O4">
        </sbml:species><sbml:species boundaryCondition="false" compartment="m" constant="false" hasOnlySubstanceUnits="false" id="OMVALm" name="(S)-3-Methyl-2-oxopentanoic acid (mitochondrial)" fbc:chemicalFormula="C6H9O3">
        </sbml:species><sbml:species boundaryCondition="false" compartment="m" constant="false" hasOnlySubstanceUnits="false" id="HCITm" name="2-Hydroxybutane-1,2,4-tricarboxylate (mitochondrial)" fbc:chemicalFormula="C7H7O7">
        </sbml:species><sbml:species boundaryCondition="false" compartment="m" constant="false" hasOnlySubstanceUnits="false" id="HACNm" name="But-1-ene-1,2,4-tricarboxylate (mitochondrial)" fbc:chemicalFormula="C7H5O6">
        </sbml:species><sbml:species boundaryCondition="false" compartment="m" constant="false" hasOnlySubstanceUnits="false" id="HICITm" name="Homoisocitrate (mitochondrial)" fbc:chemicalFormula="C7H7O7">
        </sbml:species><sbml:species boundaryCondition="false" compartment="m" constant="false" hasOnlySubstanceUnits="false" id="OXAm" name="Oxaloglutarate (mitochondrial)" fbc:chemicalFormula="C7H7O7">
        </sbml:species><sbml:species boundaryCondition="false" compartment="m" constant="false" hasOnlySubstanceUnits="false" id="AKAm" name="2-Oxoadipate (mitochondrial)" fbc:chemicalFormula="C6H6O5">
        </sbml:species><sbml:species boundaryCondition="false" compartment="m" constant="false" hasOnlySubstanceUnits="false" id="AMAm" name="2-aminoadipate (mitochondrial)" fbc:chemicalFormula="C6H10NO4">
        </sbml:species><sbml:species boundaryCondition="false" compartment="m" constant="false" hasOnlySubstanceUnits="false" id="AMASAm" name="2-aminoadipate-semialdehyde (mitochondrial)" fbc:chemicalFormula="C6H11NO3">
        </sbml:species><sbml:species boundaryCondition="false" compartment="m" constant="false" hasOnlySubstanceUnits="false" id="SACPm" name="Saccharopine (mitochondrial)" fbc:chemicalFormula="C11H19N2O6">
        </sbml:species><sbml:species boundaryCondition="false" compartment="m" constant="false" hasOnlySubstanceUnits="false" id="ITPm" name="ITP (mitochondrial)" fbc:chemicalFormula="C10H12N4O14P3">
        </sbml:species><sbml:species boundaryCondition="false" compartment="m" constant="false" hasOnlySubstanceUnits="false" id="IDPm" name="IDP (mitochondrial)" fbc:chemicalFormula="C10H12N4O11P2">
        </sbml:species><sbml:species boundaryCondition="false" compartment="m" constant="false" hasOnlySubstanceUnits="false" id="C120CARm" name="Dodecanoyl-carnitine (mitochondrial)" fbc:chemicalFormula="C19H37NO4">
        </sbml:species><sbml:species boundaryCondition="false" compartment="m" constant="false" hasOnlySubstanceUnits="false" id="C140CARm" name="Tetradecanoyl-carnitine (mitochondrial)" fbc:chemicalFormula="C21H41NO4">
        </sbml:species><sbml:species boundaryCondition="false" compartment="m" constant="false" hasOnlySubstanceUnits="false" id="C141CARm" name="Tetradecenoyl-carnitine (mitochondrial)" fbc:chemicalFormula="C21H39NO5">
        </sbml:species><sbml:species boundaryCondition="false" compartment="m" constant="false" hasOnlySubstanceUnits="false" id="C150CARm" name="Pentadecanoyl-carnitine (mitochondrial)" fbc:chemicalFormula="C22H43NO4">
        </sbml:species><sbml:species boundaryCondition="false" compartment="m" constant="false" hasOnlySubstanceUnits="false" id="C160CARm" name="Hexadecanoyl-carnitine (mitochondrial)" fbc:chemicalFormula="C23H45NO4">
        </sbml:species><sbml:species boundaryCondition="false" compartment="m" constant="false" hasOnlySubstanceUnits="false" id="C161CARm" name="Hexadecenoyl-carnitine (mitochondrial)" fbc:chemicalFormula="C23H43NO4">
        </sbml:species><sbml:species boundaryCondition="false" compartment="m" constant="false" hasOnlySubstanceUnits="false" id="C162CARm" name="Hexadecadienoyl-carnitine (mitochondrial)" fbc:chemicalFormula="C23H43NO4">
        </sbml:species><sbml:species boundaryCondition="false" compartment="m" constant="false" hasOnlySubstanceUnits="false" id="C170CARm" name="Heptadecanoyl-carnitine (mitochondrial)" fbc:chemicalFormula="C24H47NO4">
        </sbml:species><sbml:species boundaryCondition="false" compartment="m" constant="false" hasOnlySubstanceUnits="false" id="C171CARm" name="Heptadecenoyl-carnitine (mitochondrial)" fbc:chemicalFormula="C24H45NO4">
        </sbml:species><sbml:species boundaryCondition="false" compartment="m" constant="false" hasOnlySubstanceUnits="false" id="C180CARm" name="Octadecanoyl-carnitine (mitochondrial)" fbc:chemicalFormula="C25H49NO4">
        </sbml:species><sbml:species boundaryCondition="false" compartment="m" constant="false" hasOnlySubstanceUnits="false" id="C181CARm" name="Octadecenoyl-carnitine (mitochondrial)" fbc:chemicalFormula="C25H47NO4">
        </sbml:species><sbml:species boundaryCondition="false" compartment="m" constant="false" hasOnlySubstanceUnits="false" id="C182CARm" name="Octadecadienoyl-carnitine (mitochondrial)" fbc:chemicalFormula="C25H45NO4">
        </sbml:species><sbml:species boundaryCondition="false" compartment="m" constant="false" hasOnlySubstanceUnits="false" id="C183CARm" name="Octadecatrienoyl-carnitine (mitochondrial)" fbc:chemicalFormula="C25H43NO4">
        </sbml:species><sbml:species boundaryCondition="false" compartment="m" constant="false" hasOnlySubstanceUnits="false" id="C190CARm" name="Nonadecanoyl-carnitine (mitochondrial)" fbc:chemicalFormula="C26H51NO4">
        </sbml:species><sbml:species boundaryCondition="false" compartment="m" constant="false" hasOnlySubstanceUnits="false" id="C191CARm" name="Nonadecenoyl-carnitine (mitochondrial)" fbc:chemicalFormula="C26H49NO4">
        </sbml:species><sbml:species boundaryCondition="false" compartment="m" constant="false" hasOnlySubstanceUnits="false" id="C120COAm" name="Dodecanoyl-CoA (mitochondrial)" fbc:chemicalFormula="C33H54N7O17P3S">
        </sbml:species><sbml:species boundaryCondition="false" compartment="m" constant="false" hasOnlySubstanceUnits="false" id="C140COAm" name="Tetradecanoyl-CoA (mitochondrial)" fbc:chemicalFormula="C35H58N7O17P3S">
        </sbml:species><sbml:species boundaryCondition="false" compartment="m" constant="false" hasOnlySubstanceUnits="false" id="C141COAm" name="Tetradecenoyl-CoA (mitochondrial)" fbc:chemicalFormula="C35H60N7O17P3S">
        </sbml:species><sbml:species boundaryCondition="false" compartment="m" constant="false" hasOnlySubstanceUnits="false" id="C150COAm" name="Pentadecanoyl-CoA (mitochondrial)" fbc:chemicalFormula="C36H60N7O17P3S">
        </sbml:species><sbml:species boundaryCondition="false" compartment="m" constant="false" hasOnlySubstanceUnits="false" id="C160COAm" name="Hexadecanoyl-CoA (mitochondrial)" fbc:chemicalFormula="C37H62N7O17P3S">
        </sbml:species><sbml:species boundaryCondition="false" compartment="m" constant="false" hasOnlySubstanceUnits="false" id="C161COAm" name="Hexadecenoyl-CoA (mitochondrial)" fbc:chemicalFormula="C37H60N7O17P3S">
        </sbml:species><sbml:species boundaryCondition="false" compartment="m" constant="false" hasOnlySubstanceUnits="false" id="C162COAm" name="Hexadecadienoyl-CoA (mitochondrial)" fbc:chemicalFormula="C37H60N7O17P3S">
        </sbml:species><sbml:species boundaryCondition="false" compartment="m" constant="false" hasOnlySubstanceUnits="false" id="C170COAm" name="Heptadecanoyl-CoA (mitochondrial)" fbc:chemicalFormula="C38H64N7O17P3S">
        </sbml:species><sbml:species boundaryCondition="false" compartment="m" constant="false" hasOnlySubstanceUnits="false" id="C171COAm" name="Heptadecenoyl-CoA (mitochondrial)" fbc:chemicalFormula="C38H62N7O17P3S">
        </sbml:species><sbml:species boundaryCondition="false" compartment="m" constant="false" hasOnlySubstanceUnits="false" id="C180COAm" name="Octadecanoyl-CoA (mitochondrial)" fbc:chemicalFormula="C39H66N7O17P3S">
        </sbml:species><sbml:species boundaryCondition="false" compartment="m" constant="false" hasOnlySubstanceUnits="false" id="C181COAm" name="Octadecenoyl-CoA (mitochondrial)" fbc:chemicalFormula="C39H64N7O17P3S">
        </sbml:species><sbml:species boundaryCondition="false" compartment="m" constant="false" hasOnlySubstanceUnits="false" id="C182COAm" name="Octadecadienoyl-CoA (mitochondrial)" fbc:chemicalFormula="C39H62N7O17P3S">
        </sbml:species><sbml:species boundaryCondition="false" compartment="m" constant="false" hasOnlySubstanceUnits="false" id="C183COAm" name="Octadecatrienoyl-CoA (mitochondrial)" fbc:chemicalFormula="C39H60N7O17P3S">
        </sbml:species><sbml:species boundaryCondition="false" compartment="m" constant="false" hasOnlySubstanceUnits="false" id="C190COAm" name="Nonadecanoyl-CoA (mitochondrial)" fbc:chemicalFormula="C40H68N7O17P4S">
        </sbml:species><sbml:species boundaryCondition="false" compartment="e" constant="false" hasOnlySubstanceUnits="false" id="CIT-e" name="Citrate (dissociated) (extracellular)" fbc:chemicalFormula="C6H8O7">
        </sbml:species><sbml:species boundaryCondition="false" compartment="e" constant="false" hasOnlySubstanceUnits="false" id="GLCNT-e" name="Gluconate (dissociated) (extracellular)" fbc:chemicalFormula="C6H12O7">
        </sbml:species><sbml:species boundaryCondition="false" compartment="e" constant="false" hasOnlySubstanceUnits="false" id="LAC-e" name="Lactate (dissociated) (extracellular)" fbc:chemicalFormula="C3H6O3">
        </sbml:species><sbml:species boundaryCondition="false" compartment="e" constant="false" hasOnlySubstanceUnits="false" id="AC-e" name="Acetate (dissociated) (extracellular)" fbc:chemicalFormula="C2H4O2">
        </sbml:species><sbml:species boundaryCondition="false" compartment="e" constant="false" hasOnlySubstanceUnits="false" id="OXAL-e" name="Oxalate (dissociated) (extracellular)" fbc:chemicalFormula="C2H2O4">
        </sbml:species><sbml:species boundaryCondition="false" compartment="e" constant="false" hasOnlySubstanceUnits="false" id="SUCC-e" name="Succinate (dissociated) (extracellular)" fbc:chemicalFormula="C4H6O4">
        </sbml:species><sbml:species boundaryCondition="false" compartment="e" constant="false" hasOnlySubstanceUnits="false" id="MAL-e" name="Malate (dissociated) (extracellular)" fbc:chemicalFormula="C4H6O5">
        </sbml:species><sbml:species boundaryCondition="false" compartment="e" constant="false" hasOnlySubstanceUnits="false" id="Hpe" name="Proton (extracellular proton production from acid dissociation reactions)" fbc:chemicalFormula="H">
        </sbml:species><sbml:species boundaryCondition="false" compartment="c" constant="false" hasOnlySubstanceUnits="false" id="OICAP" name="3-Carboxy-4-methyl-2-oxopentanoate" fbc:chemicalFormula="C7H8O5">
        </sbml:species><sbml:species boundaryCondition="false" compartment="e" constant="false" hasOnlySubstanceUnits="false" id="MNNTe" name="Manninotriose (extracellular) " fbc:chemicalFormula="C18H32O16">
        </sbml:species><sbml:species boundaryCondition="false" compartment="e" constant="false" hasOnlySubstanceUnits="false" id="GALACTANe" name="Galactan (extracellular) " fbc:chemicalFormula="(C12H20O11)n">
        </sbml:species><sbml:species boundaryCondition="false" compartment="e" constant="false" hasOnlySubstanceUnits="false" id="D345THBe" name="Digallate (extracellular) " fbc:chemicalFormula="C14H10O9">
        </sbml:species><sbml:species boundaryCondition="false" compartment="e" constant="false" hasOnlySubstanceUnits="false" id="IP6e" name="Phytate (extracellular) " fbc:chemicalFormula="C6H18O24P6">
        </sbml:species><sbml:species boundaryCondition="false" compartment="e" constant="false" hasOnlySubstanceUnits="false" id="IP2e" name="1D-myo-Inositol 1,4-bisphosphate (extracellular)" fbc:chemicalFormula="C6H14O12P2">
        </sbml:species><sbml:species boundaryCondition="false" compartment="e" constant="false" hasOnlySubstanceUnits="false" id="CLGe" name="Chlorogenate (extracellular) " fbc:chemicalFormula="C16H18O9">
        </sbml:species><sbml:species boundaryCondition="false" compartment="e" constant="false" hasOnlySubstanceUnits="false" id="CAFe" name="Caffeate (extracellular) " fbc:chemicalFormula="C9H8O4">
        </sbml:species><sbml:species boundaryCondition="false" compartment="e" constant="false" hasOnlySubstanceUnits="false" id="LNMe" name="Linamarin (extracellular) " fbc:chemicalFormula="C10H17NO6">
        </sbml:species><sbml:species boundaryCondition="false" compartment="e" constant="false" hasOnlySubstanceUnits="false" id="ACHe" name="Acetone cyanohydrin (extracellular)" fbc:chemicalFormula="C4H7NO">
        </sbml:species><sbml:species boundaryCondition="false" compartment="e" constant="false" hasOnlySubstanceUnits="false" id="QCTe" name="Quercetin (extracellular) " fbc:chemicalFormula="C15H10O7">
        </sbml:species><sbml:species boundaryCondition="false" compartment="e" constant="false" hasOnlySubstanceUnits="false" id="2PCe" name="2-Protocatechoylphloroglucinolcarboxylate (extacellular) " fbc:chemicalFormula="C14H10O8">
        </sbml:species><sbml:species boundaryCondition="false" compartment="e" constant="false" hasOnlySubstanceUnits="false" id="COe" name="Carbon monoxide (extracellular)" fbc:chemicalFormula="CO">
        </sbml:species><sbml:species boundaryCondition="false" compartment="e" constant="false" hasOnlySubstanceUnits="false" id="AMYDe" name="Amygdalin (extracellular) " fbc:chemicalFormula="C20H27NO11">
        </sbml:species><sbml:species boundaryCondition="false" compartment="e" constant="false" hasOnlySubstanceUnits="false" id="PRNSe" name="Prunasin (extracellular) " fbc:chemicalFormula="C14H17NO6">
        </sbml:species><sbml:species boundaryCondition="false" compartment="e" constant="false" hasOnlySubstanceUnits="false" id="MDNe" name="Mandelonitrile (extracellular) " fbc:chemicalFormula="C8H7NO">
        </sbml:species><sbml:species boundaryCondition="false" compartment="e" constant="false" hasOnlySubstanceUnits="false" id="HCNe" name="Hydrogen cyanide (extracellular)" fbc:chemicalFormula="CHN">
        </sbml:species><sbml:species boundaryCondition="false" compartment="e" constant="false" hasOnlySubstanceUnits="false" id="PCNe" name="Penicillin G (extracellular)" fbc:chemicalFormula="C16H18N2O4S">
        </sbml:species><sbml:species boundaryCondition="false" compartment="e" constant="false" hasOnlySubstanceUnits="false" id="6APCNe" name="6-Aminopenicillanate (extracellular) " fbc:chemicalFormula="C8H12N2O3S">
        </sbml:species><sbml:species boundaryCondition="false" compartment="e" constant="false" hasOnlySubstanceUnits="false" id="4NPPe" name="4-nitrophenyl phosphate (extracellular)" fbc:chemicalFormula="C6H6NO6P">
        </sbml:species><sbml:species boundaryCondition="false" compartment="e" constant="false" hasOnlySubstanceUnits="false" id="4NPe" name="4-nitrophenol (extracellular) " fbc:chemicalFormula="C6H5NO3">
        </sbml:species><sbml:species boundaryCondition="false" compartment="c" constant="false" hasOnlySubstanceUnits="false" id="UDPGALF" name="UDP-alpha-D-galactofuranose  " fbc:chemicalFormula="C15H24N2O17P2">
        </sbml:species><sbml:species boundaryCondition="false" compartment="m" constant="false" hasOnlySubstanceUnits="false" id="ALCARm" name="O-Acetylcarnitine (mitochondrial) " fbc:chemicalFormula="C9H18NO4">
        </sbml:species><sbml:species boundaryCondition="false" compartment="c" constant="false" hasOnlySubstanceUnits="false" id="ALCAR" name="O-Acetylcarnitine  " fbc:chemicalFormula="C9H18NO4">
        </sbml:species><sbml:species boundaryCondition="false" compartment="c" constant="false" hasOnlySubstanceUnits="false" id="LDOPA" name="3,4-dihydroxy-L-phenylalanine (L-Dopa) " fbc:chemicalFormula="C9H11NO4">
        </sbml:species><sbml:species boundaryCondition="false" compartment="c" constant="false" hasOnlySubstanceUnits="false" id="DPA" name="Dopamine  " fbc:chemicalFormula="C8H11NO2">
        </sbml:species><sbml:species boundaryCondition="false" compartment="c" constant="false" hasOnlySubstanceUnits="false" id="DHPHA" name="3,4-dihydroxyphenylacetaldehyde  " fbc:chemicalFormula="C8H8O3">
        </sbml:species><sbml:species boundaryCondition="false" compartment="c" constant="false" hasOnlySubstanceUnits="false" id="DQ" name="Dopaquinone  " fbc:chemicalFormula="C9H9NO4">
        </sbml:species><sbml:species boundaryCondition="false" compartment="c" constant="false" hasOnlySubstanceUnits="false" id="6MSA" name="6-methylsalicylate  " fbc:chemicalFormula="C8H8O3">
        </sbml:species><sbml:species boundaryCondition="false" compartment="c" constant="false" hasOnlySubstanceUnits="false" id="HCN" name="Hydrogen cyanide " fbc:chemicalFormula="CHN">
        </sbml:species><sbml:species boundaryCondition="false" compartment="c" constant="false" hasOnlySubstanceUnits="false" id="FMM" name="Formamide  " fbc:chemicalFormula="CH3NO">
        </sbml:species><sbml:species boundaryCondition="false" compartment="c" constant="false" hasOnlySubstanceUnits="false" id="DMAT" name="Dimethylallyltryptophan  " fbc:chemicalFormula="C16H20N2O2">
        </sbml:species><sbml:species boundaryCondition="false" compartment="c" constant="false" hasOnlySubstanceUnits="false" id="MBT" name="4-(3-Methylbut-2-enyl)-L-tryptophan  " fbc:chemicalFormula="C16H20N2O2">
        </sbml:species><sbml:species boundaryCondition="false" compartment="m" constant="false" hasOnlySubstanceUnits="false" id="CPGIIIm" name="coproporphyrinogen III (mitochondrial)" fbc:chemicalFormula="C36H40N4O8">
        </sbml:species><sbml:species boundaryCondition="false" compartment="c" constant="false" hasOnlySubstanceUnits="false" id="PHN" name="Phenanthrene  " fbc:chemicalFormula="C14H10">
        </sbml:species><sbml:species boundaryCondition="false" compartment="c" constant="false" hasOnlySubstanceUnits="false" id="PHNO" name="1-Phenanthrol  " fbc:chemicalFormula="C14H10O">
        </sbml:species><sbml:species boundaryCondition="false" compartment="c" constant="false" hasOnlySubstanceUnits="false" id="PHL" name="Phenol  " fbc:chemicalFormula="C6H6O">
        </sbml:species><sbml:species boundaryCondition="false" compartment="c" constant="false" hasOnlySubstanceUnits="false" id="TST" name="Testosterone  " fbc:chemicalFormula="C19H28O2">
        </sbml:species><sbml:species boundaryCondition="false" compartment="c" constant="false" hasOnlySubstanceUnits="false" id="AND" name="Androstenedione  " fbc:chemicalFormula="C19H26O2">
        </sbml:species><sbml:species boundaryCondition="false" compartment="c" constant="false" hasOnlySubstanceUnits="false" id="DHAND" name="Dehydroepiandrosterone  " fbc:chemicalFormula="C19H28O2">
        </sbml:species><sbml:species boundaryCondition="false" compartment="c" constant="false" hasOnlySubstanceUnits="false" id="PHAN" name="Phenylacetonitrile  " fbc:chemicalFormula="C8H7N">
        </sbml:species><sbml:species boundaryCondition="false" compartment="e" constant="false" hasOnlySubstanceUnits="false" id="BALe" name="Benzaldehyde (extracellular)" fbc:chemicalFormula="C7H6O">
        </sbml:species><sbml:species boundaryCondition="false" compartment="m" constant="false" hasOnlySubstanceUnits="false" id="DHMVAm" name="(R)-2,3-Dihydroxy-3-methylpentanoate (mitochondrial)" fbc:chemicalFormula="C6H12O4">
        </sbml:species><sbml:species boundaryCondition="false" compartment="e" constant="false" hasOnlySubstanceUnits="false" id="PHNe" name="Phenanthrene (extracellular) " fbc:chemicalFormula="C14H10">
        </sbml:species><sbml:species boundaryCondition="false" compartment="e" constant="false" hasOnlySubstanceUnits="false" id="PHLe" name="Phenol (extracellular) " fbc:chemicalFormula="C6H6O">
        </sbml:species><sbml:species boundaryCondition="false" compartment="e" constant="false" hasOnlySubstanceUnits="false" id="TSTe" name="Testosterone (extracellular) " fbc:chemicalFormula="C19H28O2">
        </sbml:species><sbml:species boundaryCondition="false" compartment="e" constant="false" hasOnlySubstanceUnits="false" id="ANDe" name="Androstenedione (extracellular) " fbc:chemicalFormula="C19H26O2">
        </sbml:species><sbml:species boundaryCondition="false" compartment="e" constant="false" hasOnlySubstanceUnits="false" id="DHANDe" name="Dehydroepiandrosterone (extracellular) " fbc:chemicalFormula="C19H28O2">
        </sbml:species><sbml:species boundaryCondition="false" compartment="e" constant="false" hasOnlySubstanceUnits="false" id="PHANe" name="Phenylacetonitrile (extracellular) " fbc:chemicalFormula="C8H7N">
        </sbml:species></sbml:listOfSpecies><fbc:listOfGeneProducts>
[truncated: 1,774,670 more chars]
