# Supplementary material for: In silico evolution of Aspergillus niger organic acid production suggests strategies for switching acid output
Source: Biotechnol Biofuels. 2020 Feb 24;13:27. doi: 10.1186/s13068-020-01678-z (PMC7038614; doi:10.1186/s13068-020-01678-z)
Supplement: Supplementary file 4 — Additional file 4. A detailed complete comparison of the models iDU1756 and iJB1325. [file 13068_2020_1678_MOESM4_ESM.xlsx]

## Sheet: Metabolites
METABOLITES IN BOTH iDU1756 and iJB1325			METABOLITES IN iDU1756 NOT IN iJB1325				METABOLITES IN iJB1325 NOT IN iDU1756
iDU1756 metabolite ID	iJB1325 metabolite ID		iDU1756 metabolite ID	Present in other compartments in iJB1325? Y/N	Matching metabolites in iJB1325 in other compartments		iJB1325 metabolite ID	Present in other compartments in iDU1756? Y/N	Matching metabolites in iDU1756 in other compartments
13GLUCAN	M_13GLUCAN		3HPYR	N	-		M_3CMUCL	N	-
13PDG	M_13PDG		ITACONATE	N	-		M_CALH	N	-
14GLUCAN	M_14GLUCAN		HYGTA	N	-		M_DPTH	N	-
2D3DGALT	M_2D3DGALT		PPAD	N	-		M_ERGOD	N	-
2HPAC	M_2HPAC		FOLATE	N	-		M_NH4	N	-
2MAC	M_2MAC		PDXAM	N	-		M_PAD	N	-
2MACOm	M_2MACOm		PYAM5P	N	-		M_PHEETAM	N	-
2MCITm	M_2MCITm		PDX5P	N	-		M_XYL3HEX	N	-
2MICITm	M_2MICITm		PDXI	N	-		M_YANUK	N	-
2PG	M_2PG		4HP	N	-		M_YANUL	N	-
345THBe	M_345THBe		PD	N	-		M_YANUM	N	-
3CMUCO	M_3CMUCO		3PD	N	-		M_YANUX2	N	-
3CPYRD	M_3CPYRD		3PHM	N	-		M_MCRE	N	-
3CPYRDe	M_3CPYRDe		2PM	N	-		M_TOLU	N	-
3DDAH7P	M_3DDAH7P		2PMB	N	-		M_TOLUEE	N	-
3FPYR	M_3FPYR		2PMMB	N	-		M_TOLUEK	N	-
3HBA	M_3HBA		2PMHMB	N	-		M_7DEACYANUA	N	-
3HBAe	M_3HBAe		5APRBU	N	-		M_22DEAYANUA	N	-
3HIND	M_3HIND		FMN	N	-		M_YANUE	N	-
3MPYR	M_3MPYR		AHMPP	N	-		M_YANUD	N	-
3OA	M_3OA		THZ	N	-		M_MEVAL	N	-
3OACOAm	M_3OACOAm		4AHMMP	N	-		M_4ODMLTYR	N	-
3OAm	M_3OAm		DIGALURe	N	-		M_3FDTYR	N	-
3PG	M_3PG		D6PDGC	N	-		M_3FLTYR	N	-
3PSER	M_3PSER		RHAMN	N	-		M_DTYR	N	-
3PSME	M_3PSME		RHAMNP	N	-		M_4ODMDTYR	N	-
4HBA	M_4HBA		FRUCTAN	N	-		M_AMLTYR	N	-
4HBAL	M_4HBAL		F1P	N	-		M_4OAMLTYR	N	-
4HBFOR	M_4HBFOR		RHFR	N	-		M_4O3FDTYR	N	-
4HMAND	M_4HMAND		DEXTRIN	N	-		M_4O3FLTYR	N	-
4HPAC	M_4HPAC		AMYLS	N	-		M_3ILTYR	N	-
4HPP	M_4HPP		4CMUCL	N	-		M_4O3ILTYR	N	-
4PPNCYS	M_4PPNCYS		GLUA	N	-		M_4O3OLTYR	N	-
4PPNTE	M_4PPNTE		5MCSN	N	-		M_4ALPHE	N	-
4PPNTO	M_4PPNTO		SPERE	N	-		M_4ADMLPHE	N	-
AACACP	M_AACACP		APROA	N	-		M_4MLTRP	N	-
AACCOA	M_AACCOA		CGLY	N	-		M_4MDTRP	N	-
AACCOAm	M_AACCOAm		GLYC1P	N	-		M_4M7DMLTRP	N	-
AAMYLe	M_AAMYLe		G3PE	N	-		M_4M7DMDTRP	N	-
ABUTm	M_ABUTm		PEA	N	-		M_NH4e	N	-
AC	M_AC		CDPEA	N	-		M_LGUL	N	-
ACACP	M_ACACP		PCLN	N	-		M_2KLGUL	N	-
ACAL	M_ACAL		CDPCLN	N	-		M_LIDO	N	-
ACALe	M_ACALe		2INS	N	-		M_5DDGA	N	-
ACALm	M_ACALm		PINS4P	N	-		M_4M2OPAm	N	-
ACCOA	M_ACCOA		PAIL45P	N	-		M_LFUCA	N	-
ACCOAm	M_ACCOAm		GGPP	N	-		M_2D3DLFUCA	N	-
ACe	M_ACe		DEHYD	N	-		M_2D3DLMANA	N	-
ACLACm	M_ACLACm		NH4OH	N	-		M_LMANA	N	-
ACm	M_ACm		ARTIFICIALP	N	-		M_5D4DGLCUNT	N	-
ACNL	M_ACNL		AA	N	-		M_DMANA	N	-
ACO	M_ACO		COFACTORS	N	-		M_NARINGINe	N	-
ACOe	M_ACOe		KOJA	N	-		M_QUERCITRINe	N	-
ACOm	M_ACOm		NA1	N	-		M_LLACAL	N	-
ACP	M_ACP		PRPNCOAm	N	-		M_KOT	N	-
ACTAC	M_ACTAC		3HPCOAm	N	-		M_ORL	N	-
ACTP	M_ACTP		3HPPm	N	-		M_7H4M5MC	N	-
ACYBUT	M_ACYBUT		CRONYLCOAm	N	-		M_47DH5MC	N	-
AD	M_AD		3HBCOAm	N	-		M_DKOT	N	-
ADCHOR	M_ADCHOR		FOLATEm	N	-		M_MALCe	N	-
ADe	M_ADe		KOJAe	N	-		M_ACAMe	N	-
ADHLIPOm	M_ADHLIPOm		NA1e	N	-		M_ACAM	N	-
ADN	M_ADN		ITACONATEe	N	-		M_SMAN	N	-
ADP	M_ADP		ARTIFICIALPe	N	-		M_SMANe	N	-
ADPm	M_ADPm		RHFRe	N	-		M_SMNIGN	N	-
ADPR	M_ADPR		DEXTRINe	N	-		M_SMNIGB	N	-
AHHMD	M_AHHMD		GLUAe	N	-		M_SMNIGA	N	-
AHHMP	M_AHHMP		CELLOTe	N	-		M_SMFUN	N	-
AHTD	M_AHTD		AMYLPe	N	-		M_SMAUB	N	-
AICAR	M_AICAR		AMYLSe	N	-		M_SMFONB	N	-
AIR	M_AIR		TRNAFMETm	N	-		M_SMFONC	N	-
AKG	M_AKG		HEMEAm	N	-		M_SMFONA	N	-
AKGe	M_AKGe		CYTCCm	N	-		M_SMAUA	N	-
AKGE1m	M_AKGE1m		APOCYTCm	N	-		M_SMASPB	N	-
AKGE2m	M_AKGE2m		HEMEOm	N	-		M_SMASPC	N	-
AKGm	M_AKGm		IPPMALm	N	-		M_SMPESB	N	-
AKP	M_AKP		CIT-e	N	-		M_SMINT1	N	-
ALA	M_ALA		GLCNT-e	N	-		M_YWA1	N	-
ALAe	M_ALAe		LAC-e	N	-		M_SMN1368THN	N	-
ALAm	M_ALAm		AC-e	N	-		M_SMINT2	N	-
AMP	M_AMP		OXAL-e	N	-		M_SMFUMB2	N	-
AMPe	M_AMPe		SUCC-e	N	-		M_SMPYRA	N	-
AMPm	M_AMPm		MAL-e	N	-		M_SMPESA	N	-
AN	M_AN		Hpe	N	-		M_SMPYRJ	N	-
ANe	M_ANe		MNNTe	N	-		M_SMPYRI	N	-
AOL	M_AOL		D345THBe	N	-		M_SMPYRH	N	-
AOLe	M_AOLe		IP2e	N	-		M_SMDMPYRH	N	-
APROP	M_APROP		LNMe	N	-		M_SMPYRE	N	-
APS	M_APS		ACHe	N	-		M_SMPYRG	N	-
ARAB	M_ARAB		PCNe	N	-		M_SMDMPYRE	N	-
ARABe	M_ARABe		6APCNe	N	-		M_SMPYRK	N	-
ARABLAC	M_ARABLAC		4NPPe	N	-		M_SMFONS	N	-
ARG	M_ARG		4NPe	N	-		M_SMNORRUBF	N	-
ARGe	M_ARGe		DPA	N	-		M_SMRUBF	N	-
ARGm	M_ARGm		DHPHA	N	-		M_SMRUBFB	N	-
ARGSUCC	M_ARGSUCC		DQ	N	-		M_SMFONC2	N	-
ARGSUCCm	M_ARGSUCCm		DMAT	N	-		M_SMFONB2	N	-
ASER	M_ASER		MBT	N	-		M_SMTAN1612	N	-
ASN	M_ASN		PHN	N	-		M_SMTDMTAN	N	-
ASNe	M_ASNe		PHNO	N	-		M_SMDCTANINT	N	-
ASP	M_ASP		PHL	N	-		M_SMTANINT	N	-
ASPe	M_ASPe		TST	N	-		M_SMCARBA	N	-
ASPm	M_ASPm		AND	N	-		M_SMNYGA	N	-
ASPSA	M_ASPSA		DHAND	N	-		M_NPAA	N	-
ASUC	M_ASUC		PHNe	N	-		M_SMASPR	N	-
ATN	M_ATN		PHLe	N	-		M_SMASPN	N	-
ATNe	M_ATNe		TSTe	N	-		M_SMFLAV	N	-
ATP	M_ATP		ANDe	N	-		M_SMAUC	N	-
ATPe	M_ATPe		DHANDe	N	-		M_MALB1Ae	N	-
ATPm	M_ATPm		Q	Y	M_Qm		M_MALB2e	N	-
ATT	M_ATT		FAD	Y	M_FADm, M_FADe, M_FADp		M_MALB3e	N	-
BA	M_BA		FADH2	Y	M_FADH2m, M_FADH2e, M_FADH2p		M_MALB4e	N	-
BAe	M_BAe		OIVAL	Y	M_OIVALm		M_MALB5e	N	-
BAL	M_BAL		AONA	Y	M_AONAp, M_AONAm		M_MALA1e	N	-
BALA	M_bALA		DAONA	Y	M_DAONAm		M_MALA2e	N	-
BALAe	M_bALAe		SAMOB	Y	M_SAMOBm		M_MALA4e	N	-
BAMN	M_BAMN		PECTIN	Y	M_PECe		M_MALA1	N	-
BAMNe	M_BAMNe		CELLOB	Y	M_CELLOBe		M_MALA2	N	-
BASP	M_BASP		XYLAN	Y	M_XYLANe		M_MALA4	N	-
BCCP	M_BCCP		STAR	Y	M_STARCHe		M_MALB1A	N	-
BDG6P	M_bDG6P		13DMPP	Y	M_13DAPROPe		M_MALB2	N	-
BDGLC	M_bDGLC		5OPRO	Y	M_PCAe		M_MALB3	N	-
BDGLCe	M_bDGLCe		CLCDPDG	Y	M_CLCDPDGm		M_MALB4	N	-
BFOR	M_BFOR		CLPIGP	Y	M_CLPIGPm		M_MALB5	N	-
BFRU	M_bFRU		PG	Y	M_PGm		M_MALC	N	-
BGLAC	M_bGLAC		CL	Y	M_CLm		M_SMFONSB	N	-
BLARAB	M_bLARAB		ETHLA	Y	M_ETAMe		M_SMTENSA	N	-
BN	M_BN		G3PC	Y	M_GPCHOe		M_SMFUMB4	N	-
BNe	M_BNe		SUCCp	Y	M_SUCC, M_SUCCe, M_SUCCm		M_YANUDe	N	-
BT	M_BT		MSAm	Y	M_3KPROP		M_YANUEe	N	-
BTe	M_BTe		DHFm	Y	M_DHF		M_YANUX1	N	-
BTOL	M_BTOL		HEMEBe	Y	M_HEMEB, M_HEMEBm		M_YANUX1e	N	-
BUTAL	M_BUTAL		13GLUCANe	Y	M_13GLUCAN		M_YANUX2e	N	-
BUTN	M_BUTN		DTe	Y	M_DT		M_YANUMe	N	-
BUTNe	M_BUTNe		SAMOBe	Y	M_SAMOBm		M_YANULe	N	-
C100	M_C100		ACTACe	Y	M_ACTAC, M_ACTACm		M_YANUKe	N	-
C100ACP	M_C100ACP		SAMe	Y	M_SAM, M_SAMm		M_YANUJ	N	-
C100COA	M_C100COA		AKPm	Y	M_AKP		M_YANUJe	N	-
C100e	M_C100e		CYTDe	Y	M_CYTD		M_MCREe	N	-
C10DACP	M_C10DACP		C191COAm	Y	M_C191COA, M_C191COAp		M_TOLUe	N	-
C10HACP	M_C10HACP		C192CARm	Y	M_C192CAR, M_C192CARp		M_7DEACYANUAe	N	-
C10OACP	M_C10OACP		C192COAm	Y	M_C192COA, M_C192COAp		M_YANUF	N	-
C110ACP	M_C110ACP		C200CARm	Y	M_C200CAR, M_C200CARp		M_YANUFe	N	-
C11DACP	M_C11DACP		C200COAm	Y	M_C200COA, M_C200COAp		M_YANUG	N	-
C11HACP	M_C11HACP		TRNAm	Y	M_TRNA_ALA, M_TRNA_SER, M_TRNA_TRP, M_TRNA_VAL, M_TRNA_GLU, M_TRNA_GLY, M_TRNA_LYS, M_TRNA_PHE, M_TRNA_LEU, M_TRNA_ARG, M_TRNA_ILE, M_TRNA_ASN, M_TRNA_MET, M_TRNA_GLN, M_TRNA_TYR, M_TRNA_PRO, M_TRNA_ASP, M_TRNA_HIS, M_TRNA_CYS, M_TRNA_THR		M_YANUGe	N	-
C11OACP	M_C11OACP		TRNAASPm	Y	M_AATRNA_ASP		M_22DEAYANUAe	N	-
C120	M_C120		TRNAASNm	Y	M_AATRNA_ASN		M_YANUH	N	-
C120ACP	M_C120ACP		TRNAGLUm	Y	M_AATRNA_GLU		M_YANUHe	N	-
C120CAR	M_C120CAR		TRNAGLNm	Y	M_AATRNA_GLN		M_YANUI	N	-
C120CARm	M_C120CARm		TRNATHRm	Y	M_AATRNA_THR		M_YANUIe	N	-
C120COA	M_C120COA		TRNAILEm	Y	M_AATRNA_ILE		M_ASPNA	N	-
C120COAm	M_C120COAm		TRNAMETm	Y	M_AATRNA_MET		M_ASPNB	N	-
C120e	M_C120e		TRNATYRm	Y	M_AATRNA_TYR		M_SMGLIO	N	-
C12DACP	M_C12DACP		TRNATRPm	Y	M_AATRNA_TRP		M_SMTENSB	N	-
C12HACP	M_C12HACP		ADPp	Y	M_ADP, M_ADPm		M_SMTENSC	N	-
C12OACP	M_C12OACP		PIp	Y	M_PI, M_PIe, M_PIm		M_SMTENSD	N	-
C130ACP	M_C130ACP		FKYNp	Y	M_FKYN		M_SMTENSE	N	-
C13DACP	M_C13DACP		HIURp	Y	M_HIUR		M_SMTENSF	N	-
C13HACP	M_C13HACP		METTHFp	Y	M_METTHF, M_METTHFm		M_SMAZAA	N	-
C13OACP	M_C13OACP		MTHFp	Y	M_MTHF, M_MTHFm		M_SMAZAB	N	-
C140	M_C140		TRPp	Y	M_TRP, M_TRPe, M_TRPm		M_SMAZAC	N	-
C140ACP	M_C140ACP		URICp	Y	M_URIC, M_URICe		M_SMAZAD	N	-
C140CAR	M_C140CAR		PANTm	Y	M_PANT		M_SMAZAE	N	-
C140COA	M_C140COA		OMVAL	Y	M_3M2OPAm		M_SMAZAF	N	-
C140COAp	M_C140COAp		HICITm	Y	M_HICIT		M_SMFK17P2A	N	-
C140e	M_C140e		OXAm	Y	M_OXA		M_SMAZAAe	N	-
C141	M_C141		AKAm	Y	M_AKA		M_SMAZAEe	N	-
C141ACP	M_C141ACP		AMAm	Y	M_AMA		M_SMAZAFe	N	-
C141CAR	M_C141CAR		AMASAm	Y	M_AMASA		M_SMFK17P2Ae	N	-
C141COA	M_C141COA		SACPm	Y	M_SACP		M_DFCOPROBe	N	-
C141e	M_C141e		C190CARm	Y	M_C190CAR, M_C190CARp		M_COPROBe	N	-
C14DACP	M_C14DACP		C191CARm	Y	M_C191CAR, M_C191CARp		M_FE3	N	-
C14HACP	M_C14HACP		C190COAm	Y	M_C190COA, M_C190COAp		M_FERC	N	-
C14OACP	M_C14OACP		OICAP	Y	M_OICAPm		M_DFERC	N	-
C150	M_C150						M_FERCe	N	-
C150ACP	M_C150ACP						M_DFERCe	N	-
C150CAR	M_C150CAR						M_FE2	N	-
C150COA	M_C150COA						M_FE2e	N	-
C150COAp	M_C150COAp						M_FE3e	N	-
C150e	M_C150e						M_FE2m	N	-
C15DACP	M_C15DACP						M_N5HORN	N	-
C15HACP	M_C15HACP						M_N5AN5HORN	N	-
C15OACP	M_C15OACP						M_MVLCOAp	N	-
C160	M_C160						M_DHMVLCOAp	N	-
C160ACP	M_C160ACP						M_N5DHMVLN5HORN	N	-
C160CAR	M_C160CAR						M_DFCOPROB	N	-
C160COA	M_C160COA						M_COPROB	N	-
C160COAp	M_C160COAp						M_TAUe	N	-
C160e	M_C160e						M_TAU	N	-
C161	M_C161						M_ISEA	N	-
C161ACP	M_C161ACP						M_ETHSAe	N	-
C161CAR	M_C161CAR						M_ETHSA	N	-
C161COA	M_C161COA						M_ACXYLANe	N	-
C161e	M_C161e						M_ACCELLUe	N	-
C162	M_C162						M_ACSTARCHe	N	-
C162ACP	M_C162ACP						M_MNe	N	-
C162CAR	M_C162CAR						M_MN	N	-
C162COA	M_C162COA						M_ARAXYLe	N	-
C162e	M_C162e						M_FARAXYLe	N	-
C16DACP	M_C16DACP						M_CARAXYLe	N	-
C16HACP	M_C16HACP						M_CINNAAe	N	-
C16OACP	M_C16OACP						M_TRICAe	N	-
C170	M_C170						M_GGOLe	N	-
C170ACP	M_C170ACP						M_CARBOAe	N	-
C170CAR	M_C170CAR						M_MAPCHOe	N	-
C170COA	M_C170COA						M_1PMYOe	N	-
C170COAp	M_C170COAp						M_OTalpha	N	-
C170e	M_C170e						M_CERB1E	N	-
C171	M_C171						M_CERB1F	N	-
C171ACP	M_C171ACP						M_CERB2E	N	-
C171CAR	M_C171CAR						M_CERB2F	N	-
C171COA	M_C171COA						M_CERB2G	N	-
C171e	M_C171e						M_GALCERC	N	-
C17DACP	M_C17DACP						M_2HC181COA	N	-
C17HACP	M_C17HACP						M_CERB3A	N	-
C17OACP	M_C17OACP						M_CERB3B	N	-
C180	M_C180						M_CERB3C	N	-
C180ACP	M_C180ACP						M_CERB3D	N	-
C180CAR	M_C180CAR						M_CERB3E	N	-
C180COA	M_C180COA						M_CERB3F	N	-
C180COAp	M_C180COAp						M_CERB3G	N	-
C180e	M_C180e						M_GALCERE	N	-
C181	M_C181						M_GCGALe	N	-
C181ACP	M_C181ACP						M_GALLOCe	N	-
C181CAR	M_C181CAR						M_ORCe	N	-
C181COA	M_C181COA						M_ORC	N	-
C181e	M_C181e						M_235THTOLU	N	-
C182	M_C182						M_3HBAL	N	-
C182ACP	M_C182ACP						M_3HBALC	N	-
C182CAR	M_C182CAR						M_3HPAC	N	-
C182COA	M_C182COA						M_PYRGALOL	N	-
C182e	M_C182e						M_PYRGALOLe	N	-
C183	M_C183						M_STYRe	N	-
C183ACP	M_C183ACP						M_SORBAe	N	-
C183CAR	M_C183CAR						M_13PENTADENe	N	-
C183COA	M_C183COA						M_TRIALAC	N	-
C183e	M_C183e						M_TETRALAC	N	-
C18DACP	M_C18DACP						M_CARLOA	N	-
C18DHSPH	M_C18DHSPH						M_DMAGGF	N	-
C18HACP	M_C18HACP						M_DMDCAGGF	N	-
C18OACP	M_C18OACP						M_6E24DH35DMBAL	N	-
C18PSPH	M_C18PSPH						M_24DH356TMBAL	N	-
C18SPH	M_C18SPH						M_SMNLOX	N	-
C190	M_C190						M_32C1H24HDA	N	-
C190ACP	M_C190ACP						M_2COUMe	N	-
C190CAR	M_C190CAR						M_4HCOUM	N	-
C190COA	M_C190COA						M_4HCOUM2ONe	N	-
C190COAp	M_C190COAp						M_H2COUMe	N	-
C190e	M_C190e						M_OXY345THB	N	-
C191	M_C191						M_RUTINe	N	-
C191ACP	M_C191ACP						M_RUTINOe	N	-
C191CAR	M_C191CAR						M_PHLOROGAe	N	-
C191COA	M_C191COA						M_NARING7BGe	N	-
C191DHSPH	M_C191DHSPH						M_NARINGEe	N	-
C191e	M_C191e						M_QUERCE3BGe	N	-
C191SPH	M_C191SPH						M_HESPEe	N	-
C192	M_C192						M_HESPE7BGe	N	-
C192ACP	M_C192ACP						M_DPHEe	N	-
C192CAR	M_C192CAR						M_DPHE	N	-
C192COA	M_C192COA						M_SMFUNe	N	-
C192e	M_C192e						M_TMC256A1	N	-
C19DACP	M_C19DACP						M_BTSULFO	N	-
C19HACP	M_C19HACP						M_ERGOTH	N	-
C19HCOAp	M_C19HCOAp						M_POLYP	N	-
C19OACP	M_C19OACP						M_AGMAe	N	-
C200	M_C200						M_AGMA	N	-
C200ACP	M_C200ACP						M_PQQ	N	-
C200CAR	M_C200CAR						M_GBALD	N	-
C200COA	M_C200COA						M_METNe	N	-
C200COAp	M_C200COAp						M_METN	N	-
C200e	M_C200e						M_HEXNe	N	-
C20DACP	M_C20DACP						M_HEXN	N	-
C20DHSPH	M_C20DHSPH						M_HEXAL	N	-
C20HACP	M_C20HACP						M_TOPA	N	-
C20HCOAp	M_C20HCOAp						M_HEXALe	N	-
C20OACP	M_C20OACP						M_PROPNe	N	-
C20PSPH	M_C20PSPH						M_PHEETAMe	N	-
C20SPH	M_C20SPH						M_CNOe	N	-
C40	M_C40						M_DINTOe	N	-
C40ACP	M_C40ACP						M_MSO	N	-
C40COA	M_C40COA						M_PIMA	N	-
C40e	M_C40e						M_PIMAe	N	-
C4DACP	M_C4DACP						M_N5HORNp	N	-
C4HACP	M_C4HACP						M_N5DHMVLN5HORNp	N	-
C50ACP	M_C50ACP						M_SMFUMB6	N	-
C50COA	M_C50COA						M_BMANBIOe	N	-
C5DACP	M_C5DACP						M_XYLGLUCe	N	-
C5HACP	M_C5HACP						M_14BGLUCANe	N	-
C5OACP	M_C5OACP						M_METPOLGALUNTe	N	-
C60	M_C60						M_13AGLUCe	N	-
C60ACP	M_C60ACP						M_RHAGALANe	N	-
C60COA	M_C60COA						M_9H10K12C181	N	-
C60e	M_C60e						M_2AMANBIOe	N	-
C6DACP	M_C6DACP						M_23DMMAL	N	-
C6HACP	M_C6HACP						M_DANAD	N	-
C6OACP	M_C6OACP						M_PHLOEe	N	-
C70ACP	M_C70ACP						M_PHLOIe	N	-
C7DACP	M_C7DACP						M_PHLOGe	N	-
C7HACP	M_C7HACP						M_PHLOAe	N	-
C7OACP	M_C7OACP						M_SNADHX	N	-
C80	M_C80						M_RNADHX	N	-
C80ACP	M_C80ACP						M_SNADPHX	N	-
C80COA	M_C80COA						M_RNADPHX	N	-
C80e	M_C80e						M_GALAe	N	-
C8DACP	M_C8DACP						M_GALA	N	-
C8HACP	M_C8HACP						M_PTYRe	N	-
C8OACP	M_C8OACP						M_AS	N	-
C90ACP	M_C90ACP						M_ASe	N	-
C9DACP	M_C9DACP						M_ASA	N	-
C9HACP	M_C9HACP						M_4PEA	N	-
C9OACP	M_C9OACP						M_EA	N	-
CAASP	M_CAASP						M_SOe	N	-
CAIR	M_CAIR						M_SO	N	-
CAMP	M_cAMP						M_DOL20	N	-
CAMPe	M_cAMPe						M_DOL20P	N	-
CAP	M_CAP						M_NAGDOL20P2	N	-
CAPm	M_CAPm						M_c23AMP	N	-
CAR	M_CAR						M_GLYCAe	N	-
CARm	M_CARm						M_GLYCEAe	N	-
CBCCP	M_CBCCP						M_2GGAe	N	-
CCL	M_CCL						M_MSOe	N	-
CCMP	M_cCMP						M_TRIOe	N	-
CDA	M_CDA						M_ERGOSTPO	N	-
CDAMP	M_cdAMP						M_C40ICOAm	N	-
CDOL	M_CDOL						M_2MC40COAm	N	-
CDP	M_CDP						M_3MC40COAm	N	-
CDPDG	M_CDPDG						M_3MC41COAm	N	-
CELLOBe	M_CELLOBe						M_C41ICOAm	N	-
CELLWALL	M_CELLWALL						M_C4IHCOAm	N	-
CERB1	M_CERB1						M_3HIBUTm	N	-
CERB1A	M_CERB1A						M_2M3KPROPm	N	-
CERB1B	M_CERB1B						M_2MC41COAm	N	-
CERB1C	M_CERB1C						M_3H2MC41COAm	N	-
CERB1D	M_CERB1D						M_2MAACCOAm	N	-
CERB2	M_CERB2						M_3MGLCOAm	N	-
CERB2A	M_CERB2A						M_H3MCOAm	N	-
CERB2B	M_CERB2B						M_SULFACAL	N	-
CERB2C	M_CERB2C						M_PIMAp	N	-
CERB2D	M_CERB2D						M_SOm	N	-
CEREB1	M_CEREB1						M_THI4P	N	-
CEREB2	M_CEREB2						M_THI4PU	N	-
CGMP	M_cGMP						M_ADT	N	-
CHIT	M_CHIT						M_PREZ	N	-
CHITO	M_CHITO						M_MOLPT	N	-
CHO	M_CHO						M_38C78HGTP	N	-
CHOR	M_CHOR						M_MOLCO	N	-
CHOSLF	M_CHOSLF						M_MO	N	-
CHOSLFe	M_CHOSLFe						M_MOe	N	-
CIMP	M_cIMP						M_3NP4HBA	N	-
CIT	M_CIT						M_2M6NPQ	N	-
CITe	M_CITe						M_2M3M6NPQ	N	-
CITm	M_CITm						M_3DMQ	N	-
CITR	M_CITR						M_HCS	N	-
CITRe	M_CITRe						M_3NALAe	N	-
CITRm	M_CITRm						M_URETAe	N	-
CLAGL3P	M_CLAGL3P						M_ETHDNe	N	-
CLPA	M_CLPA						M_PHEAe	N	-
CMP	M_CMP						M_PROPAe	N	-
CO2	M_CO2						M_PROPA	N	-
CO2e	M_CO2e						M_KOTe	N	-
CO2m	M_CO2m						M_CNO	N	-
COA	M_COA						M_HYQUIe	N	-
COAm	M_COAm						M_HYQUI	N	-
COUM	M_COUM						M_ACPYR	N	-
COUMe	M_COUMe						M_LIPOAm	N	-
CPAD5P	M_CPAD5P						M_C80CAR	N	-
CTP	M_CTP						M_C80CARm	N	-
CYS	M_CYS						M_DARABL	N	-
CYSe	M_CYSe						M_C3CARp	N	-
CYST	M_CYST						M_C3CARm	N	-
CYTD	M_CYTD						M_C3CAR	N	-
CYTS	M_CYTS						M_GCDEXe	N	-
D6PGC	M_D6PGC						M_BCDEXe	N	-
D6PGL	M_D6PGL						M_ARBUTe	N	-
DA	M_DA						M_GENTe	N	-
DADP	M_DADP						M_MELZe	N	-
DAGLY	M_DAGLY						M_MALOLe	N	-
DAGLYP	M_DAGLYP						M_PALAe	N	-
DAMP	M_DAMP						M_2MXYLe	N	-
DATP	M_DATP						M_SALe	N	-
DC	M_DC						M_TURe	N	-
DCDA	M_DCDA						M_MLACe	N	-
DCDOL	M_DCDOL						M_RIBOLACe	N	-
DCDP	M_DCDP						M_SEBAAe	N	-
DCMP	M_DCMP						M_OCTNe	N	-
DCTOL	M_DCTOL						M_2MGLCe	N	-
DCTP	M_DCTP						M_MLTRIOe	N	-
DG	M_DG						M_MPYRe	N	-
DGDG	M_DGDG						M_TYRANe	N	-
DGDMIPC	M_DGDMIPC						M_LLYXe	N	-
DGDP	M_DGDP						M_DASNe	N	-
DGLC	M_DGLC						M_DALAe	N	-
DGLCe	M_DGLCe						M_NPGLUe	N	-
DGMP	M_DGMP						M_ETYAMe	N	-
DGTP	M_DGTP						M_GLCUNANe	N	-
DHBA	M_DHBA						M_LACNe	N	-
DHCHDDC	M_DHCHDDC						M_NAMe	N	-
DHF	M_DHF						M_PARAAe	N	-
DHMVAm	M_DHMVAm						M_2NPENAe	N	-
DHP	M_DHP						M_5NPENAe	N	-
DHPLYSm	M_DHPLYSm						M_SEBAA	N	-
DHPT	M_DHPT						M_SEBAAp	N	-
DHSK	M_DHSK						M_CC10COAp	N	-
DHSKe	M_DHSKe						M_C70	N	-
DHVALm	M_DHVALm						M_C70p	N	-
DIMGP	M_DIMGP						M_SMNIGNe	N	-
DIN	M_DIN						M_SMAZABe	N	-
DMAND	M_DMAND						M_SMAZACe	N	-
DMANDe	M_DMANDe						M_SMAZADe	N	-
DMIPC	M_DMIPC						M_SMPYRAe	N	-
DMNAD	M_DMNAD						M_SMPYRJe	N	-
DMPP	M_DMPP						M_SMPYRIe	N	-
DMT	M_DMT						M_SMPYRHe	N	-
DMTe	M_DMTe						M_SMPYREe	N	-
DNA	M_DNA						M_SMPYRGe	N	-
DOROA	M_DOROA						M_SMPYRKe	N	-
DPCOA	M_DPCOA						M_TYROLe	N	-
DQT	M_DQT						M_HISNOLe	N	-
DR1P	M_DR1P						M_UROA	N	-
DSAM	M_DSAM						M_UROAe	N	-
DT	M_DT						M_3SALA	N	-
DTB	M_DTB						M_CYSAe	N	-
DTBe	M_DTBe						M_C50CAR	N	-
DTDP	M_DTDP						M_C50CARm	N	-
DTMP	M_DTMP						M_SMTAN1612e	N	-
DTTP	M_DTTP						M_cVVFF	N	-
DU	M_DU						M_cVVFY	N	-
DUDP	M_DUDP						M_4F4Sm	N	-
DUMP	M_DUMP						M_4F4S	N	-
DUTP	M_DUTP						M_2F2Sm	N	-
E	M_E						M_2F2S	N	-
E4P	M_E4P						M_TUR	N	-
Ee	M_Ee						M_MELZ	N	-
EOL	M_EOL						M_S2HGm	N	-
EOLe	M_EOLe						M_VANOH	N	-
EPST	M_EPST						M_VANOHe	N	-
ERGOSE	M_ERGOSE						M_VANOHp	N	-
ERGOST	M_ERGOST						M_CUe	N	-
ERGOT	M_ERGOT						M_CU	N	-
ETH	M_ETH						M_ZN	N	-
ETHe	M_ETHe						M_ZNe	N	-
ETHm	M_ETHm						M_3HPRO	N	-
EU	M_EU						M_P2C	N	-
EU1P	M_EU1P						M_T3HPRO	N	-
EUe	M_EUe						M_FE3v	N	-
F26P	M_F26P						M_25N65PRP	N	-
F6P	M_F6P						M_BENZOQe	N	-
FADH2m	M_FADH2m						M_MLTDe	N	-
FADm	M_FADm						M_4NBUTe	N	-
FALD	M_FALD						M_GPROPe	N	-
FDP	M_FDP						M_LHARGe	N	-
FER	M_FER						M_GACe	N	-
FERCOA	M_FERCOA						M_TRIALACe	N	-
FERe	M_FERe						M_TETRALACe	N	-
FERHCOA	M_FERHCOA						M_SMRUBFBe	N	-
FERIm	M_FERIm						M_SMNYGAe	N	-
FEROm	M_FEROm						M_SMN1368THNe	N	-
FEST	M_FEST						M_SMFONSe	N	-
FGAM	M_FGAM						M_SMFONC2e	N	-
FGAR	M_FGAR						M_SMFONCe	N	-
FGT	M_FGT						M_SMFONB2e	N	-
FKYN	M_FKYN						M_SMFONBe	N	-
FOR	M_FOR						M_SMFONAe	N	-
FORe	M_FORe						M_SMAUAe	N	-
FORm	M_FORm						M_SMASPRe	N	-
FPP	M_FPP						M_SMASPCe	N	-
FRU	M_FRU						M_SMASPBe	N	-
FRUe	M_FRUe						M_OTalphae	N	-
FTHF	M_FTHF						M_cVVFFe	N	-
FTHFm	M_FTHFm						M_cVVFYe	N	-
FUACAC	M_FUACAC						M_ISEAe	N	-
FUM	M_FUM						M_DMAGGFe	N	-
FUMe	M_FUMe						M_ASAe	N	-
FUMm	M_FUMm						M_C70e	N	-
G	M_G						M_2PLLAC	N	-
G1P	M_G1P						M_IND3ACDOXe	N	-
G6P	M_G6P						M_3HPROe	N	-
GA6P	M_GA6P						M_T3HPROe	N	-
GABA	M_GABA						M_24DH356TMBALe	N	-
GABAe	M_GABAe						M_SMBMS192548	N	-
GABAm	M_GABAm						M_2M6NPPOL	N	-
GAG	M_GAG						M_3NP34DHBA	N	-
GAL1P	M_GAL1P						M_3NP4H5MBA	N	-
GALCER	M_GALCER						M_7DMLTRP	N	-
GALCERA	M_GALCERA						M_NONAPPP	N	-
GALCERB	M_GALCERB						M_GLYAL	N	-
GALN14LAC	M_GALN14LAC						M_GPCHOe	Y	G3PC
GALNT	M_GALNT						M_PCAe	Y	5OPRO
GALNTe	M_GALNTe						M_GABALe	Y	4ABUTN
GALOL	M_GALOL						M_SUC	Y	SUCe
GALOLe	M_GALOLe						M_RMAN	Y	MDNe
GALUNT	M_GALUNT						M_345THB	Y	345THBe
GALUNTe	M_GALUNTe						M_GLYCO	Y	GLYCOGENe
GALUNTP	M_GALUNTP						M_AKA	Y	AKAm
GAMYLe	M_GAMYLe						M_AMA	Y	AMAm
GAR	M_GAR						M_AMASA	Y	AMASAm
GBAD	M_GBAD						M_SACP	Y	SACPm
GBAT	M_GBAT						M_HICIT	Y	HICITm
GC	M_GC						M_OXA	Y	OXAm
GDMIPC	M_GDMIPC						M_HACN	Y	HACNm
GDP	M_GDP						M_HCIT	Y	HCITm
GDPm	M_GDPm						M_ETAMe	Y	ETHLA
GDPMAN	M_GDPMAN						M_ATTe	Y	ATT
GEN	M_GEN						M_HNO2e	Y	HNO2
GGM	M_GGM						M_GLCNe	Y	GA6P
GL	M_GL						M_FADe	Y	FAD, FADm, FADp
GL3P	M_GL3P						M_FADH2e	Y	FADH2, FADH2m, FADH2p
GLAC	M_GLAC						M_MYOIe	Y	MYOI
GLACe	M_GLACe						M_5ALEVUAe	Y	AMIEVUL, AMIEVULm
GLAL	M_GLAL						M_RGTe	Y	RGT
GLC	M_GLC						M_OGTe	Y	OGT
GLCe	M_GLCe						M_MGDGe	Y	MGDG
GLCN	M_GLCN						M_4HBAe	Y	4HBA
GLCN15LAC	M_GLCN15LAC						M_CCLe	Y	CCL
GLCN15LACe	M_GLCN15LACe						M_GBATe	Y	GBAT
GLCNT	M_GLCNT						M_PUTRe	Y	PTRC
GLCNTe	M_GLCNTe						M_BUTALe	Y	BUTAL
GLCUNT	M_GLCUNT						M_METHe	Y	METH
GLCUNTe	M_GLCUNTe						M_OBUTe	Y	OBUT, OBUTm
GLe	M_GLe						M_URICe	Y	URIC, URICp
GLN	M_GLN						M_GALN14LACe	Y	GALN14LAC
GLNe	M_GLNe						M_HSERe	Y	HSER
GLU	M_GLU						M_HISNe	Y	HISN
GLUCER1	M_GLUCER1						M_NAGe	Y	NAG
GLUCER2	M_GLUCER2						M_ADNe	Y	ADN
GLUe	M_GLUe						M_GSNe	Y	GSN
GLUGSAL	M_GLUGSAL						M_INSe	Y	INS
GLUGSALm	M_GLUGSALm						M_CYSTe	Y	CYST
GLUm	M_GLUm						M_CHITe	Y	CHIT
GLUP	M_GLUP						M_APROPe	Y	APROP
GLX	M_GLX						M_bFRUe	Y	BFRU
GLY	M_GLY						M_bGLACe	Y	BGLAC
GLYe	M_GLYe						M_bLARABe	Y	BLARAB
GLYA	M_GLYA						M_ACNLe	Y	ACNL
GLYm	M_GLYm						M_13DAPROPe	Y	13DMPP
GLYN	M_GLYN						M_UDPGALFg	Y	UDPGALF
GLYNe	M_GLYNe						M_GDPMANg	Y	GDPMAN
GMP	M_GMP						M_CAg	Y	CA, CAe
GN	M_GN						M_C100COAm	Y	C100COA, C100COAp
GNTAL	M_GNTAL						M_C10DCOAm	Y	C10DCOAp
GPP	M_GPP						M_C10HCOAm	Y	C10HCOAp
GSN	M_GSN						M_C10OCOAm	Y	C10OCOAp
GTP	M_GTP						M_C110COAm	Y	C110COAp
GTPm	M_GTPm						M_C11DCOAm	Y	C11DCOAp
GUA	M_GUA						M_C11HCOAm	Y	C11HCOAp
H	M_H						M_C11OCOAm	Y	C11OCOAp
Ho	M_H_PO						M_C12DCOAm	Y	C12DCOAp
Hm	M_H_POm						M_C12HCOAm	Y	C12HCOAp
He	M_He						M_C12OCOAm	Y	C12OCOAp
H2O	M_H2O						M_C130COAm	Y	C130COAp
H2O2	M_H2O2						M_C13DCOAm	Y	C13DCOAp
H2O2e	M_H2O2e						M_C13HCOAm	Y	C13HCOAp
H2Oe	M_H2Oe						M_C13OCOAm	Y	C13OCOAp
H2Om	M_H2Om						M_C14DCOAm	Y	C14DCOAp
H2S	M_H2S						M_C14HCOAm	Y	C14HCOAp
H2SO3	M_H2SO3						M_C14OCOAm	Y	C14OCOAp
H2SO3e	M_H2SO3e						M_C15DCOAm	Y	C15DCOAp
H3MCOA	M_H3MCOA						M_C15HCOAm	Y	C15HCOAp
HACNm	M_HACNm						M_C15OCOAm	Y	C15OCOAp
HAN	M_HAN						M_C16DCOAm	Y	C16DCOAp
HCITm	M_HCITm						M_C16HCOAm	Y	C16HCOAp
HCYS	M_HCYS						M_C16OCOAm	Y	C16OCOAp
HIS	M_HIS						M_C17DCOAm	Y	C17DCOAp
HISe	M_HISe						M_C17HCOAm	Y	C17HCOAp
HISN	M_HISN						M_C17OCOAm	Y	C17OCOAp
HISOL	M_HISOL						M_C18DCOAm	Y	C18DCOAp
HISOLP	M_HISOLP						M_C18HCOAm	Y	C18HCOAp
HIUR	M_HIUR						M_C18OCOAm	Y	C18OCOAp
HKYN	M_HKYN						M_C40COAm	Y	C40COA, C40COAp
HNO2	M_HNO2						M_C4DCOAm	Y	C4DCOAp
HNO3	M_HNO3						M_C4HCOAm	Y	C4HCOAp
HNO3e	M_HNO3e						M_C50COAm	Y	C50COA, C50COAp
HOMOGEN	M_HOMOGEN						M_C5DCOAm	Y	C5DCOAp
HPLYSm	M_HPLYSm						M_C5HCOAm	Y	C5HCOAp
HPSAMLYSm	M_HPSAMLYSm						M_C5OCOAm	Y	C5OCOAp
HSER	M_HSER						M_C60COAm	Y	C60COA, C60COAp
HYXN	M_HYXN						M_C6DCOAm	Y	C6DCOAp
HYXNe	M_HYXNe						M_C6HCOAm	Y	C6HCOAp
ICIT	M_ICIT						M_C6OCOAm	Y	C6OCOAp
ICITe	M_ICITe						M_C70COAm	Y	C70COAp
ICITm	M_ICITm						M_C7DCOAm	Y	C7DCOAp
IDOL	M_IDOL						M_C7HCOAm	Y	C7HCOAp
IDOLe	M_IDOLe						M_C7OCOAm	Y	C7OCOAp
IDP	M_IDP						M_C80COAm	Y	C80COA, C80COAp
IDPm	M_IDPm						M_C8DCOAm	Y	C8DCOAp
IGP	M_IGP						M_C8HCOAm	Y	C8HCOAp
ILE	M_ILE						M_C8OCOAm	Y	C8OCOAp
ILEe	M_ILEe						M_C90COAm	Y	C90COAp
ILEm	M_ILEm						M_C9DCOAm	Y	C9DCOAp
IMACP	M_IMACP						M_C9HCOAm	Y	C9HCOAp
IMASP	M_IMASP						M_C9OCOAm	Y	C9OCOAp
IMP	M_IMP						M_GLXm	Y	GLX, GLXp
INAC	M_INAC						M_MTHFm	Y	MTHF, MTHFp
IND	M_IND						M_PGm	Y	PG
INDe	M_INDe						M_Sm	Y	S
INS	M_INS						M_AONAm	Y	AONA
IPC	M_IPC						M_SAMm	Y	SAM, SAMe
2IPPMm	M_2IPPMALm						M_SAMOBm	Y	SAMOB, SAMOBe
IPPP	M_IPPP						M_BTm	Y	BT, BTe
ITP	M_ITP						M_DAm	Y	DA
ITPm	M_ITPm						M_CTPm	Y	CTP
KDDGC	M_KDDGC						M_UTPm	Y	UTP
KYN	M_KYN						M_ACPm	Y	ACP
KYNe	M_KYNe						M_CLPAm	Y	CLPA
LAC	M_LAC						M_C80ACPm	Y	C80ACP
LACAL	M_LACAL						M_OGTm	Y	OGT
LACe	M_LACe						M_RGTm	Y	RGT
LACm	M_LACm						M_DNAm	Y	DNA
LACT	M_LACT						M_RNAm	Y	RNA
LACTe	M_LACTe						M_DGTPm	Y	DGTP
LAOL	M_LAOL						M_DATPm	Y	DATP
LAOLe	M_LAOLe						M_DCTPm	Y	DCTP
LARAB	M_LARAB						M_DTTPm	Y	DTTP
LARABe	M_LARABe						M_DUTPm	Y	DUTP
LEU	M_LEU						M_Proteinm	Y	PROTEIN
LEUe	M_LEUe						M_CYSm	Y	CYS, CYSe
LEUm	M_LEUm						M_SERm	Y	SER, SERe
LGT	M_LGT						M_HISm	Y	HIS, HISe
LIPIDS	M_LIPIDS						M_PHEm	Y	PHE, PHEe
LIPOm	M_LIPOm						M_Km	Y	K, Ke
LLAC	M_LLAC						M_CLm	Y	CL
LLACe	M_LLACe						M_CLCDPDGm	Y	CLCDPDG
LLACm	M_LLACm						M_CLPIGPm	Y	CLPIGP
LLCT	M_LLCT						M_DAONAm	Y	DAONA
LMAND	M_LMAND						M_TPPm	Y	THDP
LMANDe	M_LMANDe						M_C140CARp	Y	C140CAR, C140CARm
LNST	M_LNST						M_C141CARp	Y	C141CAR, C141CARm
LPC	M_LPC						M_C141COAp	Y	C141COA, C141COAm
LPE	M_LPE						M_C150CARp	Y	C150CAR, C150CARm
LPSE2m	M_LPSE2m						M_C160CARp	Y	C160CAR, C160CARm
LXUL	M_LXUL						M_C161CARp	Y	C161CAR, C161CARm
LXULe	M_LXULe						M_C161COAp	Y	C161COA, C161COAm
LYS	M_LYS						M_C162CARp	Y	C162CAR, C162CARm
LYSe	M_LYSe						M_C162COAp	Y	C162COA, C162COAm
LYSm	M_LYSm						M_C170CARp	Y	C170CAR, C170CARm
MACAC	M_MACAC						M_C171CARp	Y	C171CAR, C171CARm
MAGLY	M_MAGLY						M_C171COAp	Y	C171COA, C171COAm
MAGLYP	M_MAGLYP						M_C180CARp	Y	C180CAR, C180CARm
MAL	M_MAL						M_C181CARp	Y	C181CAR, C181CARm
MALACP	M_MALACP						M_C181COAp	Y	C181COA, C181COAm
MALCOA	M_MALCOA						M_C182CARp	Y	C182CAR, C182CARm
MALe	M_MALe						M_C182COAp	Y	C182COA, C182COAm
MALm	M_MALm						M_C183CARp	Y	C183CAR, C183CARm
MAN	M_MAN						M_C183COAp	Y	C183COA, C183COAm
MAN1P	M_MAN1P						M_C190CARp	Y	C190CAR, C190CARm
MAN6P	M_MAN6P						M_C191CARp	Y	C191CAR, C191CARm
MANe	M_MANe						M_C191COAp	Y	C191COA, C191COAm
MELIe	M_MELIe						M_C192CARp	Y	C192CAR, C192CARm
MET	M_MET						M_C192COAp	Y	C192COA, C192COAm
METe	M_METe						M_C200CARp	Y	C200CAR, C200CARm
METH	M_METH						M_CHCOAp	Y	CHCOA
METHF	M_METHF						M_MVLp	Y	MVL
METHFm	M_METHFm						M_AMPp	Y	AMP, AMPm, AMPe
METHOL	M_METHOL						M_PPIp	Y	PPI, PPIm
METHOLe	M_METHOLe						M_CARp	Y	CAR, CARm
METTHF	M_METTHF						M_CO2p	Y	CO2, CO2m, CO2e
METTHFm	M_METTHFm						M_ALAp	Y	ALA, ALAe, ALAm
MGC181	M_MGC181						M_OAp	Y	OA, OAm, OAe
MGDG	M_MGDG						M_PYRp	Y	PYR, PYRm, PYRe
MI1P	M_MI1P						M_C120CARp	Y	C120CAR, C120CARm
MIPC	M_MIPC						M_C100p	Y	C100, C100e
MLT	M_MLT						M_C80p	Y	C80, C80e
MLTe	M_MLTe						M_C60p	Y	C60, C60e
MNT	M_MNT						M_VANINp	Y	VANIN
MNT1P	M_MNT1P						M_C200p	Y	C200, C200e
MNTe	M_MNTe						M_AKGp	Y	AKG, AKGm, AKGe
MTHF	M_MTHF						M_ACCARp	Y	ALCARm, ALCAR
MTHGXL	M_MTHGXL						M_AONAp	Y	AONA
MTPHTH	M_MTPHTH						M_Hv	Y	H, Hm, Hp, He
MUCL	M_MUCL						M_FAe	Y	FMM
MUCO	M_MUCO						M_DTBm	Y	DTB, DTBe
MVL	M_MVL
MYOI	M_MYOI
NAD	M_NAD
NADH	M_NADH
NADHm	M_NADHm
NADm	M_NADm
NADP	M_NADP
NADPH	M_NADPH
NADPHm	M_NADPHm
NADPm	M_NADPm
NAG	M_NAG
NAGA1P	M_NAGA1P
NAGA6P	M_NAGA6P
NAGLUm	M_NAGLUm
NAGLUPm	M_NAGLUPm
NAGLUSm	M_NAGLUSm
NAHISN	M_NAHISN
NAMN	M_NAMN
NAMR	M_NAMR
NAORNm	M_NAORNm
NAR	M_NAR
NFAN	M_NFAN
NH3	M_NH3
NH3e	M_NH3e
NH3m	M_NH3m
NICA	M_NICA
NICAe	M_NICAe
NICD	M_NICD
NICDe	M_NICDe
NIG	M_NIG
NMN	M_NMN
NPRAN	M_NPRAN
O2	M_O2
O2e	M_O2e
O2m	M_O2m
OA	M_OA
OAe	M_OAe
OAEL	M_OAEL
OAHSER	M_OAHSER
OAm	M_OAm
OBUT	M_OBUT
OBUTm	M_OBUTm
OGT	M_OGT
OICAPm	M_OICAPm
OIVALm	M_OIVALm
OMP	M_OMP
ORN	M_ORN
ORNe	M_ORNe
ORNm	M_ORNm
OROA	M_OROA
OTA	M_OTA
OTAe	M_OTAe
OTHIO	M_OTHIO
OTHIOm	M_OTHIOm
OXAL	M_OXAL
OXALe	M_OXALe
OXGLY	M_OXGLY
P5C	M_P5C
P5Cm	M_P5Cm
PABA	M_PABA
PANT	M_PANT
PAP	M_PAP
PAPS	M_PAPS
PC	M_PC
PCAGL3P	M_PCAGL3P
PCAT3P2	M_PCAT3P2
PCC	M_PCC
PCCDPDG	M_PCCDPDG
PCCe	M_PCCe
PCPA	M_PCPA
PCPDME	M_PCPDME
PCPE	M_PCPE
PCPMME	M_PCPMME
PCPS	M_PCPS
PE	M_PE
PEAGL3P	M_PEAGL3P
PEAT3P2	M_PEAT3P2
PECDPDG	M_PECDPDG
PENAL	M_PENAL
PENN	M_PENN
PENNe	M_PENNe
PEP	M_PEP
PEPA	M_PEPA
PEPS	M_PEPS
PHAC	M_PHAC
PHACe	M_PHACe
PHAL	M_PHAL
PHALe	M_PHALe
PHE	M_PHE
PHEe	M_PHEe
PHEN	M_PHEN
PHP	M_PHP
PHPYR	M_PHPYR
PHPYRe	M_PHPYRe
PHSER	M_PHSER
PI	M_PI
PIe	M_PIe
PIm	M_PIm
PINS	M_PINS
PINSP	M_PINSP
PMVL	M_PMVL
PNTO	M_PNTO
SMALLM	M_POOL
PPI	M_PPI
PPIm	M_PPIm
PPMVL	M_PPMVL
PRAM	M_PRAM
PRBAMP	M_PRBAMP
PRBATP	M_PRBATP
PRCP	M_PRCP
PRFICA	M_PRFICA
PRFP	M_PRFP
PRLP	M_PRLP
PRO	M_PRO
PROe	M_PROe
PROm	M_PROm
PROPANOATE	M_PROP
PROPANOATEe	M_PROPe
PROPACP	M_PROPACP
PROPAL	M_PROPAL
PROPALe	M_PROPALe
PPCOA	M_PROPCOA
PPCOAm	M_PROPCOAm
PROTEIN	M_Protein
PRPP	M_PRPP
PS	M_PS
PSAGL3P	M_PSAGL3P
PSAT3P2	M_PSAT3P2
PSCDPDG	M_PSCDPDG
PSNIG	M_PSNIG
PSPA	M_PSPA
PYR	M_PYR
PYRe	M_PYRe
PYRm	M_PYRm
QH2m	M_QH2m
Qm	M_Qm
QT	M_QT
QTe	M_QTe
QUIN	M_QUIN
QUINe	M_QUINe
R1P	M_R1P
R5P	M_R5P
RAFFe	M_RAFFe
RES	M_RES
RESe	M_RESe
RGT	M_RGT
RHA	M_RHA
RHAe	M_RHAe
RIB	M_RIB
RIBe	M_RIBe
RIBOL	M_RIBOL
RIBOLe	M_RIBOLe
RL	M_RL
RL5P	M_RL5P
RLe	M_RLe
RNA	M_RNA
RTHIO	M_RTHIO
RTHIOm	M_RTHIOm
S	M_S
S23E	M_S23E
S7P	M_S7P
SAH	M_SAH
SAICAR	M_SAICAR
SALI	M_SALI
SALIe	M_SALIe
SAM	M_SAM
SEDAG	M_SEDAG
SEDAGP	M_SEDAGP
SEMAG	M_SEMAG
SEMAGP	M_SEMAGP
SER	M_SER
SERe	M_SERe
SLF	M_SLF
SLFe	M_SLFe
SME	M_SME
SME3P	M_SME3P
SMEe	M_SMEe
SOR	M_SOR
SORe	M_SORe
SOT	M_SOT
SOTe	M_SOTe
SQL	M_SQL
STACe	M_STACe
SUCC	M_SUCC
SUCCe	M_SUCCe
SUCCm	M_SUCCm
SUCCOAm	M_SUCCOAm
SUCCSALm	M_SUCCSALm
SUCe	M_SUCe
T3P1	M_T3P1
T3P2	M_T3P2
TAGLY	M_TAGLY
TANAe	M_TANAe
TAR	M_TAR
TARe	M_TARe
TDPE1m	M_TDPE1m
TGDMIPC	M_TGDMIPC
THF	M_THF
THFG	M_THFG
THFm	M_THFm
THR	M_THR
THRe	M_THRe
THRm	M_THRm
THY	M_THY
TPHTH	M_TPHTH
TPHTHe	M_TPHTHe
TRE	M_TRE
TRE6P	M_TRE6P
TREe	M_TREe
TRP	M_TRP
TRPe	M_TRPe
TYR	M_TYR
TYRe	M_TYRe
UDP	M_UDP
UDPG	M_UDPG
UDPGAL	M_UDPGAL
UDPGALU	M_UDPGALU
UDPNAG	M_UDPNAG
UDPNAGAL	M_UDPNAGAL
UGC	M_UGC
UMP	M_UMP
URA	M_URA
URAe	M_URAe
UREA	M_UREA
UREAC	M_UREAC
UREAe	M_UREAe
UREAm	M_UREAm
URI	M_URI
URIC	M_URIC
URIe	M_URIe
UTP	M_UTP
VAL	M_VAL
VALe	M_VALe
VALm	M_VALm
VAN	M_VAN
VANe	M_VANe
VANIN	M_VANIN
XAN	M_XAN
XANe	M_XANe
XMP	M_XMP
XOL	M_XOL
XOLe	M_XOLe
XTSINE	M_XTSINE
XUL	M_XUL
XUL5P	M_XUL5P
XULe	M_XULe
XYL	M_XYL
XYLe	M_XYLe
ZYMST	M_ZYMST
Ke	M_Ke
K	M_K
CA	M_CA
CAe	M_CAe
Hm	M_Hm
6MSA	M_6MSA
LDOPA	M_LDOPA
BIOMASS	M_BIOMASS
OMVALm	M_3M2OPAm
UDPGALF	M_UDPGALF
GALCTN__L	M_LGALNT
2DH3DGAL	M_2K3DLGALNT
GLYAL	M_LGLYAL
2D3DLR	M_2K3DLRHAA
RHNL	M_LR14L
QCTe	M_QUERCETINe
ALCAR	M_ACCAR
ALCARm	M_ACCARm
HCN	M_HCN
HCNe	M_HCNe
FMM	M_FA
PHAN	M_PAN
PHANe	M_PANe
MDNe	M_RMANe
AMIEVULm	M_5ALEVUAm
AMIEVUL	M_5ALEVUA
SIHM	M_SIROH
PPBG	M_PORBILEN
UPGIII	M_UROPHY3
PRECOR	M_PREC2
SHCR	M_SIRHCHL
CPGIII	M_COPHY3
CPGIIIm	M_COPHY3m
PPPG9m	M_PROPHYRm
PPP9m	M_PROPHYRINm
H2O2m	M_H2O2m
HEMEB	M_HEMEB
HEMEBm	M_HEMEBm
XYLANe	M_XYLANe
CELLUe	M_CELLUe
STARe	M_STARCHe
CLGe	M_CHLORAe
CAFe	M_CAFFAe
COe	M_COe
2PCe	M_OXYQUERCEe
PTRC	M_PUTR
BALe	M_BALe
COAp	M_COAp
H2Op	M_H2Op
ATPp	M_ATPp
MANNANe	M_B14MANe
ARABINe	M_ARABANe
IP6e	M_PHYAe
ACCOAp	M_ACCOAp
FADp	M_FADp
FADH2p	M_FADH2p
Hp	M_Hp
ACTACm	M_ACTACm
SPMD	M_SPERM
MTA	M_5M5THIOA
H2O2p	M_H2O2p
O2p	M_O2p
METm	M_METm
CHCOA	M_CHCOA
THDP	M_TPP
THZP	M_TMZP
PYDX5P	M_PLP
MSA	M_3KPROP
4AMPM	M_HMPP
THMP	M_THIAP
TRNA	M_TRNA_ALA
TRNAALA	M_AATRNA_ALA
TRNA	M_TRNA_SER
TRNASER	M_AATRNA_SER
TRNA	M_TRNA_TRP
TRNATRP	M_AATRNA_TRP
TRNA	M_TRNA_VAL
TRNAVAL	M_AATRNA_VAL
TRNA	M_TRNA_GLU
TRNAGLU	M_AATRNA_GLU
TRNA	M_TRNA_GLY
TRNAGLY	M_AATRNA_GLY
TRNA	M_TRNA_LYS
TRNALYS	M_AATRNA_LYS
TRNA	M_TRNA_PHE
TRNAPHE	M_AATRNA_PHE
TRNA	M_TRNA_LEU
TRNALEU	M_AATRNA_LEU
TRNA	M_TRNA_ARG
TRNAARG	M_AATRNA_ARG
TRNA	M_TRNA_ILE
TRNAILE	M_AATRNA_ILE
TRNA	M_TRNA_ASN
TRNAASN	M_AATRNA_ASN
TRNA	M_TRNA_MET
TRNAMET	M_AATRNA_MET
TRNA	M_TRNA_GLN
TRNAGLN	M_AATRNA_GLN
TRNA	M_TRNA_TYR
TRNATYR	M_AATRNA_TYR
TRNA	M_TRNA_PRO
TRNAPRO	M_AATRNA_PRO
TRNA	M_TRNA_ASP
TRNAASP	M_AATRNA_ASP
TRNA	M_TRNA_HIS
TRNAHIS	M_AATRNA_HIS
TRNA	M_TRNA_CYS
TRNACYS	M_AATRNA_CYS
TRNA	M_TRNA_THR
TRNATHR	M_AATRNA_THR
C12DCOAp	M_C12DCOAp
NADp	M_NADp
NADHp	M_NADHp
MALp	M_MALp
NADPp	M_NADPp
NADPHp	M_NADPHp
GLXp	M_GLXp
PYDX	M_PL
C180CARm	M_C180CARm
C150CARm	M_C150CARm
C170CARm	M_C170CARm
C140CARm	M_C140CARm
C160CARm	M_C160CARm
C140COAm	M_C140COAm
C160COAm	M_C160COAm
C180COAm	M_C180COAm
C150COAm	M_C150COAm
C170COAm	M_C170COAm
C141COAm	M_C141COAm
C141CARm	M_C141CARm
C161CARm	M_C161CARm
C161COAm	M_C161COAm
C162COAm	M_C162COAm
C162CARm	M_C162CARm
C171CARm	M_C171CARm
C171COAm	M_C171COAm
C181COAm	M_C181COAm
C181CARm	M_C181CARm
C182COAm	M_C182COAm
C182CARm	M_C182CARm
C183CARm	M_C183CARm
C183COAm	M_C183COAm
C16HCOAp	M_C16HCOAp
C17HCOAp	M_C17HCOAp
C15HCOAp	M_C15HCOAp
C18HCOAp	M_C18HCOAp
C14HCOAp	M_C14HCOAp
C17DCOAp	M_C17DCOAp
C18DCOAp	M_C18DCOAp
C19DCOAp	M_C19DCOAp
C14DCOAp	M_C14DCOAp
C5DCOAp	M_C5DCOAp
C8DCOAp	M_C8DCOAp
C9DCOAp	M_C9DCOAp
C16DCOAp	M_C16DCOAp
C20DCOAp	M_C20DCOAp
C13DCOAp	M_C13DCOAp
C15DCOAp	M_C15DCOAp
C6DCOAp	M_C6DCOAp
C10DCOAp	M_C10DCOAp
C7DCOAp	M_C7DCOAp
C11DCOAp	M_C11DCOAp
C4DCOAp	M_C4DCOAp
C11OCOAp	M_C11OCOAp
C17OCOAp	M_C17OCOAp
C19OCOAp	M_C19OCOAp
C18OCOAp	M_C18OCOAp
C14OCOAp	M_C14OCOAp
C5OCOAp	M_C5OCOAp
C8OCOAp	M_C8OCOAp
C12OCOAp	M_C12OCOAp
C9OCOAp	M_C9OCOAp
C16OCOAp	M_C16OCOAp
C6OCOAp	M_C6OCOAp
C13OCOAp	M_C13OCOAp
C15OCOAp	M_C15OCOAp
C20OCOAp	M_C20OCOAp
C10OCOAp	M_C10OCOAp
C7OCOAp	M_C7OCOAp
C120COAp	M_C120COAp
C10HCOAp	M_C10HCOAp
C13HCOAp	M_C13HCOAp
C8HCOAp	M_C8HCOAp
C11HCOAp	M_C11HCOAp
C6HCOAp	M_C6HCOAp
C9HCOAp	M_C9HCOAp
C4HCOAp	M_C4HCOAp
AACCOAp	M_AACCOAp
C7HCOAp	M_C7HCOAp
C5HCOAp	M_C5HCOAp
C12HCOAp	M_C12HCOAp
C80COAp	M_C80COAp
C110COAp	M_C110COAp
C60COAp	M_C60COAp
C90COAp	M_C90COAp
C40COAp	M_C40COAp
C70COAp	M_C70COAp
C50COAp	M_C50COAp
C100COAp	M_C100COAp
C130COAp	M_C130COAp
GLYCOGENe	M_GLYCOe
AMYDe	M_RAMYGe
PRNSe	M_RPRUNe
GNe	M_GNe
TRPm	M_TRPm
TYRm	M_TYRm
GLNm	M_GLNm
ASNm	M_ASNm
3IPPMm	M_3IPPMALm
RIBOFLAVIN	M_RIBOFLAV
D6RP5P	M_25D6RPPP
DB4P	M_2H3OBUTP
A6RP5P	M_5N65PRIBOU
AURA	M_5N6RU
D8RL	M_6M7M8RIBLUMA
GALACTANe	M_GALNe
PECTINe	M_PECe
ICITp	M_ICITp
PROP	M_PROP
PROPm	M_PROPm
PROPe	M_PROPe
PROPCOA	M_PROPCOA
PROPCOAm	M_PROPCOAm
PROPCOAp	M_PROPCOAp
BUTYRATE	M_C40
ADG6P	M_G6P
RHNT	M_LRHAA
4ABUTN	M_GABAL
CHOLINE	M_CHO
BUTYRATEe	M_C40e
HMTB	M_HMBIL
FRUCTANe	M_INUe
PECTATEe	M_POLGALUNTe
THM	M_THIA
THMe	M_THIAe

## Sheet: Reactions_iDU1756_to_iJB1325
REACTIONS IN iDU1756 WITH EXACT MATCH IN iJB1325					REACTIONS IN iDU1756 WITH DISCREPANT MATCH IN iJB1325						REACTIONS IN iDU1756 WITH NO MATCH IN iJB1325
iDU1756 reaction ID	iDU1756 equation	iJB1325 reaction ID	iJB1325 equation		iDU1756 reaction ID	iDU1756 equation	iJB1325 reaction ID	iJB1325 equation	Discrepancy		iDU1756 reaction ID	iDU1756 equation
R3	GLC<==>BDGLC	R_r1	M_GLC<==>M_bDGLC		R1	DGLCe<==>0.33*GLCe+0.67*BDGLCe	R_NE1	M_DGLCe-->0.33*M_GLCe+0.67*M_bDGLCe	reversibility		R11	G6P<==>ADG6P
R4	GLAC<==>BGLAC	R_r2	M_GLAC<==>M_bGLAC		R2	DGLC<==>0.33*GLC+0.67*BDGLC	R_NE2	M_DGLC-->0.33*M_GLC+0.67*M_bDGLC	reversibility		R33	F6P+PI-->ACTP+E4P+H2O
R5	LARAB<==>BLARAB	R_r3	M_LARAB<==>M_bLARAB		R7	ATP+GLC-->ADP+G6P+H	R_r5a	M_ATP+M_GLC-->M_ADP+M_G6P	protons		R45	ADPm+PIm+SUCCOAm<==>ATPm+SUCCm+COAm
R6	BFRU<==>FRU	R_r4	M_bFRU<==>M_FRU		R8	ATP+BDGLC-->ADP+BDG6P+H	R_r6	M_ATP+M_bDGLC-->M_ADP+M_bDG6P	protons		R47	FUMm+FADH2m-->SUCCm+FADm+Hm
R9	G6P<==>F6P	R_r7	M_G6P<==>M_F6P		R13	ATP+F6P-->ADP+FDP+H	R_r10	M_ATP+M_F6P-->M_ADP+M_FDP	protons		R48	FUM+FADH2m-->SUCC+FADm+Hm
R10	BDG6P<==>F6P	R_r8	M_bDG6P<==>M_F6P		R17	T3P1+PI+NAD<==>13PDG+NADH+H	R_r14	M_NAD+M_PI+M_T3P1<==>M_13PDG+M_NADH	protons		R56	SER+GLX-->3HPYR+GLY
R12	ADG6P<==>BDG6P	R_r9	M_G6P<==>M_bDG6P		R21	ADP+PEP+H-->ATP+PYR	R_r18	M_ADP+M_PEP-->M_ATP+M_PYR	protons		R58	MALm+NADm-->PYRm+CO2m+NADHm
R14	FDP+H2O-->F6P+PI	R_r11	M_FDP+M_H2O-->M_F6P+M_PI		R22	ATP+PYR+H2O+CO2-->ADP+PI+OA+2*H	R_r19	M_ATP+M_CO2+M_H2O+M_PYR-->M_ADP+M_OA+M_PI	protons		R63	ACO+H-->ITACONATE+CO2
R15	FDP<==>T3P2+T3P1	R_r12a	M_FDP<==>M_T3P1+M_T3P2		R23	ATPm+PYRm+H2Om+CO2m-->ADPm+PIm+OAm+2*Hm	R_r20	M_ATPm+M_CO2m+M_H2Om+M_PYRm-->M_ADPm+M_OAm+M_PIm	protons		R68	METHOL+O2-->FALD+H2O2
R16	T3P2<==>T3P1	R_r13a	M_T3P2<==>M_T3P1		R25	G6P+NADP-->D6PGL+NADPH+H	R_r22	M_G6P+M_NADP-->M_D6PGL+M_NADPH	protons		R70	RGT+FALD<==>HYGTA
R18	ADP+13PDG<==>ATP+3PG	R_r15	M_13PDG+M_ADP<==>M_3PG+M_ATP		R26	D6PGL+H2O-->D6PGC+H	R_r23	M_D6PGL+M_H2O-->M_D6PGC	protons		R71	HYGTA+NAD-->FGT+NADH+H
R19	3PG<==>2PG	R_r16a	M_3PG<==>M_2PG		R34	PI+XUL5P-->ACTP+T3P1+H2O	R_r1273	M_PI+M_XUL5P<==>M_ACTP+M_H2O+M_T3P1	reversibility		R95	ATP+PROPANOATE+H-->PPI+PPAD
R20	2PG<==>PEP+H2O	R_r17	M_2PG<==>M_H2O+M_PEP		R35	ACCOAm+H2Om+OAm<==>CITm+COAm+Hm	R_r31a	M_ACCOAm+M_H2Om+M_OAm-->M_CITm+M_COAm	reversibility/protons		R96	ATP+PROPANOATE+H-->PPI+PPAD
R24	ATP+OA-->ADP+PEP+CO2	R_r21	M_ATP+M_OA-->M_ADP+M_CO2+M_PEP		R40	ICIT+NADP-->AKG+CO2+NADPH	R_r35	M_ICIT+M_NADP<==>M_AKG+M_CO2+M_NADPH	reversibility		R97	PPAD+COA+2*H-->AMP+PPCOA
R27	D6PGC+NADP-->RL5P+CO2+NADPH	R_r24a	M_D6PGC+M_NADP-->M_CO2+M_NADPH+M_RL5P		R41	AKGm+TDPE1m-->AKGE1m+CO2m	R_r36a	M_AKGm+M_Hm+M_TDPE1m-->M_AKGE1m+M_CO2m	protons		R98	PPAD+COA+2*H-->AMP+PPCOA
R28	RL5P<==>XUL5P	R_r25	M_RL5P<==>M_XUL5P		R43	AKGE2m+COAm+NADm<==>LPSE2m+SUCCOAm+NADHm	R_r36c	M_AKGE2m+M_COAm+M_NADm<==>M_H+M_LPSE2m+M_NADHm+M_SUCCOAm	protons		R99	PPCOAm+FADm<==>FADH2m+PRPNCOAm
R29	R5P<==>RL5P	R_r26	M_R5P<==>M_RL5P		R51	MALm+NADm<==>OAm+NADHm+Hm	R_r44	M_MALm+M_NADm<==>M_NADHm+M_OAm	protons		R100	PRPNCOAm+H2Om<==>3HPCOAm
R30	R5P+XUL5P<==>S7P+T3P1	R_r27	M_R5P+M_XUL5P<==>M_S7P+M_T3P1		R52	MAL+NAD<==>OA+NADH+H	R_r45a	M_MAL+M_NAD<==>M_NADH+M_OA	protons		R101	3HPCOAm+H2Om<==>3HPPm+COAm+Hm
R31	E4P+XUL5P<==>F6P+T3P1	R_r28	M_E4P+M_XUL5P<==>M_F6P+M_T3P1		R53	ICITp-->SUCCp+GLXp	R_r46	M_ICITm-->M_GLXm+M_SUCCm	compartment		R102	3HPPm+NADm<==>MSAm+NADHm+Hm
R32	S7P+T3P1<==>E4P+F6P	R_r29a	M_S7P+M_T3P1<==>M_E4P+M_F6P		R54	ACCOAp+H2Op+GLXp-->MALp+COAp+Hp	R_r2832	M_ACCOAp+M_GLXp+M_H2Op-->M_COAp+M_MALp	protons		R103	MSAm+COAm+NADm-->ACCOAm+CO2m+NADHm+Hm
R36	CITm<==>ACOm+H2Om	R_r32a	M_CITm<==>M_ACOm+M_H2Om		R55	ATP+G-->ADP+3PG+H	R_r1282	M_ATP+M_G-->M_3PG+M_ADP	protons		R104	MSAm+COAm+NADPm-->ACCOAm+CO2m+NADPHm+Hm
R37	ACOm+H2Om<==>ICITm	R_r33a	M_ACOm+M_H2Om<==>M_ICITm		R61	ATPm+CITm+COAm-->ADPm+PIm+ACCOAm+OAm	R_r50ma	M_ATPm+M_CITm+M_COAm<==>M_ACCOAm+M_ADPm+M_OAm+M_PIm	reversibility		R110	C40COA+FADm-->FADH2m+CRONYLCOAm
R38	ICITm+NADPm-->AKGm+CO2m+NADPHm	R_r34	M_ICITm+M_NADPm-->M_AKGm+M_CO2m+M_NADPHm		R64	OA+H2O-->OXAL+AC+H	R_r51	M_H2O+M_OA-->M_AC+M_OXAL	protons		R111	CRONYLCOAm+H2Om<==>3HBCOAm
R39	ICITm+NADm-->AKGm+CO2m+NADHm	R_r30	M_ICITm+M_NADm-->M_AKGm+M_CO2m+M_NADHm		R65	H+OXAL-->FOR+CO2	R_r52	M_OXAL-->M_CO2+M_FOR	protons		R112	3HBCOAm+NADPm-->AACCOAm+NADPHm+Hm
R42	AKGE1m+LPSE2m-->AKGE2m+TDPE1m	R_r36b	M_AKGE1m+M_LPSE2m-->M_AKGE2m+M_TDPE1m		R66	He+OXALe-->FORe+CO2e	R_r56	M_OXALe-->M_CO2e+M_FORe	protons		R113	3HBCOAm+NADm<==>AACCOAm+NADHm+Hm
R44	GDPm+PIm+SUCCOAm<==>GTPm+SUCCm+COAm	R_r38a	M_GDPm+M_PIm+M_SUCCOAm<==>M_COAm+M_GTPm+M_SUCCm		R67	METHOL+NAD<==>FALD+NADH+H	R_r53a	M_METHOL+M_NAD<==>M_FALD+M_NADH	protons		R114	SUCCOAm+ACTACm-->SUCCm+AACCOAm
R46	SUCCm+Qm<==>FUMm+QH2m	R_r39	M_Qm+M_SUCCm<==>M_FUMm+M_QH2m		R69	METHOL+NAD-->FALD+NADH+H	R_r53a	M_METHOL+M_NAD<==>M_FALD+M_NADH	reversibility/protons		R126	DHFm+NADHm+Hm<==>NADm+THFm
R49	FUMm+H2Om<==>MALm	R_r42	M_FUMm+M_H2Om<==>M_MALm		R72	FGT+H2O-->FOR+RGT+H	R_r2847	M_FGT+M_H2O-->M_FOR+M_RGT	protons		R127	NADPm+DHFm-->NADPHm+FOLATEm
R50	MAL<==>FUM+H2O	R_r43	M_MAL<==>M_FUM+M_H2O		R73	FALD+NAD+H2O<==>FOR+NADH+2*H	R_r54	M_FALD+M_H2O+M_NAD<==>M_FOR+M_NADH	protons		R128	NADm+DHFm<==>NADHm+FOLATEm
R57	MAL+NADP-->PYR+CO2+NADPH	R_r48c	M_MAL+M_NADP-->M_CO2+M_NADPH+M_PYR		R74	FOR+O2+H-->H2O2+CO2	R_r2800;R_r55	M_FOR+M_O2-->M_CO2+M_H2O2;M_FOR+M_O2-->M_CO2+M_H2O2	protons;protons		R129	FOLATEm+2*NADHm+Hm-->THFm+2*NADm
R59	MALm+NADPm-->PYRm+CO2m+NADPHm	R_r48m	M_MALm+M_NADPm-->M_CO2m+M_NADPHm+M_PYRm		R75	FALD+RGT+NAD<==>FGT+NADH+H	R_r61	M_FALD+M_NAD+M_RGT<==>M_FGT+M_NADH	protons		R130	FOLATEm+2*NADPHm+Hm-->THFm+2*NADPm
R60	ATP+CIT+COA-->ADP+PI+ACCOA+OA	R_r50a	M_ATP+M_CIT+M_COA-->M_ACCOA+M_ADP+M_OA+M_PI		R76	PYRm+LIPOm+Hm-->ADHLIPOm+CO2m	R_r56a	M_LIPOm+M_PYRm-->M_ADHLIPOm+M_CO2m	protons		R132	FTHFm+TRNAMETm-->TRNAFMETm+THFm
R62	CITm-->OAm+ACm	R_r37	M_CITm-->M_ACm+M_OAm		R77	COAm+ADHLIPOm+NADm<==>ACCOAm+LIPOm+NADHm+Hm	R_r56b	M_ADHLIPOm+M_COAm+M_NADm<==>M_ACCOAm+M_LIPOm+M_NADHm	protons		R157	PDXAM+H2O+O2-->PYDX+NH3+H2O2
R81	T3P2-->MTHGXL+PI	R_r62	M_T3P2-->M_MTHGXL+M_PI		R78	H+PYR-->ACAL+CO2	R_r58a	M_PYR-->M_ACAL+M_CO2	protons		R158	PYAM5P+H2O+O2-->PYDX5P+NH3+H2O2
R82	T3P1-->MTHGXL+PI	R_r63	M_T3P1-->M_MTHGXL+M_PI		R79	PYR+PI+1.5*O2+H2O+H-->ACTP+CO2+2*H2O2	R_r59	M_O2+M_PI+M_PYR-->M_ACTP+M_CO2+M_H2O2	protons/stoichiometry/metabolites		R159	ATP+PDXAM-->ADP+PYAM5P+H
R86	RGT+MTHGXL<==>LGT	R_r67	M_MTHGXL+M_RGT<==>M_LGT		R80	ATP+AC-->ADP+ACTP	R_r60	M_AC+M_ATP<==>M_ACTP+M_ADP	reversibility		R160	ATP+PDXI-->ADP+PDX5P+H
R92	2MCITm<==>2MACOm+H2Om	R_r72	M_2MCITm<==>M_2MACOm+M_H2Om		R83	H+MTHGXL+NADPH<==>LACAL+NADP	R_r64	M_MTHGXL+M_NADPH<==>M_LACAL+M_NADP	protons		R162	PDX5P+O2-->H2O2+PYDX5P
R93	2MACOm+H2Om<==>2MICITm	R_r73	M_2MACOm+M_H2Om<==>M_2MICITm		R84	LACAL+NAD+H2O-->LAC+NADH+2*H	R_r65	M_H2O+M_LACAL+M_NAD<==>M_LAC+M_NADH	reversibility/protons		R163	PDXI+NADP<==>PYDX+NADPH+H
R94	2MICITm<==>PYRm+SUCCm	R_r74	M_2MICITm<==>M_PYRm+M_SUCCm		R85	LAC+NAD<==>PYR+NADH+H	R_r66	M_LAC+M_NAD<==>M_NADH+M_PYR	protons		R164	CHOR-->4HBA+PYR
R106	GABAm+AKGm-->SUCCSALm+GLUm	R_r76	M_AKGm+M_GABAm-->M_GLUm+M_SUCCSALm		R87	LGT+H2O-->LAC+RGT+H	R_r68a	M_H2O+M_LGT-->M_LAC+M_RGT	protons		R165	PD+4HBA-->4HP+PPI
R119	GLYA+O2-->GLX+H2O2	R_r992	M_GLYA+M_O2-->M_GLX+M_H2O2		R88	PROPAL+NAD+H2O<==>PROP+NADH+2*H	R_r69a	M_H2O+M_NAD+M_PROPAL<==>M_NADH+M_PROP	protons		R166	4HP+O2-->3PD
R121	CHOR+GLN-->ADCHOR+GLU	R_r82	M_CHOR+M_GLN-->M_ADCHOR+M_GLU		R89	ATPm+PROPm+COAm<==>AMPm+PPIm+PROPCOAm	R_r70	M_ATPm+M_COAm+M_PROPm-->M_AMPm+M_PPIm+M_PROPCOAm	reversibility		R167	3PD+SAM-->3PHM+SAH+H
R123	PABA+AHHMD-->PPI+DHPT	R_r84	M_AHHMD+M_PABA-->M_DHPT+M_PPI		R90	ATP+PROP+COA<==>AMP+PPI+PROPCOA	R_r85	M_ATP+M_COA+M_PROP-->M_AMP+M_PPI+M_PROPCOA	reversibility		R168	3PHM+H-->2PM+CO2
R133	ATPm+FORm+THFm-->ADPm+PIm+FTHFm	R_r89	M_ATPm+M_FORm+M_THFm-->M_ADPm+M_FTHFm+M_PIm		R91	PROPCOAm+H2Om+OAm<==>2MCITm+COAm+Hm	R_r71	M_H2Om+M_OAm+M_PROPCOAm-->M_2MCITm+M_COAm	reversibility/protons		R169	2PM+O2-->2PMB+H2O
R135	METHFm+NADPHm<==>METTHFm+NADPm	R_r91	M_METHFm+M_NADPHm<==>M_METTHFm+M_NADPm		R105	GLUm+Hm-->GABAm+CO2m	R_r75a	M_GLUm-->M_CO2m+M_GABAm	protons		R170	2PMB+SAM-->2PMMB+SAH+H
R148	4PPNCYS-->CO2+4PPNTE	R_r103	M_4PPNCYS-->M_4PPNTE+M_CO2		R107	SUCCSALm+NADm+H2Om-->SUCCm+NADHm+2*Hm	R_r77	M_H2Om+M_NADm+M_SUCCSALm-->M_NADHm+M_SUCCm	protons		R171	2PMMB+O2+NADPH+H-->2PMHMB+NADP+H2O
R178	DB4P+AURA-->D8RL+PI+2*H2O	R_r2707	M_2H3OBUTP+M_5N6RU-->M_6M7M8RIBLUMA+2*M_H2O+M_PI		R108	SUCCSALm+NADm+H2Om-->SUCCm+NADHm+2*Hm	R_r77	M_H2Om+M_NADm+M_SUCCSALm-->M_NADHm+M_SUCCm	protons		R172	2PMHMB+SAM-->Q+SAH+H
R188	THMP+H2O-->THM+PI	R_r2327	M_H2O+M_THIAP-->M_PI+M_THIA		R109	ATP+BUTYRATE+COA-->AMP+PPI+C40COA+H	R_r651	M_ATP+M_C40+M_COA-->M_AMP+M_C40COA+M_PPI	protons		R174	D6RP5P+H2O+H-->A6RP5P+NH3
R206	GL+O2-->GLYN+H2O2	R_r126a	M_GL+M_O2-->M_GLYN+M_H2O2		R115	GTP+H2O-->FOR+AHTD+H	R_r78	M_GTP+M_H2O-->M_AHTD+M_FOR	protons		R175	A6RP5P+NADPH+H-->5APRBU+NADP
R212	GL3P+H2O-->GL+PI	R_r132	M_GL3P+M_H2O-->M_GL+M_PI		R116	3*H2O+AHTD-->DHP+3*PI+3*H	R_r79	M_AHTD+3*M_H2O-->M_DHP+3*M_PI	protons		R176	5APRBU+H2O-->AURA+PI
R217	TAR<==>OA+H2O	R_r135	M_TAR<==>M_H2O+M_OA		R117	DHP-->AHHMP+GLAL+H	R_r80	M_DHP-->M_AHHMP+M_GLAL	protons		R180	ATP+RIBOFLAVIN-->ADP+FMN+H
R220	E4P+H2O-->PI+E	R_r2611	M_E4P+M_H2O-->M_E+M_PI		R118	GLAL+NAD+H2O<==>GLYA+NADH+2*H	R_r991	M_GLAL+M_H2O+M_NAD<==>M_GLYA+M_NADH	protons		R181	ATP+FMN-->FAD+PPI
R224	EU1P-->T3P1+FALD	R_r143	M_EU1P-->M_FALD+M_T3P1		R120	AHHMP+ATP-->AMP+AHHMD+H	R_r81	M_AHHMP+M_ATP-->M_AHHMD+M_AMP	protons		R182	FMN+H2O-->PI+RIBOFLAVIN
R238	XUL5P+FALD<==>T3P1+GLYN	R_r155	M_FALD+M_XUL5P<==>M_GLYN+M_T3P1		R122	ADCHOR-->PYR+PABA+H	R_r83	M_ADCHOR-->M_PABA+M_PYR	protons		R183	4AMPM+ATP-->AHMPP+ADP
R240	R5P<==>R1P	R_r157	M_R5P<==>M_R1P		R124	DHPT+ATPm+GLUm-->ADPm+PIm+DHFm+Hm	R_r86	M_ATP+M_DHPT+M_GLU-->M_ADP+M_DHF+M_PI	protons/compartment		R184	T3P1+PYR-->THZ+3*H
R247	PECTATEe+H2Oe-->GALUNTe+He	R_r2150	M_H2Oe+M_POLGALUNTe-->M_GALUNTe		R125	DHFm+NADPHm+Hm-->NADPm+THFm	R_r87	M_DHF+M_NADPH<==>M_NADP+M_THF	reversibility/protons/compartment		R185	THZ+ATP-->THZP+ADP+H
R252	GALCTN__L-->2DH3DGAL+H2O	R_r1003	M_LGALNT-->M_2K3DLGALNT+M_H2O		R131	THF+ATP+GLU<==>ADP+PI+THFG	R_r88	M_ATP+M_GLU+M_THF-->M_ADP+M_PI+M_THFG	reversibility		R186	AHMPP+THZP+H-->PPI+THMP
R258	BDGLCe+O2e-->GLCN15LACe+H2O2e	R_r163a	M_O2e+M_bDGLCe-->M_GLCN15LACe+M_H2O2e		R134	Hm+FTHFm<==>METHFm+H2Om	R_r90	M_FTHFm<==>M_H2Om+M_METHFm	protons		R187	THDP+H2O-->PI+THMP+H
R259	BDGLC+O2-->GLCN15LAC+H2O2	R_r164a	M_O2+M_bDGLC-->M_GLCN15LAC+M_H2O2		R136	METTHFp+NADPHp+Hp-->MTHFp+NADPp	R_r92;R_r96	M_METTHFm+M_NADPHm<==>M_MTHFm+M_NADPm;M_METTHF+M_NADPH<==>M_MTHF+M_NADP	reversibility/protons/compartment;reversibility/protons/compartment		R191	THM+H2O-->4AHMMP+THZ+H
R262	GLCN15LACe+H2Oe-->GLCNTe	R_NE6e;R_r165	M_GLCN15LACe+M_H2Oe-->M_GLCNTe;M_GLCN15LACe+M_H2Oe-->M_GLCNTe		R137	METTHF+NAD-->METHF+NADH	R_r93	M_METTHF+M_NAD<==>M_METHF+M_NADH	reversibility		R192	ATP+4AHMMP-->ADP+4AMPM+H
R263	GLCN15LAC+H2O-->GLCNT	R_NE6	M_GLCN15LAC+M_H2O-->M_GLCNT		R138	METHF+H2O<==>FTHF+H	R_r94	M_H2O+M_METHF<==>M_FTHF	protons		R200	ACALm+NADPm+H2Om-->ACm+NADPHm+2*Hm
R264	D6PGC+H2O-->GLCNT+PI	R_r166	M_D6PGC+M_H2O-->M_GLCNT+M_PI		R139	FTHF+H2O-->FOR+THF+H	R_r95	M_FTHF+M_H2O-->M_FOR+M_THF	protons		R213	G+NAD<==>3HPYR+NADH+H
R265	D6PGC+H2O-->GLCNT+PI	R_r166	M_D6PGC+M_H2O-->M_GLCNT+M_PI		R140	METTHF+NADPH+H-->MTHF+NADP	R_r96	M_METTHF+M_NADPH<==>M_MTHF+M_NADP	reversibility/protons		R215	LLAC+O2-->AC+CO2+H2O
R268	GLCNT<==>KDDGC+H2O	R_r170	M_GLCNT<==>M_H2O+M_KDDGC		R141	VAL+AKG<==>OIVAL+GLU	R_r331	M_GLUm+M_OIVALm<==>M_AKGm+M_VALm	compartment		R219	E+ATP-->E4P+ADP+H
R272	UTP+GAL1P-->PPI+UDPGAL	R_r174	M_GAL1P+M_UTP-->M_PPI+M_UDPGAL		R142	OIVALm+METTHFm+H2Om-->AKPm+THFm	R_r97	M_H2O+M_METTHF+M_OIVALm-->M_AKP+M_THF	compartment		R235	AOL+NAD-->XUL+NADH+H
R273	UDPGAL<==>UDPG	R_r175	M_UDPGAL<==>M_UDPG		R143	AKP+NADPH+H-->NADP+PANT	R_r98	M_AKP+M_NADPH<==>M_NADP+M_PANT	reversibility/protons		R246	PECTINe+H2Oe-->METHOLe+PECTATEe
R274	UTP+G1P-->PPI+UDPG	R_r176	M_G1P+M_UTP-->M_PPI+M_UDPG		R144	AKPm+NADPHm+Hm-->NADPm+PANTm	R_r98	M_AKP+M_NADPH<==>M_NADP+M_PANT	reversibility/protons/compartment		R248	PECTATEe+H2Oe-->DIGALURe+2*He
R275	G6P<==>G1P	R_r177	M_G6P<==>M_G1P		R145	PANT+BALA+ATP-->AMP+PPI+PNTO+2*H	R_r100	M_ATP+M_PANT+M_bALA-->M_AMP+M_PNTO+M_PPI	protons		R249	DIGALURe+H2Oe-->2*GALUNTe
R276	UDPG+GAL1P<==>G1P+UDPGAL	R_r178	M_GAL1P+M_UDPG<==>M_G1P+M_UDPGAL		R146	PNTO+ATP-->ADP+4PPNTO+H	R_r101	M_ATP+M_PNTO-->M_4PPNTO+M_ADP	protons		R267	D6PGC+NADP<==>D6PDGC+NADPH+H
R278	GALN14LAC+H2O<==>GALNT	R_r180	M_GALN14LAC+M_H2O<==>M_GALNT		R147	4PPNTO+CTP+CYS-->CMP+PPI+4PPNCYS+2*H	R_r102	M_4PPNTO+M_CTP+M_CYS-->M_4PPNCYS+M_CMP+M_PPI	protons		R284	RHA<==>RHAMN
R279	GALNT<==>2D3DGALT+H2O	R_r181	M_GALNT<==>M_2D3DGALT+M_H2O		R149	H+4PPNTE+ATP-->PPI+DPCOA	R_r104	M_4PPNTE+M_ATP-->M_DPCOA+M_PPI	protons		R285	ATP+RHAMN<==>ADP+RHAMNP+H
R289	MAN6P<==>F6P	R_r185	M_MAN6P<==>M_F6P		R150	DPCOA+ATP-->ADP+COA+H	R_r105	M_ATP+M_DPCOA-->M_ADP+M_COA	protons		R286	RHAMNP<==>T3P2+LACAL
R292	MNT1P+H2O-->MNT+PI	R_r188	M_H2O+M_MNT1P-->M_MNT+M_PI		R151	6*H+3*MALCOA+4*NADPH-->4*NADP+CHCOA+2*CO2+2*COA+2*H2O	R_r107	3*M_MALCOA+4*M_NADPH-->M_CHCOA+2*M_CO2+2*M_COA+2*M_H2O+4*M_NADP	protons		R287	H2Oe+MANNANe-->MANe
R296	MAN1P<==>MAN6P	R_r191	M_MAN1P<==>M_MAN6P		R152	H+ALA+CHCOA<==>CO2+COA+AONA	R_r108	M_ALAp+M_CHCOAp-->M_AONAp+M_CO2p+M_COAp	reversibility/protons/compartment		R306	ATP+FRU-->ADP+F1P+H
R297	GTP+MAN1P-->PPI+GDPMAN	R_r192	M_GTP+M_MAN1P-->M_GDPMAN+M_PPI		R153	AONA+SAM<==>DAONA+SAMOB	R_r109	M_AONAm+M_SAMm-->M_DAONAm+M_SAMOBm	reversibility/compartment		R307	F1P<==>T3P2+GLYAL
R299	F26P+H2O-->F6P+PI	R_r194	M_F26P+M_H2O-->M_F6P+M_PI		R154	DAONA+ATP+CO2<==>ADP+PI+DTB+3*H	R_r110	M_ATPm+M_CO2m+M_DAONAm-->M_ADPm+M_DTBm+M_PIm	reversibility/protons/compartment		R308	RHFR+NAD-->RHNL+NADH+H
R300	FDP+H2O-->F6P+PI	R_r11	M_FDP+M_H2O-->M_F6P+M_PI		R155	2*SAM+DTB+S-->2*MET+BT+2*DA	R_r111	M_DTBm+2*M_Hm+2*M_SAMm+M_Sm-->M_BTm+2*M_DAm+2*M_METm	protons/compartment		R316	6*CELLUe-->2*DGLCe+2*CELLOBe
R305	FRUCTANe+H2Oe-->FRUe	R_r2148	M_H2Oe+M_INUe-->M_FRUe		R156	T3P1+RL5P+GLN-->PYDX5P+GLU+PI+3*H2O+H	R_r2347	M_GLN+M_R5P+M_T3P2-->M_GLU+3*M_H2O+M_PI+M_PLP	protons/metabolites		R320	UDPG+AMYLS-->UDP+AMYLS
R312	UDPG+G6P-->UDP+TRE6P	R_r198a	M_G6P+M_UDPG-->M_TRE6P+M_UDP		R161	ADP+PYDX5P+H-->ATP+PYDX	R_r2385	M_ATP+M_PL-->M_ADP+M_PLP	protons		R321	STARe+H2Oe-->AMYLSe+GLCe
R313	TRE6P+H2O-->TRE+PI	R_r199	M_H2O+M_TRE6P-->M_PI+M_TRE		R173	GTP+3*H2O-->D6RP5P+PPI+FOR+3*H	R_r2702	M_GTP+3*M_H2O-->M_25D6RPPP+M_FOR+M_PPI	protons		N2	AMYLSe+H2Oe-->GLCe
R314	TRE+H2O-->2*DGLC	R_r200	M_H2O+M_TRE-->2*M_DGLC		R177	RL5P-->DB4P+FOR+H	R_r2703	M_RL5P<==>M_2H3OBUTP+M_FOR	reversibility/protons		R322	STARe+H2Oe-->DEXTRINe
R319	XYLANe+H2Oe-->XYLe	R_r2046	M_H2Oe+M_XYLANe-->M_XYLe		R179	2*D8RL-->AURA+RIBOFLAVIN	R_r2708	M_6M7M8RIBLUMA-->M_5N6RU+M_RIBOFLAV	stoichiometry		R324	DEXTRINe+H2Oe-->GLCe
R328	MLT+H2O-->2*GLC	R_r201a	M_H2O+M_MLT-->2*M_GLC		R189	ATP+THM-->AMP+THDP+2*H	R_r2322	M_ATP+M_THIA-->M_AMP+M_TPP	protons/metabolites		R325	STAR+PI-->AMYLS+G1P
R329	MLTe+H2Oe-->2*GLCe	R_r202	M_H2Oe+M_MLTe-->2*M_GLCe		R190	PYDX5P+HIS-->4AMPM	R_r2325	M_HIS+M_PLP-->M_3KPROP+M_HMPP	metabolites		R326	AMYLS+DGLC-->2*MLT
R330	LACT+H2O-->GLC+GLAC	R_r203	M_H2O+M_LACT-->M_GLAC+M_GLC		R193	ETH+NAD<==>ACAL+NADH+H	R_r113a	M_ETH+M_NAD<==>M_ACAL+M_NADH	protons		R327	13GLUCANe+H2Oe-->GLCe
R331	LACTe+H2Oe-->GLCe+GLACe	R_r204a	M_H2Oe+M_LACTe-->M_GLACe+M_GLCe		R194	ETH+NADP-->ACAL+NADPH+H	R_r113a	M_ETH+M_NAD<==>M_ACAL+M_NADH	reversibility/protons/metabolites		R337	PHAL+NADP+H2O<==>PHAC+NADPH+2*H
R332	MELIe+H2Oe-->GLCe+GLACe	R_r205a	M_H2Oe+M_MELIe-->M_GLACe+M_GLCe		R195	ACAL+NAD+H2O-->AC+NADH+2*H	R_r115a	M_ACAL+M_H2O+M_NAD-->M_AC+M_NADH	protons		R338	PHAC+O2+NADH+H-->2HPAC+H2O+NAD
R335	SUCe+H2Oe-->FRUe+GLCe	R_r230a	M_H2Oe+M_SUCe-->M_FRUe+M_GLCe		R196	AC+COA+ATP-->AMP+PPI+ACCOA+H	R_r116	M_AC+M_ATP+M_COA-->M_ACCOA+M_AMP+M_PPI	protons		R413	NAGA6P+H2O-->GA6P+AC
R341	MACAC<==>FUACAC	R_r391	M_MACAC<==>M_FUACAC		R197	ACCOA+H2O-->COA+AC+H	R_r117	M_ACCOA+M_H2O-->M_AC+M_COA	protons		R422	GLUA+H2O+H<==>GLCN
R347	4HBFOR-->4HBAL+CO2	R_r397	M_4HBFOR-->M_4HBAL+M_CO2		R198	ETHm+NADm<==>ACALm+NADHm+Hm	R_r118a	M_ETHm+M_NADm<==>M_ACALm+M_NADHm	protons		R425	4*PPBG+H2O-->4*NH3+HMTB
R350	COUM+H2O<==>AC+4HBAL	R_r1192	M_COUM+M_H2O<==>M_4HBAL+M_AC		R199	ACALm+NADm+H2Om-->ACm+NADHm+2*Hm	R_r119a	M_ACALm+M_H2Om+M_NADm-->M_ACm+M_NADHm	protons		R431	2*CYS-->APOCYTCm+H2O
R351	DMT+H2O<==>MTPHTH+METHOL	R_r1193	M_DMT+M_H2O<==>M_METHOL+M_MTPHTH		R201	ACm+COAm+ATPm-->AMPm+PPIm+ACCOAm+Hm	R_r120	M_ACm+M_ATPm+M_COAm-->M_ACCOAm+M_AMPm+M_PPIm	protons		R432	APOCYTCm+HEMEBm+2*Hm-->CYTCCm
R352	MTPHTH+H2O<==>TPHTH+METHOL	R_r1194	M_H2O+M_MTPHTH<==>M_METHOL+M_TPHTH		R202	ACCOAm+H2Om-->COAm+ACm+Hm	R_r121	M_ACCOAm+M_H2Om-->M_ACm+M_COAm	protons		R433	HEMEBm-->HEMEOm
R357	FERCOA+H2O<==>FERHCOA	R_r1269	M_FERCOA+M_H2O<==>M_FERHCOA		R203	GL+NAD-->GLYN+NADH+H	R_r122	M_GL+M_NAD<==>M_GLYN+M_NADH	reversibility/protons		R434	HEMEOm-->HEMEAm
R358	FERHCOA<==>VANIN+ACCOA	R_r1270	M_FERHCOA<==>M_ACCOA+M_VANIN		R204	H+GL+O2-->GLYAL+H2O2	R_r123a	M_GL+M_O2-->M_GLYAL+M_H2O2	protons/metabolites		R465	2*H+2*O2-->H2O2+O2
R360	VAN-->GUA+CO2	R_r1200	M_VAN-->M_CO2+M_GUA		R205	H+GLYAL+NADPH-->GL+NADP	R_r1005	M_LGLYAL+M_NADPH-->M_GL+M_NADP	protons		R466	2*Hm+2*O2m-->H2O2m+O2m
R367	TANAe+10*H2Oe-->10*345THBe+GLCe	R_r1222	10*M_H2Oe+M_TANAe-->10*M_345THBe+M_GLCe		R207	GL+NADP-->GLYN+NADPH+H	R_r127	M_GL+M_NADP<==>M_GLYN+M_NADPH	reversibility/protons		R481	ARG+O2-->GBAD+CO2+H2O
R368	TRP+O2-->FKYN	R_r400	M_O2+M_TRP-->M_FKYN		R208	GL+ATP-->GL3P+ADP+H	R_r128	M_ATP+M_GL-->M_ADP+M_GL3P	protons		R494	NAORNm+H2Om-->ACm+ORNm
R376	4HPP+O2-->HOMOGEN+CO2	R_r411	M_4HPP+M_O2-->M_CO2+M_HOMOGEN		R209	GL3P+FADm-->T3P2+FADH2m	R_r129	M_FADm+M_GL3P<==>M_FADH2m+M_T3P2	reversibility		R497	MTA+HSER+H-->SAM+H2O
R387	HOMOGEN+O2-->GNTAL+CO2+H2O	R_r980	M_HOMOGEN+M_O2-->M_CO2+M_GNTAL+M_H2O		R210	GLYN+ATP-->T3P2+ADP+H	R_r130	M_ATP+M_GLYN-->M_ADP+M_T3P2	protons		R503	GLU+H2O+NADP-->AKG+NH3+NADPH+H
R390	3MPYR<==>3FPYR	R_r983	M_3MPYR<==>M_3FPYR		R211	H+T3P2+NADH-->GL3P+NAD	R_r131	M_NADH+M_T3P2<==>M_GL3P+M_NAD	reversibility/protons		R547	2IPPMm<==>IPPMALm+H2Om
R393	MUCO<==>MUCL	R_r961	M_MUCO<==>M_MUCL		R214	PYR+NADH+H-->LLAC+NAD	R_r183	M_LLAC+M_NAD<==>M_NADH+M_PYR	reversibility/protons		R548	IPPMALm+H2Om<==>3IPPMm
R394	MUCL<==>OAEL	R_r962	M_MUCL<==>M_OAEL		R216	TAR+NAD<==>OXGLY+NADH+H	R_r134	M_NAD+M_TAR<==>M_NADH+M_OXGLY	protons		R550	OICAPm+GLUm<==>AKGm+LEUm
R395	DHSK<==>PCC+H2O	R_r963	M_DHSK<==>M_H2O+M_PCC		R218	E+NADPH+H-->EOL+NADP	R_r136	M_E+M_NADPH<==>M_EOL+M_NADP	reversibility/protons		R551	OICAP+GLU<==>AKG+LEU
R400	3OAm+SUCCOAm<==>SUCCm+3OACOAm	R_r969	M_3OAm+M_SUCCOAm<==>M_3OACOAm+M_SUCCm		R221	EOL+NAD-->E+NADH+H	R_r141	M_EOL+M_NAD<==>M_EU+M_NADH	reversibility/protons/metabolites		R577	SAM+CYTS-->SAH+5MCSN
R401	3OACOAm+COAm<==>ACCOAm+SUCCOAm	R_r970	M_3OACOAm+M_COAm<==>M_ACCOAm+M_SUCCOAm		R222	EOL+NAD-->EU+NADH+H	R_r141	M_EOL+M_NAD<==>M_EU+M_NADH	reversibility/protons		R603	GLU+NADPH+H-->P5C+NADP+2*H2O
R407	UDPG-->UDP+14GLUCAN	R_r207	M_UDPG-->M_14GLUCAN+M_UDP		R223	EU+ATP-->EU1P+ADP+H	R_r142	M_ATP+M_EU-->M_ADP+M_EU1P	protons		R611	BALA+AKG<==>MSA+GLU
R409	UDPG-->UDP+NIG	R_r209	M_UDPG-->M_NIG+M_UDP		R225	3*ARABINe-->LARABe+3*H2Oe	R_r2153	M_ARABANe+M_H2Oe-->M_LARABe	stoichiometry		R612	DSAM+SPMD<==>MTA+SPERE+H
R414	NAGA6P<==>NAGA1P	R_r212	M_NAGA6P<==>M_NAGA1P		R226	LARAB+NADPH+H-->LAOL+NADP	R_r144a	M_LAOL+M_NADP<==>M_LARAB+M_NADPH	reversibility/protons		R613	SPERE+O2+H2O<==>SPMD+APROA+H2O2
R416	UDPNAG-->UDP+CHIT	R_r214	M_UDPNAG-->M_CHIT+M_UDP		R227	LAOL+NAD<==>LXUL+NADH+H	R_r145a	M_LAOL+M_NAD<==>M_LXUL+M_NADH	protons		R614	SPMD+O2+H2O<==>13DMPP+4ABUTN+H2O2
R419	NAG+H2O-->GLCN+AC	R_r217	M_H2O+M_NAG-->M_AC+M_GLCN		R228	LXUL+NADPH+H<==>XOL+NADP	R_r146	M_LXUL+M_NADPH<==>M_NADP+M_XOL	protons		R615	13DMPP+O2+H2O<==>APROA+NH3+H2O2
R426	HMTB-->UPGIII+H2O	R_r2016	M_HMBIL-->M_H2O+M_UROPHY3		R229	XYL+NADPH+H<==>XOL+NADP	R_r147	M_NADPH+M_XYL<==>M_NADP+M_XOL	protons		R616	APROA+NAD+H2O-->BALA+NADH+2*H
R429	3*O2m+PPPG9m-->PPP9m+3*H2O2m	R_r2022	3*M_O2m+M_PROPHYRm-->3*M_H2O2m+M_PROPHYRINm		R230	XOL+NADP-->XUL+NADPH+H	R_r146	M_LXUL+M_NADPH<==>M_NADP+M_XOL	reversibility/protons/metabolites		R617	APROA+NADP+H2O-->BALA+NADPH+2*H
R435	2*SAM+UPGIII-->2*SAH+PRECOR	R_r2017	2*M_SAM+M_UROPHY3-->M_PREC2+2*M_SAH		R231	XOL+NAD-->XUL+NADH+H	R_r149a	M_NAD+M_XOL<==>M_NADH+M_XUL	reversibility/protons		R622	H2O+RGT-->CGLY+GLU
R438	UDPNAG<==>UDPNAGAL	R_r220	M_UDPNAG<==>M_UDPNAGAL		R232	XOL+NAD-->XUL+NADH+H	R_r149a	M_NAD+M_XOL<==>M_NADH+M_XUL	reversibility/protons		R623	5OPRO+ATP+2*H2O-->ADP+GLU+PI+H
R439	0.754*UDPGAL+0.181*UDPNAGAL+0.065*UDPG-->GAG+UDP	R_r221	0.065*M_UDPG+0.754*M_UDPGAL+0.181*M_UDPNAGAL-->M_GAG+M_UDP		R233	ARABLAC+NADPH+H<==>ARAB+NADP	R_r150	M_ARABLAC+M_NADPH<==>M_ARAB+M_NADP	protons		R625	CGLY+H2O-->GLY+CYS
R444	QH2m+0.5*O2m-->Qm+H2Om	R_r238	0.5*M_O2m+M_QH2m-->M_H2Om+M_Qm		R234	ARAB+NADPH+H<==>AOL+NADP	R_r151	M_ARAB+M_NADPH<==>M_AOL+M_NADP	protons		R626	2*RGT+H2O2-->OGT+2*H2O
R450	2*FEROm+0.5*O2m+6*Hm-->2*FERIm+H2Om+4*Ho	R_r244	2*M_FEROm+4*M_H_POm+2*M_Hm+0.5*M_O2m-->2*M_FERIm+M_H2Om+4*M_H_PO		R236	AOL+NADP-->XUL+NADPH+H	R_r153	M_AOL+M_NADP<==>M_NADPH+M_XUL	reversibility/protons		R627	GC-->5OPRO+CYS
R452	ATPm+H2Om+3.88*Hm-->ADPm+PIm+3.88*H	R_r246	M_ATPm+M_H2Om+3.88*M_H_POm-->M_ADPm+3.88*M_H_PO+M_PIm		R237	ATP+XUL-->ADP+XUL5P+H	R_r154	M_ATP+M_XUL-->M_ADP+M_XUL5P	protons		R664	ATP+DA-->ADP+DAMP+H
R453	ATP+H2O+3.88*H-->ADP+PI+3.88*He	R_r257	M_ATP+3.88*M_H+M_H2O-->M_ADP+3.88*M_He+M_PI		R239	ATP+RIB-->ADP+R5P+H	R_r156	M_ATP+M_RIB-->M_ADP+M_R5P	protons		R680	XAN+O2+H2O<==>URIC+H2O2+H
R454	ATP+H2O+H+Ke-->ADP+PI+He+K	R_r247	M_ATP+M_H+M_H2O+M_Ke-->M_ADP+M_He+M_K+M_PI		R241	RIB+NADPH+H<==>RIBOL+NADP	R_r158	M_NADPH+M_RIB<==>M_NADP+M_RIBOL	protons		R681	XAN+O2+H2O<==>URIC+H2O2+H
R455	ATP+H2O+H+CAe-->ADP+PI+He+CA	R_r248	M_ATP+M_CAe+M_H+M_H2O-->M_ADP+M_CA+M_He+M_PI		R242	RIBOL+NAD-->RL+NADH+H	R_r159	M_NAD+M_RIBOL<==>M_NADH+M_RL	reversibility/protons		R682	URICp+O2p+H2Op<==>HIURp+H2O2p
R456	2*FERIm+LLACm-->PYRm+2*FEROm	R_r249	2*M_FERIm+M_LLACm-->2*M_FEROm+M_PYRm		R243	RIBOL+NADP-->RL+NADPH+H	R_r160	M_NADP+M_RIBOL<==>M_NADPH+M_RL	reversibility/protons		R696	UTP+H2O-->UMP+PPI+2*H
R457	2*FERIm+LACm-->PYRm+2*FEROm	R_r250	2*M_FERIm+M_LACm-->2*M_FEROm+M_PYRm		R244	ATP+RL-->ADP+RL5P+H	R_r161	M_ATP+M_RL-->M_ADP+M_RL5P	protons		R710	DCMP+H2O+H-->DUMP+NH3
R459	NADPH+O2-->NADP+H2O2	R_r252	M_NADPH+M_O2-->M_H2O2+M_NADP		R245	RL+NADPH+H-->AOL+NADP	R_r162	M_NADPH+M_RL<==>M_AOL+M_NADP	reversibility/protons		R711	DCTP+H2O+H-->DUTP+NH3
R460	NADPH+Qm-->QH2m+NADP	R_r253	M_NADPH+M_Qm-->M_NADP+M_QH2m		R250	GALUNT+NADPH+H-->GALCTN__L+NADP	R_r184	M_GALUNT+M_NADPH<==>M_LGALNT+M_NADP	reversibility/protons		R714	GTP+H2O-->GMP+PPI+2*H
R461	FADH2m+Qm-->FADm+QH2m	R_r254	M_FADH2m+M_Qm-->M_FADm+M_QH2m		R251	GALUNT+NADH+H-->GALCTN__L+NAD	R_r184c	M_GALUNT+M_NADH<==>M_LGALNT+M_NAD	reversibility/protons		R715	DGTP+H2O-->DGMP+PPI+2*H
R462	2*H2O2-->2*H2O+O2	R_r255	2*M_H2O2-->2*M_H2O+M_O2		R253	2DH3DGAL-->PYR+GLYAL	R_r1004	M_2K3DLGALNT<==>M_LGLYAL+M_PYR	reversibility		R736	5MCSN+H2O+H<==>THY+NH3
R463	2*H2O2p-->2*H2Op+O2p	R_r2315	2*M_H2O2p-->2*M_H2Op+M_O2p		R254	GLYAL+NADPH+H-->GL+NADP	R_r1005	M_LGLYAL+M_NADPH-->M_GL+M_NADP	protons		R753	GTP-->CGMP+PPI
N1	2*H2O2m-->2*H2Om+O2m	R_r2849	2*M_H2O2m-->2*M_H2Om+M_O2m		R255	AOL+NADP-->XUL+NADPH+H	R_r153	M_AOL+M_NADP<==>M_NADPH+M_XUL	reversibility/protons		R755	CTP<==>CCMP+PPI
R464	2*H2O2e-->2*H2Oe+O2e	R_r256	2*M_H2O2e-->2*M_H2Oe+M_O2e		R256	AOL+NADP<==>RL+NADPH+H	R_r162	M_NADPH+M_RL<==>M_AOL+M_NADP	protons		R766	ATP+NMN-->PPI+NAD
R467	OA+GLU<==>ASP+AKG	R_r258	M_GLU+M_OA<==>M_AKG+M_ASP		R257	AOL+NAD-->RL+NADH+H	R_r162b	M_NADH+M_RL<==>M_AOL+M_NAD	reversibility/protons		R767	ATP+NMN-->PPI+NAD
R469	PYR+GLU<==>AKG+ALA	R_r259	M_GLU+M_PYR<==>M_AKG+M_ALA		R260	BDGLC+NAD-->GLCN15LAC+NADH+H	R_r163c	M_FADe+M_bDGLCe<==>M_FADH2e+M_GLCN15LACe	reversibility/protons/compartment/metabolites		R772	DMNAD+H2O-->AMP+NAMN+2*H
R472	PYRm+GLUm<==>AKGm+ALAm	R_r259m	M_GLUm+M_PYRm<==>M_AKGm+M_ALAm		R261	BDGLC+NADP-->GLCN15LAC+NADPH+H	R_r163c	M_FADe+M_bDGLCe<==>M_FADH2e+M_GLCN15LACe	reversibility/protons/compartment/metabolites		R774	NMN+PPI+ADP+PI<==>NICA+PRPP+ATP+H2O
R473	OAm+GLUm<==>ASPm+AKGm	R_r258m	M_GLUm+M_OAm<==>M_AKGm+M_ASPm		R266	GLCNT+ATP-->D6PGC+ADP+H	R_r169	M_ATP+M_GLCNT-->M_ADP+M_D6PGC	protons		R776	NAR+H2O-->NICA+RIB
R474	ASP+H2O+O2-->H2O2+NH3+OA	R_r265	M_ASP+M_H2O+M_O2-->M_H2O2+M_NH3+M_OA		R269	KDDGC<==>PYR+GLYAL	R_r171	M_KDDGC<==>M_GLYAL+M_PYR	metabolites		R1112	PG+H2O-->SEDAG+GLYC1P+H
R475	ASP+H2O+O2-->OA+NH3+H2O2	R_r265	M_ASP+M_H2O+M_O2-->M_H2O2+M_NH3+M_OA		R270	GALOL+NADP<==>GLAC+NADPH+H	R_r172	M_GLAC+M_NADPH<==>M_GALOL+M_NADP	protons		R1117	PCPA+H2O-->SEDAG+PI
R478	ARGSUCC<==>ARG+FUM	R_r269	M_ARGSUCC<==>M_ARG+M_FUM		R271	ATP+GLAC-->ADP+GAL1P+H	R_r173	M_ATP+M_GLAC-->M_ADP+M_GAL1P	protons		R1118	PCPA+H2O-->SEDAG+PI
R479	ORN+AKG-->GLUGSAL+GLU	R_r267	M_AKG+M_ORN-->M_GLU+M_GLUGSAL		R277	GLAC+NAD-->GALN14LAC+NADH+H	R_r179	M_GLAC+M_NAD<==>M_GALN14LAC+M_NADH	reversibility/protons		R1119	CTP+SEDAG-->CDP+PCPA+H
R482	H2O+GBAD-->NH3+GBAT	R_r274	M_GBAD+M_H2O-->M_GBAT+M_NH3		R280	2D3DGALT<==>PYR+GLYAL	R_r182	M_2D3DGALT<==>M_GLYAL+M_PYR	metabolites		R1120	LPE+H2O-->0.024*C120+0.013*C140+0.012*C141+0.002*C150+0.154*C160+0.02*C161+0.008*C162+0.002*C170+0.026*C180+0.374*C181+0.327*C182+0.032*C183+0.006*C200+G3PE+H
R484	H2O+ARG-->ORN+UREA	R_r275	M_ARG+M_H2O-->M_ORN+M_UREA		R281	ATP+GALUNT-->GALUNTP+ADP+H	R_r1215	M_ATP+M_GALUNT-->M_ADP+M_GALUNTP	protons		R1121	G3PE+H2O-->ETHLA+GLYC1P+H
R486	ARGSUCCm<==>FUMm+ARGm	R_r269m	M_ARGSUCCm<==>M_ARGm+M_FUMm		R282	GALUNTP+UTP<==>UDPGALU+PPI	R_r1216	M_GALUNTP+M_UTP-->M_PPI+M_UDPGALU	reversibility		R1122	ATP+ETHLA-->ADP+PEA+H
R487	H2Om+ARGm-->ORNm+UREAm	R_r275m	M_ARGm+M_H2Om-->M_ORNm+M_UREAm		R283	UDPGALU+2*NADH+2*H<==>UDPGAL+2*NAD+H2O	R_r1217	2*M_NADH+M_UDPGALU<==>M_H2O+2*M_NAD+M_UDPGAL	protons		R1123	CTP+PEA-->PPI+CDPEA
R490	NAGLUm+ATPm-->NAGLUPm+ADPm	R_r278	M_ATPm+M_NAGLUm-->M_ADPm+M_NAGLUPm		R288	ATP+MAN-->ADP+MAN6P+H	R_r184a	M_ATP+M_MAN-->M_ADP+M_MAN6P	protons		R1124	CDPEA+SEDAG-->CMP+PE+H
R496	DSAM+PTRC-->MTA+SPMD+H	R_r2308	M_DSAM+M_PUTR-->M_5M5THIOA+M_H+M_SPERM		R290	ATP+FRU-->ADP+F6P+H	R_r186a	M_ATP+M_FRU-->M_ADP+M_F6P	protons		R1125	PC+H2O-->SEDAG+PCLN+H
R498	ACCOA+SER-->COA+ASER	R_r283	M_ACCOA+M_SER-->M_ASER+M_COA		R291	F6P+NADH+H<==>MNT1P+NAD	R_r187	M_F6P+M_NADH<==>M_MNT1P+M_NAD	protons		R1126	PE+H2O-->SEDAG+PEA+H
R505	GLU+NH3+ATP-->GLN+ADP+PI	R_r291	M_ATP+M_GLU+M_NH3-->M_ADP+M_GLN+M_PI		R293	MNT+NADP-->FRU+NADPH+H	R_r189	M_MNT+M_NADP<==>M_FRU+M_NADPH	reversibility/protons		R1127	PC+H2O-->PCPA+CHOLINE+2*H
R513	H2O+3PSER-->PI+SER	R_r297	M_3PSER+M_H2O-->M_PI+M_SER		R294	MNT+NAD<==>FRU+NADH+H	R_r1286	M_MNT+M_NAD<==>M_FRU+M_NADH	protons		R1128	PE+H2O-->ETHLA+PCPA+H
R514	THF+SER<==>H2O+GLY+METTHF	R_r298	M_SER+M_THF<==>M_GLY+M_H2O+M_METTHF		R295	MNT+ATP-->MNT1P+ADP+H	R_r190	M_ATP+M_MNT-->M_ADP+M_MNT1P	protons		R1129	LPC+H2O-->G3PC+0.024*C120+0.013*C140+0.012*C141+0.002*C150+0.154*C160+0.02*C161+0.008*C162+0.002*C170+0.026*C180+0.374*C181+0.327*C182+0.032*C183+0.006*C200
R515	GLY+ACAL<==>THR	R_r301	M_ACAL+M_GLY<==>M_THR		R298	ATP+F6P-->ADP+F26P+H	R_r193	M_ATP+M_F6P-->M_ADP+M_F26P	protons		R1130	G3PC+H2O-->CHO+GLYC1P+H
R516	THR+NAD+H2O-->GLY+AC+NADH	R_r311	M_H2O+M_NAD+M_THR-->M_AC+M_GLY+M_NADH		R301	IDOL+NAD-->SOR+NADH+H	R_r195	M_IDOL+M_NAD<==>M_NADH+M_SOR	reversibility/protons		R1131	ATP+CHO-->ADP+PCLN+H
R518	H2O+PHSER-->PI+THR	R_r307	M_H2O+M_PHSER-->M_PI+M_THR		R302	SOR+NADH+H-->SOT+NAD	R_r196	M_NADH+M_SOR<==>M_NAD+M_SOT	reversibility/protons		R1132	CTP+PCLN+H-->PPI+CDPCLN
R519	GLY+THF+NAD-->METTHF+NADH+CO2+NH3	R_r299	M_GLY+M_NAD+M_THF-->M_CO2+M_METTHF+M_NADH+M_NH3		R303	SOT+NAD<==>FRU+NADH+H	R_r197	M_NAD+M_SOT<==>M_FRU+M_NADH	protons		R1133	CDPCLN+SEDAG-->CMP+PC+H
R520	ASP+ATP-->ADP+BASP	R_r302	M_ASP+M_ATP-->M_ADP+M_BASP		R304	SOT+NAD<==>FRU+NADH+H	R_r197	M_NAD+M_SOT<==>M_FRU+M_NADH	protons		R1141	PINS+H2O-->MI1P+SEDAG+2*H
R523	ALA+GLX<==>PYR+GLY	R_r300	M_ALA+M_GLX<==>M_GLY+M_PYR		R309	RHNL+H2O-->RHNT+H	R_r1902	M_H2O+M_LR14L<==>M_LRHAA	reversibility/protons		R1142	PINS+H2O-->MI1P+SEDAG+2*H
R524	GLYm+HPLYSm-->HPSAMLYSm+CO2m	R_r308a	M_GLYm+M_HPLYSm-->M_CO2m+M_HPSAMLYSm		R310	RHNT-->2D3DLR+H2O	R_r1007	M_LRHAA<==>M_2K3DLRHAA+M_H2O	reversibility		R1143	NAD+MYOI-->2INS+NADH+H
R527	SER-->NH3+PYR	R_r312	M_SER-->M_NH3+M_PYR		R311	2D3DLR-->LACAL+PYR+H	R_r1903	M_2K3DLRHAA<==>M_LLACAL+M_PYR	reversibility/protons/metabolites		R1144	ATP+PINS<==>ADP+PINS4P+H
R528	THR-->NH3+OBUT	R_r313	M_THR-->M_NH3+M_OBUT		R315	CELLUe+H2Oe-->CELLOBe	R_r2173	2*M_CELLUe+M_H2Oe-->M_CELLOBe	stoichiometry		R1145	ATP+PINS4P<==>ADP+PAIL45P+H
R529	THRm-->NH3m+OBUTm	R_r313m	M_THRm-->M_NH3m+M_OBUTm		R317	CELLOBe+H2Oe-->2*BDGLCe	R_r1002c	M_CELLOBe+M_H2Oe-->2*M_DGLCe	metabolites		R1187	FPP+IPPP-->PPI+GGPP+H
R533	H2O+PRBAMP-->PRFP	R_r319	M_H2O+M_PRBAMP-->M_PRFP		R318	CELLOB+H2O-->2*BDGLC	R_r1002c	M_CELLOBe+M_H2Oe-->2*M_DGLCe	compartment/metabolites		R1188	GGPP+IPPP-->PD+PPI+H
R536	DIMGP-->H2O+IMACP	R_r322	M_DIMGP-->M_H2O+M_IMACP		R323	STARe+H2Oe-->GLCe	R_r2106	M_H2Oe+M_STARCHe-->M_DGLCe	metabolites		R1197	EPST-->DEHYD
R538	H2O+HISOLP-->PI+HISOL	R_r324	M_H2O+M_HISOLP-->M_HISOL+M_PI		R333	STACe+H2Oe<==>RAFFe+GLACe	R_r228a	M_H2Oe+M_STACe-->M_GLACe+M_RAFFe	reversibility		R1198	DEHYD+NADPH-->NADP+ERGOT+H
R541	ACCOA+HISN<==>COA+NAHISN	R_r327	M_ACCOA+M_HISN<==>M_COA+M_NAHISN		R334	RAFFe+H2Oe<==>SUCe+GLACe	R_r229a	M_H2Oe+M_RAFFe-->M_GLACe+M_SUCe	reversibility		R1215	G+NADH+2*H<==>GLYAL+NAD+H2O
R544	DHVALm-->H2Om+OIVALm	R_r330	M_DHVALm-->M_H2Om+M_OIVALm		R336	PHPYR+H-->PHAL+CO2	R_r386	M_PHPYR-->M_CO2+M_PHAL	protons		R1217	ATP+GL-->ADP+GLYC1P+H
R545	GLUm+OIVALm<==>AKGm+VALm	R_r331	M_GLUm+M_OIVALm<==>M_AKGm+M_VALm		R339	2HPAC+O2+NADPH+H-->HOMOGEN+H2O+NADP	R_r389	M_2HPAC+M_NADPH+M_O2-->M_H2O+M_HOMOGEN+M_NADP	protons		R1241	NH4OH<==>NH3+H2O
R554	DHMVAm-->H2Om+OMVALm	R_r334	M_DHMVAm-->M_3M2OPAm+M_H2Om		R340	HOMOGEN+O2<==>MACAC+H	R_r390	M_HOMOGEN+M_O2-->M_MACAC	reversibility/protons		R1251	ATP+ASN+TRNAASP+H2O-->ADP+TRNAASN+ASP+H+PI
R555	GLUm+OMVALm<==>AKGm+ILEm	R_r335	M_3M2OPAm+M_GLUm<==>M_AKGm+M_ILEm		R342	FUACAC+H2O-->FUM+ACTAC+H	R_r392	M_FUACAC+M_H2O-->M_ACTAC+M_FUM	protons		R1259	ATP+GLN+TRNAGLU+H2O-->ADP+TRNAGLN+GLU+H+PI
R558	HCITm<==>HACNm+H2Om	R_r351	M_HCITm<==>M_H2Om+M_HACNm		R343	PHAC+O2+NADPH+H-->4HPAC+H2O+NADP	R_r393	M_NADPH+M_O2+M_PHAC-->M_4HPAC+M_H2O+M_NADP	protons		R1277	TRNATRPm+TRNATRP+TRNATYRm+TRNATYR+TRNAARG+TRNAILEm+TRNAILE+TRNALEU+TRNAMETm+TRNAMET+TRNAVAL+TRNAGLNm+TRNAGLN+TRNAGLUm+TRNAGLU+TRNAPHE+TRNACYS+TRNALYS+TRNAHIS+TRNAPRO+TRNATHRm+TRNATHR+TRNAASNm+TRNAASN+TRNAASPm+TRNAASP+TRNAGLY+TRNAALA+TRNASER+TRNAFMETm-->ARTIFICIALP+20*TRNA+10*TRNAm
R568	ACCOA+HSER<==>COA+OAHSER	R_r355	M_ACCOA+M_HSER<==>M_COA+M_OAHSER		R344	4HPAC+NADPH+O2+H<==>4HMAND+H2O+NADP	R_r394	M_4HPAC+M_NADPH+M_O2-->M_4HMAND+M_H2O+M_NADP	reversibility/protons		R1283	13.74*ALA+3.44*ARG+8.61*ASN+12.47*ASP+1*CYS+44*GLU+51.2*GLN+1*GLY+1.61*HIS+0.98*ILE+0.87*LEU+46.5*LYS+0.38*MET+0.44*PHE+0.58*PRO+5.03*SER+8.82*THR+6.24*TRP+5.36*TYR+3.54*VAL+5.53*ORN-->AA
R569	OAHSER+CYS<==>LLCT+AC	R_r356	M_CYS+M_OAHSER<==>M_AC+M_LLCT		R345	4HMAND+NADP-->4HBFOR+NADPH+H	R_r395	M_4HMAND+M_NADP<==>M_4HBFOR+M_NADPH	reversibility/protons		R1285	BT+COA+FOLATE+HEMEAm+THDP+SIHM+Q+SPMD+PTRC+RGT+DSAM+RIBOFLAVIN+PYDX+CHOR+CYTCCm-->COFACTORS
R571	OAHSER+H2S-->HCYS+AC	R_r358	M_H2S+M_OAHSER-->M_AC+M_HCYS		R346	4HMAND+NAD-->4HBFOR+NADH+H	R_r396	M_4HMAND+M_NAD-->M_4HBFOR+M_NADH	protons		R1292	ATPp+H2Op+C40COA-->C40COAp+ADPp+Hp+PIp
R572	HCYS+SER-->H2O+LLCT	R_r359	M_HCYS+M_SER-->M_H2O+M_LLCT		R348	4HBAL+NAD+H2O<==>4HBA+NADH+H	R_r398	M_4HBAL+M_H2O+M_NAD<==>M_4HBA+M_NADH	protons		R1293	ATPp+H2Op+C50COA-->C50COAp+ADPp+Hp+PIp
R574	H2O+LLCT-->NH3+PYR+HCYS	R_r361	M_H2O+M_LLCT-->M_HCYS+M_NH3+M_PYR		R349	4HBA+NADPH+O2+H<==>PCC+NADP+H2O	R_r399	M_4HBA+M_NADPH+M_O2-->M_H2O+M_NADP+M_PCC	reversibility/protons		R1294	ATPp+H2Op+C60COA-->C60COAp+ADPp+Hp+PIp
R578	H2O+SAH-->HCYS+ADN	R_r365	M_H2O+M_SAH-->M_ADN+M_HCYS		R353	TPHTH+NADPH+O2+H<==>DHCHDDC+NADP	R_r1195	M_NADPH+M_O2+M_TPHTH-->M_DHCHDDC+M_NADP	reversibility/protons		R1295	ATPp+H2Op+C80COA-->C80COAp+ADPp+Hp+PIp
R579	H2O+PEP+E4P-->PI+3DDAH7P	R_r367	M_E4P+M_H2O+M_PEP-->M_3DDAH7P+M_PI		R354	DHCHDDC+NADP<==>PCC+CO2+NADPH+H	R_r1196	M_DHCHDDC+M_NADP-->M_CO2+M_NADPH+M_PCC	reversibility/protons		R1296	ATPp+H2Op+C100COA-->C100COAp+ADPp+Hp+PIp
R580	3DDAH7P-->PI+DQT	R_r368	M_3DDAH7P-->M_DQT+M_PI		R355	3HBA+O2+NADPH+H<==>PCC+NADP+H2O	R_r1210	M_3HBA+M_NADPH+M_O2-->M_H2O+M_NADP+M_PCC	reversibility/protons		R1297	ATPp+H2Op+C120COA-->C120COAp+ADPp+Hp+PIp
R581	DQT-->H2O+DHSK	R_r369	M_DQT-->M_DHSK+M_H2O		R356	FER+ATP+COA-->AMP+PPI+FERCOA+H	R_r1268	M_ATP+M_COA+M_FER-->M_AMP+M_FERCOA+M_PPI	protons		R1298	ATPp+H2Op+C140COA-->C140COAp+ADPp+Hp+PIp
R586	PEP+SME3P-->PI+3PSME	R_r374	M_PEP+M_SME3P-->M_3PSME+M_PI		R359	VANIN+NAD+H2O<==>VAN+NADH+H	R_r1271	M_H2O+M_NAD+M_VANIN<==>M_NADH+M_VAN	protons		R1299	ATPp+H2Op+C150COA-->C150COAp+ADPp+Hp+PIp
R587	3PSME-->PI+CHOR	R_r375	M_3PSME-->M_CHOR+M_PI		R361	GUA+NADPH+O2+H<==>CCL+NADP+H2O+FALD	R_r1201	M_GUA+M_NADPH+M_O2-->M_CCL+M_FALD+M_H2O+M_NADP	reversibility/protons		R1300	ATPp+H2Op+C160COA-->C160COAp+ADPp+Hp+PIp
R589	PHEN-->CO2+H2O+PHPYR	R_r377	M_PHEN-->M_CO2+M_H2O+M_PHPYR		R362	BN+2*H2O<==>BA+NH3+H	R_r958	M_BN+2*M_H2O-->M_BA+M_NH3	reversibility/protons		R1301	ATPp+H2Op+C170COA-->C170COAp+ADPp+Hp+PIp
R590	PHPYR+GLU<==>AKG+PHE	R_r378	M_GLU+M_PHPYR<==>M_AKG+M_PHE		R363	BA+NADPH+O2+H-->4HBA+NADP+H2O	R_r959	M_BA+M_NADPH+M_O2-->M_4HBA+M_H2O+M_NADP	protons		R1302	ATPp+H2Op+C180COA-->C180COAp+ADPp+Hp+PIp
R591	NADP+PHEN-->CO2+NADPH+4HPP	R_r379	M_NADP+M_PHEN-->M_4HPP+M_CO2+M_NADPH		R364	IND+O2+NADPH+H<==>3HIND+H2O+NADP	R_r1206	M_IND+M_NADPH+M_O2-->M_3HIND+M_H2O+M_NADP	reversibility/protons		R1303	ATPp+H2Op+C190COA-->C190COAp+ADPp+Hp+PIp
R592	4HPP+GLU<==>AKG+TYR	R_r380	M_4HPP+M_GLU<==>M_AKG+M_TYR		R365	3HIND+O2<==>NFAN	R_r1207	M_3HIND+M_O2-->M_NFAN	reversibility		R1304	ATPp+H2Op+C200COA-->C200COAp+ADPp+Hp+PIp
R593	4HPP+GLU<==>AKG+TYR	R_r380	M_4HPP+M_GLU<==>M_AKG+M_TYR		R366	NFAN+H2O<==>FOR+AN+H	R_r1208	M_H2O+M_NFAN<==>M_AN+M_FOR	protons		R1305	ADPp+ATP+Hp-->ADP+ATPp+H
R594	4HPP+GLU<==>AKG+TYR	R_r380	M_4HPP+M_GLU<==>M_AKG+M_TYR		R369	TRPp+O2p-->FKYNp	R_r400	M_O2+M_TRP-->M_FKYN	compartment		R1306	AACCOA<==>AACCOAp
R595	4HPP+GLU<==>AKG+TYR	R_r380	M_4HPP+M_GLU<==>M_AKG+M_TYR		R370	FKYN+H2O-->FOR+KYN+H	R_r401	M_FKYN+M_H2O-->M_FOR+M_KYN	protons		R1307	ACCOA<==>ACCOAp
R600	SER+IGP-->H2O+TRP+T3P1	R_r385	M_IGP+M_SER-->M_H2O+M_T3P1+M_TRP		R371	KYN+H2O-->ALA+AN+H	R_r402	M_H2O+M_KYN-->M_ALA+M_AN	protons		R1309	FAD-->FADp
R606	GLU+ATP-->ADP+GLUP	R_r414	M_ATP+M_GLU-->M_ADP+M_GLUP		R372	AN+NADPH+O2+H<==>DHBA+NADP+NH3	R_r403	M_AN+M_NADPH+M_O2-->M_DHBA+M_NADP+M_NH3	reversibility/protons		R1310	FADH2p-->FADH2
R610	ASP-->CO2+BALA	R_r417	M_ASP-->M_CO2+M_bALA		R373	DHBA+H-->CCL+CO2	R_r404	M_DHBA-->M_CCL+M_CO2	protons		R1311	FKYN<==>FKYNp
R618	APROP+2*H2O-->ALA+NH3	R_r418	M_APROP+2*M_H2O-->M_ALA+M_NH3		R374	KYN+O2+NADPH+H<==>HKYN+NADP+H2O	R_r2057	M_KYN+M_NADPH+M_O2-->M_H2O+M_HKYN+M_NADP	reversibility/protons		R1313	H<==>Hp
R619	ACYBUT+2*H2O-->GLU+NH3	R_r419	M_ACYBUT+2*M_H2O-->M_GLU+M_NH3		R375	HKYN+H2O-->HAN+ALA+H	R_r406	M_H2O+M_HKYN-->M_ALA+M_HAN	protons		R1315	H2O2-->H2O2p
R624	NADPH+OGT-->NADP+2*RGT	R_r423	M_NADPH+M_OGT-->M_NADP+2*M_RGT		R377	SALI+NADPH+O2+2*H<==>CCL+NADP+H2O+CO2	R_r968	M_NADPH+M_O2+M_SALI-->M_CCL+M_CO2+M_H2O+M_NADP	reversibility/protons		R1316	HIUR<==>HIURp
R635	SAICAR<==>FUM+AICAR	R_r431	M_SAICAR<==>M_AICAR+M_FUM		R378	BAMN+H2O+O2<==>BAL+H2O2+NH3+H	R_r979	M_BAMN+M_H2O+M_O2-->M_BAL+M_H2O2+M_NH3	reversibility/protons		R1319	METTHF<==>METTHFp
R636	AICAR+FTHF<==>THF+PRFICA	R_r432	M_AICAR+M_FTHF<==>M_PRFICA+M_THF		R379	DMAND+NAD<==>NADH+BFOR+H	R_r974	M_DMAND+M_NAD<==>M_BFOR+M_NADH	protons		R1320	MTHF<==>MTHFp
R637	PRFICA<==>H2O+IMP	R_r433	M_PRFICA<==>M_H2O+M_IMP		R380	LMAND+NAD<==>NADH+BFOR+H	R_r975	M_LMAND+M_NAD<==>M_BFOR+M_NADH	protons		R1326	PROPCOA<==>PROPCOAp
R639	ASUC-->AMP+FUM	R_r435	M_ASUC-->M_AMP+M_FUM		R381	BFOR+H-->CO2+BAL	R_r976	M_BFOR-->M_BAL+M_CO2	protons		R1327	SUCC<==>SUCCp
R642	ADP+RTHIO-->H2O+OTHIO+DADP	R_r437	M_ADP+M_RTHIO-->M_DADP+M_H2O+M_OTHIO		R382	BAL+NAD+H2O-->BA+NADH+2*H	R_r977	M_BAL+M_H2O+M_NAD<==>M_BA+M_NADH	reversibility/protons		R1328	TRP-->TRPp
R644	ATP+DADP<==>ADP+DATP	R_r439	M_ATP+M_DADP<==>M_ADP+M_DATP		R383	BAL+NADP+H2O-->BA+NADPH+2*H	R_r978	M_BAL+M_H2O+M_NADP<==>M_BA+M_NADPH	reversibility/protons		R1329	URIC<==>URICp
R648	ATP+GDP<==>ADP+GTP	R_r443	M_ATP+M_GDP<==>M_ADP+M_GTP		R384	RES+O2+NADPH+H<==>BTOL+NADP+H2O	R_r971	M_NADPH+M_O2+M_RES-->M_BTOL+M_H2O+M_NADP	reversibility/protons		R1330	PI<==>PIp
R650	RTHIO+GDP-->H2O+OTHIO+DGDP	R_r445	M_GDP+M_RTHIO-->M_DGDP+M_H2O+M_OTHIO		R385	BTOL+O2<==>2MAC+2*H	R_r972	M_BTOL+M_O2-->M_2MAC	reversibility/protons		R1367	CYTDe+He<==>CYTD+H
R651	ATP+DGDP<==>ADP+DGTP	R_r446	M_ATP+M_DGDP<==>M_ADP+M_DGTP		R386	2MAC+NADPH+H<==>3OA+NADP	R_r973	M_2MAC+M_NADPH<==>M_3OA+M_NADP	protons		R1413	ATP+H2O+MLTe-->ADP+H+MLT+PI
R653	AMP+ITP<==>ADP+IDP	R_r448	M_AMP+M_ITP<==>M_ADP+M_IDP		R388	GNTAL+H2O+O2+H-->GEN+H2O2	R_r981	M_GNTAL+M_H2O+M_O2-->M_GEN+M_H2O2	protons		R1419	FRUe+PEP-->F1P+PYR
R654	IDP+H2O-->IMP+PI	R_r449	M_H2O+M_IDP-->M_IMP+M_PI		R389	GEN+O2<==>3MPYR	R_r982	M_GEN+M_O2-->M_3MPYR	reversibility		R1420	FRUe+PEP-->F6P+PYR
R656	H2O+AMP-->PI+ADN	R_r451	M_AMP+M_H2O-->M_ADN+M_PI		R391	3FPYR+H2O<==>FUM+PYR+2*H	R_r984	M_3FPYR+M_H2O<==>M_FUM+M_PYR	protons		R1428	ATP+H2O+RIBe-->ADP+H+PI+RIB
R657	AMP+H2O<==>AD+R5P	R_r452	M_AMP+M_H2O<==>M_AD+M_R5P		R392	CCL+O2<==>MUCO	R_r960	M_CCL+M_O2-->M_MUCO	reversibility		R1458	KOJAe<==>KOJA
R658	ADN+H2O-->AD+RIB	R_r453	M_ADN+M_H2O-->M_AD+M_RIB		R396	PCC+O2<==>3CMUCO	R_r964	M_O2+M_PCC-->M_3CMUCO	reversibility		R1468	ARGe+ATP+H2O-->ADP+ARG+H+PI
R659	ADN+H2O-->INS+NH3	R_r454	M_ADN+M_H2O-->M_INS+M_NH3		R397	3CMUCO<==>4CMUCL	R_r965	M_3CMUCO<==>M_3CMUCL	metabolites		R1472	ATP+CYS+H2O-->ADP+CYSe+H+PI
R661	H2O+DAMP-->PI+DA	R_r456	M_DAMP+M_H2O-->M_DA+M_PI		R398	4CMUCL+2*H-->OAEL+CO2	R_r966	M_3CMUCL-->M_CO2+M_OAEL	protons/metabolites		R1479	ATP+H2O+LYS-->ADP+H+LYS+PI
R662	DA+PI<==>AD+DR1P	R_r457	M_DA+M_PI<==>M_AD+M_DR1P		R399	OAEL+H2O<==>3OA+2*H	R_r967	M_H2O+M_OAEL<==>M_3OA	protons		R1483	ATP+H2O+PROe-->ADP+H+PI+PRO
R665	PI+DIN<==>HYXN+DR1P	R_r459	M_DIN+M_PI<==>M_DR1P+M_HYXN		R402	BUTN+H2O+O2<==>BUTAL+H2O2+NH3	R_r1188	M_BUTN+M_H2O+M_O2-->M_BUTAL+M_H2O2+M_NH3	reversibility		R1493	ATP+H2O+ORNe-->ADP+H+ORN+PI
R666	H2O+IMP-->INS+PI	R_r460	M_H2O+M_IMP-->M_INS+M_PI		R403	BUTAL+COA+NAD<==>C40COA+NADH+H	R_r1189	M_BUTAL+M_COA+M_NAD<==>M_C40COA+M_NADH	protons		R1496	HEMEBe<==>HEMEB
R667	IMP+H2O-->HYXN+R5P	R_r461	M_H2O+M_IMP-->M_HYXN+M_R5P		R404	PENN+H2O+O2<==>PENAL+H2O2+NH3+H	R_r1202	M_H2O+M_O2+M_PENN-->M_H2O2+M_NH3+M_PENAL	reversibility/protons		R1498	He<==>H
R668	INS+PI-->HYXN+R1P	R_r462	M_INS+M_PI-->M_HYXN+M_R1P		R405	PENAL+COA+NAD<==>C50COA+NADH+H	R_r1203	M_COA+M_NAD+M_PENAL<==>M_C50COA+M_NADH	protons		R1500	ITACONATE<==>ITACONATEe
R669	INS+H2O-->HYXN+RIB	R_r463	M_H2O+M_INS-->M_HYXN+M_RIB		R406	UDPG-->UDP+13GLUCAN	R_r206	2*M_UDPG-->M_13GLUCAN+2*M_UDP	stoichiometry		R1501	CAMPe<==>CAMP
R672	GMP+H2O-->GSN+PI	R_r465	M_GMP+M_H2O-->M_GSN+M_PI		R408	UDPG-->UDP+PSNIG	R_r208	2*M_UDPG-->M_PSNIG+2*M_UDP	stoichiometry		R1502	ARTIFICIALP<==>ARTIFICIALPe
R674	GSN+H2O-->GN+RIB	R_r467	M_GSN+M_H2O-->M_GN+M_RIB		R410	GLN+F6P-->GLU+GA6P	R_r210	M_F6P+M_GLN<==>M_GA6P+M_GLU	reversibility		R1504	PECTINe<==>PECTIN
R676	DGMP+H2O-->DG+PI	R_r469	M_DGMP+M_H2O-->M_DG+M_PI		R411	GA6P+H2O-->F6P+NH3	R_r2159	M_GA6P+M_H+M_H2O-->M_F6P+M_NH4	protons/metabolites		R1505	FRUCTANe<==>FRUCTAN
R677	DG+PI<==>GN+DR1P	R_r470	M_DG+M_PI<==>M_DR1P+M_GN		R412	ACCOA+GA6P<==>COA+NAGA6P+H	R_r211	M_ACCOA+M_GA6P<==>M_COA+M_NAGA6P	protons		R1506	RHFRe<==>RHFR
R678	XMP+H2O-->PI+XTSINE	R_r471	M_H2O+M_XMP-->M_PI+M_XTSINE		R415	UTP+NAGA1P<==>PPI+UDPNAG	R_r213	M_NAGA1P+M_UTP-->M_PPI+M_UDPNAG	reversibility		R1507	XYLANe<==>XYLAN
R679	PI+XTSINE<==>XAN+R1P	R_r472	M_PI+M_XTSINE<==>M_R1P+M_XAN		R417	CHIT+H2O-->NAG	R_r215	M_CHITe+M_H2Oe-->M_NAGe	compartment		R1508	DEXTRINe<==>DEXTRIN
R683	HIUR+H2O-->ATN+CO2	R_r475	M_H2O+M_HIUR-->M_ATN+M_CO2		R418	CHIT+H2O-->NAG	R_r215	M_CHITe+M_H2Oe-->M_NAGe	compartment		R1509	13GLUCANe<==>13GLUCAN
R684	ATN+H2O<==>ATT	R_r476	M_ATN+M_H2O<==>M_ATT		R420	ATP+GLCN-->ADP+GA6P+H	R_r218	M_ATP+M_GLCN-->M_ADP+M_GA6P	protons		R1510	GLUAe<==>GLUA
R685	ATT+H2O<==>UGC+UREA	R_r477	M_ATT+M_H2O<==>M_UGC+M_UREA		R421	3*CHIT+4*H2O-->CHITO+3*AC+3*H	R_r219	M_CHIT+M_H2O-->M_AC+M_CHITO	protons/stoichiometry		R1511	STARe<==>STAR
R686	UGC+H2O-->GLX+2*NH3+CO2	R_r478	M_H2O+M_UGC-->M_CO2+M_GLX+2*M_NH3		R423	GLYm+SUCCOAm+Hm-->AMIEVULm+CO2m+COAm	R_r2013	M_GLYm+M_SUCCOAm-->M_5ALEVUAm+M_CO2m+M_COAm	protons		R1512	DT-->DTe
R690	DOROA+O2-->H2O2+OROA	R_r482	M_DOROA+M_O2-->M_H2O2+M_OROA		R424	2*AMIEVUL-->PPBG+2*H2O+H	R_r2014	2*M_5ALEVUA-->2*M_H2O+M_PORBILEN	protons		R1513	SAMOB-->SAMOBe
R695	UDP+ATP<==>UTP+ADP	R_r487	M_ATP+M_UDP<==>M_ADP+M_UTP		R427	UPGIII+4*H-->4*CO2+CPGIII	R_r2019	M_UROPHY3-->4*M_CO2+M_COPHY3	protons		R1514	CELLOBe<==>CELLOB
R699	CTP+ADP<==>CDP+ATP	R_r490	M_ADP+M_CTP<==>M_ATP+M_CDP		R428	CPGIIIm+O2m+2*Hm-->2*CO2m+PPPG9m+2*H2Om	R_r2021	M_COPHY3m+M_O2m-->2*M_CO2m+2*M_H2Om+M_PROPHYRm	protons		R1515	ACTACe+He<==>ACTAC+H
R702	CDP+RTHIO-->DCDP+OTHIO+H2O	R_r493	M_CDP+M_RTHIO-->M_DCDP+M_H2O+M_OTHIO		R430	PPP9m-->HEMEBm	R_r2024	M_FE2m+M_PROPHYRINm-->M_HEMEBm+2*M_Hm	protons/metabolites		R1516	ATP+H2O+NA1-->ADP+H+NA1e+PI
R703	UDP+RTHIO-->OTHIO+DUDP+H2O	R_r494	M_RTHIO+M_UDP-->M_DUDP+M_H2O+M_OTHIO		R436	NAD+PRECOR-->NADH+SHCR+2*H	R_r2018	M_NAD+M_PREC2-->M_NADH+M_SIRHCHL	protons		R1517	He+NA1<==>H+NA1e
R704	DUMP+METTHF-->DHF+DTMP	R_r495	M_DUMP+M_METTHF-->M_DHF+M_DTMP		R437	SHCR-->SIHM	R_r2850	M_FE2+M_SIRHCHL-->2*M_H+M_SIROH	protons/metabolites		R1518	SAMe+He-->SAM+H
R705	DCDP+ATP<==>DCTP+ADP	R_r496	M_ATP+M_DCDP<==>M_ADP+M_DCTP		R440	0.332*UDPGAL+0.133*UDPGALF+0.435*GDPMAN+0.1*UDPG-->GGM+0.565*UDP+0.435*GDP	R_r222	0.435*M_GDPMAN+0.13*M_UDPG+0.435*M_UDPGAL-->0.435*M_GDP+M_GGM+0.565*M_UDP	stoichiometry/metabolites		R1519	ATP+H2O+THMe-->ADP+H+PI+THM
R707	DUDP+ATP<==>DUTP+ADP	R_r498	M_ATP+M_DUDP<==>M_ADP+M_DUTP		R441	NADHm+Qm+Hm-->QH2m+NADm	R_r235	M_NADHm+M_Qm-->M_NADm+M_QH2m	protons		R1525	CIT+H<==>CITm+Hm
R708	DUMP+ATP<==>DUDP+ADP	R_r499	M_ATP+M_DUMP<==>M_ADP+M_DUDP		R442	PPI+H2O-->2*PI+H	R_r236	M_H2O+M_PPI-->2*M_PI	protons		R1530	FUMm+SUCC-->FUM+SUCCm
R712	DTDP+ATP<==>DTTP+ADP	R_r501	M_ATP+M_DTDP<==>M_ADP+M_DTTP		R443	PPIm+H2O-->2*PIm+Hm	R_r237	M_H2Om+M_PPIm-->2*M_PIm	protons/compartment		R1531	MAL+SUCCm<==>MALm+SUCC
R722	DOROA+Qm-->QH2m+OROA	R_r507	M_DOROA+M_Qm-->M_OROA+M_QH2m		R445	NADHm+Qm+5*Hm-->NADm+QH2m+4*Ho	R_r239	4*M_H_POm+M_NADHm+M_Qm-->4*M_H_PO+M_NADm+M_QH2m	protons		R1532	PIm+SUCC-->PI+SUCCm
R725	UMP+H2O-->PI+URI	R_r510	M_H2O+M_UMP-->M_PI+M_URI		R446	NADH+Qm+H-->NAD+QH2m	R_r241	M_NADH+M_Qm-->M_NAD+M_QH2m	protons		R1551	PRO<==>PROm
R726	URI+H2O-->URA+RIB	R_r511	M_H2O+M_URI-->M_RIB+M_URA		R447	H+NADH+Qm-->QH2m+NAD	R_r241	M_NADH+M_Qm-->M_NAD+M_QH2m	protons		R1552	GLY<==>GLYm
R727	CMP+H2O-->CYTD+PI	R_r512	M_CMP+M_H2O-->M_CYTD+M_PI		R448	NADPH+2*FERIm-->NADP+2*FEROm	R_r242	2*M_FERIm+M_NADPH-->2*M_FEROm+2*M_H+M_NADP	protons		R1553	ASN-->ASNm
R728	CYTD+H2O-->URI+NH3	R_r513	M_CYTD+M_H2O-->M_NH3+M_URI		R449	QH2m+2*FERIm+2*Hm-->Qm+2*FEROm+4*Ho	R_r243	2*M_FERIm+4*M_H_POm+M_QH2m-->2*M_FEROm+4*M_H_PO+2*M_Hm+M_Qm	protons		R1554	GLN-->GLNm
R729	CMP+H2O-->CYTS+R5P	R_r514	M_CMP+M_H2O-->M_CYTS+M_R5P		R451	ADPm+PIm+4.5454*Ho-->ATPm+H2Om+4.5454*Hm	R_r245	M_ADPm+3.88*M_H_PO+M_PIm-->M_ATPm+M_H2Om+3.88*M_H_POm	protons		R1555	MET-->METm
R731	DCMP+H2O-->DC+PI	R_r516	M_DCMP+M_H2O-->M_DC+M_PI		R458	ADP+PI+ATPm+H2Om-->ADPm+PIm+ATP+H2O	R_r251	M_ADP+M_ATPm+M_H2Om+M_H_PO+M_PI-->M_ADPm+M_ATP+M_H2O+M_H_POm+M_PIm	protons		R1556	TYR-->TYRm
R732	DC+H2O-->NH3+DU	R_r517	M_DC+M_H2O-->M_DU+M_NH3		R468	ASP+ATP+GLN+H2O-->GLU+ASN+AMP+PPI+2*H	R_r263	M_ASP+M_ATP+M_GLN+M_H2O-->M_AMP+M_ASN+M_GLU+M_PPI	protons		R1557	TRP-->TRPm
R733	DUMP+H2O-->DU+PI	R_r518	M_DUMP+M_H2O-->M_DU+M_PI		R470	PYR+NH3+NADPH+H-->ALA+H2O+NADP	R_r261	M_NADPH+M_NH3+M_PYR-->M_ALA+M_H2O+M_NADP	protons		R1560	MAL+PIm<==>MALm+PI
R734	URA+DR1P-->DU+PI	R_r519	M_DR1P+M_URA-->M_DU+M_PI		R471	PYR+NH3+NADH+H-->ALA+H2O+NAD	R_r262	M_NADH+M_NH3+M_PYR-->M_ALA+M_H2O+M_NAD	protons		R1561	PPCOA<==>PPCOAm
R735	DTMP+H2O-->DT+PI	R_r520	M_DTMP+M_H2O-->M_DT+M_PI		R476	H2O+ASN-->NH3+ASP	R_r266	M_ASNe+M_H2Oe-->M_ASPe+M_NH3e	compartment		R1562	ACTAC<==>ACTACm
R737	THY+DR1P-->DT+PI	R_r521	M_DR1P+M_THY-->M_DT+M_PI		R477	ASP+ATP+CITR-->2*H+AMP+PPI+ARGSUCC	R_r268	M_ASP+M_ATP+M_CITR-->M_AMP+M_ARGSUCC+M_PPI	protons		R1563	OIVAL<==>OIVALm
R742	PRPP+H2O-->PRCP+PI	R_r526	M_H2O+M_PRPP-->M_PI+M_PRCP		R480	H+SAM<==>CO2+DSAM	R_r271	M_H+M_SAM-->M_CO2+M_DSAM	reversibility		R1564	RTHIOm<==>RTHIO
R743	PRCP+H2O-->R1P+PI	R_r527	M_H2O+M_PRCP-->M_PI+M_R1P		R483	GBAT+H2O<==>GABA+UREA+H	R_r2117	M_GBAT+M_H2O-->M_GABA+M_UREA	reversibility/protons		R1565	OTHIO<==>OTHIOm
R744	AD+R1P-->PI+ADN	R_r528	M_AD+M_R1P-->M_ADN+M_PI		R485	CITRm+ASPm+ATPm<==>AMPm+PPIm+ARGSUCCm+2*Hm	R_r268m	M_ASPm+M_ATPm+M_CITRm-->M_AMPm+M_ARGSUCCm+M_PPIm	reversibility/protons		R1566	LAC<==>LACm
R745	GN+R1P-->PI+GSN	R_r529	M_GN+M_R1P-->M_GSN+M_PI		R488	ORNm+CAPm-->CITRm+PIm+Hm	R_r282m	M_CAPm+M_ORNm-->M_CITRm+M_PIm	protons		R1567	LLAC<==>LLACm
R749	ATP-->CAMP+PPI	R_r534	M_ATP-->M_PPI+M_cAMP		R489	GLUm+ACCOAm-->Hm+NAGLUm+COAm	R_r277	M_ACCOAm+M_GLUm-->M_COAm+M_NAGLUm	protons		R1569	AKP<==>AKPm
R751	CDAMP+H2O-->DAMP	R_r536	M_H2O+M_cdAMP-->M_DAMP		R491	Hm+NADPHm+NAGLUPm-->NADPm+NAGLUSm+PIm	R_r279	M_NADPHm+M_NAGLUPm<==>M_NADPm+M_NAGLUSm+M_PIm	reversibility/protons		R1570	DHF<==>DHFm
R752	CIMP+H2O-->IMP	R_r537	M_H2O+M_cIMP-->M_IMP		R492	NAGLUSm+GLUm-->AKGm+NAORNm	R_r280	M_GLUm+M_NAGLUSm<==>M_AKGm+M_NAORNm	reversibility		R1578	ACCOA<==>ACCOAm
R760	ITPm+AMPm<==>ADPm+IDPm	R_r543	M_AMPm+M_ITPm<==>M_ADPm+M_IDPm		R493	GLUm+NAORNm-->ORNm+NAGLUm	R_r281	M_GLUm+M_NAORNm<==>M_NAGLUm+M_ORNm	reversibility		R1579	FOLATE<==>FOLATEm
R761	ASP+O2-->IMASP+H2O2	R_r544	M_ASP+M_O2-->M_H2O2+M_IMASP		R495	ORN+H-->PTRC+CO2	R_r2310	M_ORN-->M_CO2+M_PUTR	protons		NTR1	BALe<==>BAL
R765	NICA+PRPP-->NAMN+PPI	R_r547	M_NICA+M_PRPP-->M_NAMN+M_PPI		R499	ASER+H2S-->AC+CYS	R_r284	M_ASER+M_H2S<==>M_AC+M_CYS	reversibility		NTR3	H2O2<==>H2O2m
R770	ATP+NAMN-->PPI+DMNAD	R_r548	M_ATP+M_NAMN-->M_DMNAD+M_PPI		R500	2*CYS+O2-->CYST+H2O2	R_r285	2*M_CYSe+M_O2e-->M_CYSTe+M_H2O2e	compartment		NTR5	PHNe<==>PHN
R771	ATP+NAMN-->PPI+DMNAD	R_r548	M_ATP+M_NAMN-->M_DMNAD+M_PPI		R501	2*CYS+NAD-->CYST+NADH	R_r286	2*M_CYS+M_NAD<==>M_CYST+M_NADH	reversibility		NTR6	PHLe<==>PHL
R777	NADP+H2O-->NAD+PI	R_r551	M_H2O+M_NADP-->M_NAD+M_PI		R502	GLU+H2O+NAD-->AKG+NH3+NADH+H	R_r289	M_GLU+M_H2O+M_NAD-->M_AKG+M_NADH+M_NH3	protons		NTR7	TSTe<==>TST
R778	NAD+H2O-->NAMR+ADP	R_r552	M_H2O+M_NAD-->M_ADP+M_NAMR		R504	NH3+AKG+H+NADPH-->H2O+GLU+NADP	R_r290	M_AKG+M_NADPH+M_NH4-->M_GLU+M_H+M_H2O+M_NADP	protons/metabolites		NTR8	ANDe<==>AND
R779	NAD+H2O-->ADPR+NICD	R_r553	M_H2O+M_NAD-->M_ADPR+M_NICD		R506	H2O+GLN-->NH3+GLU	R_r292	M_GLNe+M_H2Oe-->M_GLUe+M_NH3e	compartment		NTR9	DHANDe<==>DHAND
R781	NMN+H2O-->NAMR+PI	R_r555	M_H2O+M_NMN-->M_NAMR+M_PI		R507	AKG+GLN+NADPH-->NADP+2*GLU	R_r287	M_AKG+M_GLN+M_NADPH<==>2*M_GLU+M_NADP	reversibility		NR1	CELLUe+H2Oe-->BDGLCe
R782	NAMR+H2O-->NAR+NH3	R_r556	M_H2O+M_NAMR-->M_NAR+M_NH3		R508	AKG+GLN+H+NADH-->2*GLU+NAD	R_r288	M_AKG+M_GLN+M_NADH<==>2*M_GLU+M_NAD	reversibility/protons		NR2	STACe+H2Oe-->MNNTe+FRUe
R784	NAMN+H2O-->NAR+PI	R_r558	M_H2O+M_NAMN-->M_NAR+M_PI		R509	H2Om+NADPm+GLUGSALm-->GLUm+2*Hm+NADPHm	R_r293	M_GLUGSALm+M_H2Om+M_NADPm<==>M_GLUm+M_NADPHm	reversibility/protons		NR3	GALACTANe+H2Oe-->GLACe
R785	3CPYRD+2*H2O-->NICA+NH3	R_r1213	M_3CPYRD+2*M_H2O-->M_NH3+M_NICA		R510	2*H2Om+NADm+P5Cm-->GLUm+Hm+NADHm	R_r294	2*M_H2Om+M_NADm+M_P5Cm<==>M_GLUm+M_NADHm	reversibility/protons		NR4	GALOL+NAD<==>SOR+NADH
R790	ACACP+MALACP-->AACACP+CO2+ACP	R_r563	M_ACACP+M_MALACP-->M_AACACP+M_ACP+M_CO2		R511	NAD+3PG<==>H+NADH+PHP	R_r295	M_3PG+M_NAD<==>M_NADH+M_PHP	protons		NR5	D345THBe+H2Oe-->345THBe
R795	C40ACP+MALACP-->C6OACP+CO2+ACP	R_r568	M_C40ACP+M_MALACP-->M_ACP+M_C6OACP+M_CO2		R512	PHP+GLU-->AKG+3PSER	R_r296	M_GLU+M_PHP<==>M_3PSER+M_AKG	reversibility		NR6	IP6e+4*H2Oe-->IP2e+4*PIe
R800	C60ACP+MALACP-->C8OACP+CO2+ACP	R_r573	M_C60ACP+M_MALACP-->M_ACP+M_C8OACP+M_CO2		R517	ATP+HSER-->H+ADP+PHSER	R_r306	M_ATP+M_HSER-->M_ADP+M_PHSER	protons		NR8	LNMe+H2Oe-->ACHe+BDGLCe
R805	C80ACP+MALACP-->C10OACP+CO2+ACP	R_r578	M_C80ACP+M_MALACP-->M_ACP+M_C10OACP+M_CO2		R521	H+NADPH+BASP-->NADP+PI+ASPSA	R_r303	M_BASP+M_NADPH-->M_ASPSA+M_NADP+M_PI	protons		NR12	MDNe-->HCNe+BALe
R810	C100ACP+MALACP-->C12OACP+CO2+ACP	R_r583	M_C100ACP+M_MALACP-->M_ACP+M_C12OACP+M_CO2		R522	H+NADH+ASPSA-->NAD+HSER	R_r304	M_ASPSA+M_NADH<==>M_HSER+M_NAD	reversibility/protons		NR13	PCNe+H2Oe<==>6APCNe+PHACe
R820	C140ACP+MALACP-->C16OACP+CO2+ACP	R_r598	M_C140ACP+M_MALACP-->M_ACP+M_C16OACP+M_CO2		R525	HPSAMLYSm+THFm+Hm<==>NH3m+METTHFm+DHPLYSm	R_r308b	M_HPSAMLYSm+M_THFm<==>M_DHPLYSm+M_METTHFm+M_NH3m	protons		NR14	4NPPe+H2Oe-->4NPe+PIe
R825	C160ACP+MALACP-->C18OACP+CO2+ACP	R_r608	M_C160ACP+M_MALACP-->M_ACP+M_C18OACP+M_CO2		R526	Hm+NADHm+HPLYSm<==>NADm+DHPLYSm	R_r308c	M_DHPLYSm+M_NADm<==>M_HPLYSm+M_NADHm	protons		NR16	LAOL+NAD-->LARAB+NADH+H
R830	C180ACP+MALACP-->C20OACP+CO2+ACP	R_r618	M_C180ACP+M_MALACP-->M_ACP+M_C20OACP+M_CO2		R530	ATP+R5P<==>H+AMP+PRPP	R_r316	M_ATP+M_R5P-->M_AMP+M_PRPP	reversibility/protons		NR17	XOL+NAD-->XYL+NADH+H
R836	PROPACP+MALACP-->C5OACP+CO2+ACP	R_r1225	M_MALACP+M_PROPACP-->M_ACP+M_C5OACP+M_CO2		R531	ATP+PRPP-->H+PPI+PRBATP	R_r317	M_ATP+M_PRPP-->M_PPI+M_PRBATP	protons		NR21	TYR+O2-->LDOPA+H2O
R841	C50ACP+MALACP-->C7OACP+CO2+ACP	R_r1230	M_C50ACP+M_MALACP-->M_ACP+M_C7OACP+M_CO2		R532	H2O+PRBATP-->2*H+PPI+PRBAMP	R_r318	M_H2O+M_PRBATP-->M_PPI+M_PRBAMP	protons		NR22	O2+2*TYR-->2*LDOPA
R846	C70ACP+MALACP-->C9OACP+CO2+ACP	R_r1235	M_C70ACP+M_MALACP-->M_ACP+M_C9OACP+M_CO2		R534	H+PRFP-->PRLP	R_r320	M_PRFP<==>M_PRLP	reversibility/protons		NR23	DPA+H2O+O2-->DHPHA+NH3+H2O2
R851	C90ACP+MALACP-->C11OACP+CO2+ACP	R_r1240	M_C90ACP+M_MALACP-->M_ACP+M_C11OACP+M_CO2		R535	GLN+PRLP<==>GLU+2*H+AICAR+DIMGP	R_r321	M_GLN+M_PRLP-->M_AICAR+M_DIMGP+M_GLU	reversibility/protons		NR24	LDOPA-->DPA+CO2
R856	C110ACP+MALACP-->C13OACP+CO2+ACP	R_r1245	M_C110ACP+M_MALACP-->M_ACP+M_C13OACP+M_CO2		R537	GLU+IMACP-->AKG+HISOLP	R_r323	M_GLU+M_IMACP<==>M_AKG+M_HISOLP	reversibility		NR25	O2+2*LDOPA-->2*DQ+2*H2O
R861	C130ACP+MALACP-->C15OACP+CO2+ACP	R_r1250	M_C130ACP+M_MALACP-->M_ACP+M_C15OACP+M_CO2		R539	H2O+2*NAD+HISOL-->3*H+2*NADH+HIS	R_r325	M_H2O+M_HISOL+2*M_NAD<==>M_HIS+2*M_NADH	reversibility/protons		NR26	T3P2+H2O-->GLYN+PI
R866	C150ACP+MALACP-->C17OACP+CO2+ACP	R_r1255	M_C150ACP+M_MALACP-->M_ACP+M_C17OACP+M_CO2		R540	H+HIS-->CO2+HISN	R_r326	M_HIS-->M_CO2+M_HISN	protons		NR29	TRP+DMPP-->DMAT+PPI
R871	C170ACP+MALACP-->C19OACP+CO2+ACP	R_r1260	M_C170ACP+M_MALACP-->M_ACP+M_C19OACP+M_CO2		R542	2*PYRm+Hm-->CO2m+ACLACm	R_r328	2*M_PYRm-->M_ACLACm+M_CO2m	protons		NR30	DMPP+TRP-->PPI+MBT
R887	C80ACP+H2O-->C80+ACP+H	R_r938	M_C80ACP+M_H2O-->M_ACP+M_C80+M_H		R543	Hm+NADPHm+ACLACm-->NADPm+DHVALm	R_r329	M_ACLACm+M_NADPHm<==>M_DHVALm+M_NADPm	reversibility/protons		NR31	PHN+O2+NADH+H-->PHNO+H2O+NAD
R900	C182ACP+H2O-->C182+ACP+H	R_r950	M_C182ACP+M_H2O-->M_ACP+M_C182+M_H		R546	H2Om+ACCOAm+OIVALm-->Hm+COAm+2IPPMm	R_r337	M_ACCOAm+M_H2Om+M_OIVALm-->M_2IPPMALm+M_COAm	protons		NR32	PHL+O2+NADPH+H-->CCL+NADP+H2O
R901	C183ACP+H2O-->C183+ACP+H	R_r951	M_C183ACP+M_H2O-->M_ACP+M_C183+M_H		R549	NADm+3IPPMm<==>Hm+NADHm+OICAPm	R_r338	M_3IPPMALm+M_NADm<==>M_NADHm+M_OICAPm	protons		NR34	TST+NAD-->AND+NADH+H
R906	C40ACP+COA<==>C40COA+ACP	R_r631	M_C40ACP+M_COA<==>M_ACP+M_C40COA		R552	PYRm+Hm+OBUTm-->CO2m+ABUTm	R_r332	M_OBUTm+M_PYRm-->M_ABUTm+M_CO2m	protons		NR35	TST+NADP-->AND+NADPH+H
R907	C40ACP+COA<==>C40COA+ACP	R_r631	M_C40ACP+M_COA<==>M_ACP+M_C40COA		R553	Hm+NADPHm+ABUTm<==>NADPm+DHMVAm	R_r333	M_ABUTm+M_NADPHm<==>M_DHMVAm+M_NADPm	protons		NR36	DHAND+NAD-->AND+NADH+H
R908	C60ACP+COA<==>C60COA+ACP	R_r632	M_C60ACP+M_COA<==>M_ACP+M_C60COA		R556	OMVAL+GLU<==>AKG+ILE	R_r335	M_3M2OPAm+M_GLUm<==>M_AKGm+M_ILEm	compartment		NR39	D345THBe<==>
R909	C80ACP+COA<==>C80COA+ACP	R_r633	M_C80ACP+M_COA<==>M_ACP+M_C80COA		R557	H2Om+AKGm+ACCOAm-->Hm+COAm+HCITm	R_r341	M_ACCOA+M_AKG+M_H2O-->M_COA+M_HCIT	protons/compartment		NR42	LNMe<==>
R910	C100ACP+COA<==>C100COA+ACP	R_r634	M_C100ACP+M_COA<==>M_ACP+M_C100COA		R559	H2Om+HACNm<==>HICITm	R_r352	M_H2O+M_HACN<==>M_HICIT	compartment		NR43	QCTe<==>
R911	C120ACP+COA<==>C120COA+ACP	R_r635	M_C120ACP+M_COA<==>M_ACP+M_C120COA		R560	HICITm+NADm<==>OXAm+NADHm	R_r353	M_HICIT+M_NAD<==>M_NADH+M_OXA	compartment		NR47	PCNe<==>
R912	C140ACP+COA<==>C140COA+ACP	R_r636	M_C140ACP+M_COA<==>M_ACP+M_C140COA		R561	OXAm<==>CO2m+AKAm	R_NE3	M_OXA-->M_AKA+M_CO2	reversibility/compartment		NR48	4NPPe<==>
R913	C141ACP+COA<==>C141COA+ACP	R_r637	M_C141ACP+M_COA<==>M_ACP+M_C141COA		R562	GLUm+AKAm<==>AKGm+AMAm	R_r346	M_AKA+M_GLU<==>M_AKG+M_AMA	compartment		NR49	DIGALURe<==>
R914	C150ACP+COA<==>C150COA+ACP	R_r638	M_C150ACP+M_COA<==>M_ACP+M_C150COA		R563	2*Hm+NADPHm+AMAm-->H2Om+NADPm+AMASAm	R_r347	M_AMA+M_NADPH-->M_AMASA+M_H2O+M_NADP	protons/compartment		NR50	6MSA<==>
R915	C160ACP+COA<==>C160COA+ACP	R_r639	M_C160ACP+M_COA<==>M_ACP+M_C160COA		R564	2*Hm+NADHm+AMAm-->H2Om+NADm+AMASAm	R_r348	M_AMA+M_NADH-->M_AMASA+M_H2O+M_NAD	protons/compartment		NR51	PHNe<==>
R916	C161ACP+COA<==>C161COA+ACP	R_r640	M_C161ACP+M_COA<==>M_ACP+M_C161COA		R565	GLUm+Hm+NADPHm+AMASAm<==>H2Om+NADPm+SACPm	R_r349	M_AMASA+M_GLU+M_NADPH<==>M_H2O+M_NADP+M_SACP	protons/compartment		NR52	PHLe<==>
R917	C162ACP+COA<==>C162COA+ACP	R_r641	M_C162ACP+M_COA<==>M_ACP+M_C162COA		R566	H2Om+NADm+SACPm<==>AKGm+Hm+NADHm+LYSm	R_r350	M_H2O+M_NAD+M_SACP<==>M_AKG+M_LYS+M_NADH	protons/compartment		NR53	TSTe<==>
R918	C170ACP+COA<==>C170COA+ACP	R_r642	M_C170ACP+M_COA<==>M_ACP+M_C170COA		R567	SAM+HCYS-->H+MET+SAH	R_r354	M_HCYS+M_SAM-->M_MET+M_SAH	protons		NR54	DHANDe<==>
R919	C171ACP+COA<==>C171COA+ACP	R_r985	M_C171ACP+M_COA<==>M_ACP+M_C171COA		R570	OAHSER+METH<==>MET+AC+H	R_r357	M_METH+M_OAHSER<==>M_AC+M_MET	protons		NR57	ACHe<==>
R920	C180ACP+COA<==>C180COA+ACP	R_r643	M_C180ACP+M_COA<==>M_ACP+M_C180COA		R573	H2O+LLCT<==>NH3+CYS+OBUT	R_r360	M_H2O+M_LLCT-->M_CYS+M_NH3+M_OBUT	reversibility		NR58	FMM<==>
R921	C181ACP+COA<==>C181COA+ACP	R_r644	M_C181ACP+M_COA<==>M_ACP+M_C181COA		R575	HCYS+MTHF-->MET+THF	R_r362	M_HCYS+M_MTHF<==>M_MET+M_THF	reversibility		NR59	6APCNe<==>
R922	C182ACP+COA<==>C182COA+ACP	R_r645	M_C182ACP+M_COA<==>M_ACP+M_C182COA		R576	H2O+ATP+MET-->H+PPI+PI+SAM	R_r363	M_ATP+M_H2O+M_MET-->M_PI+M_PPI+M_SAM	protons		NR60	IP2e<==>
R923	C183ACP+COA<==>C183COA+ACP	R_r646	M_C183ACP+M_COA<==>M_ACP+M_C183COA		R582	QT+NAD<==>DQT+NADH+H	R_r370	M_NAD+M_QT<==>M_DQT+M_NADH	protons		NR61	4NPe<==>
R924	C190ACP+COA<==>C190COA+ACP	R_r647	M_C190ACP+M_COA<==>M_ACP+M_C190COA		R583	H+NADH+DHSK-->NAD+SME	R_r371	M_DHSK+M_NADH-->M_NAD+M_SME	protons		NR62	MNNTe<==>
R925	C191ACP+COA<==>C191COA+ACP	R_r648	M_C191ACP+M_COA<==>M_ACP+M_C191COA		R584	H+NADPH+DHSK-->NADP+SME	R_r372	M_DHSK+M_NADPH-->M_NADP+M_SME	protons		NR63	2PCe<==>
R926	C192ACP+COA<==>C192COA+ACP	R_r649	M_C192ACP+M_COA<==>M_ACP+M_C192COA		R585	ATP+SME-->H+ADP+SME3P	R_r373	M_ATP+M_SME-->M_ADP+M_SME3P	protons		NR65	LDOPA<==>
R927	C200ACP+COA<==>C200COA+ACP	R_r650	M_C200ACP+M_COA<==>M_ACP+M_C200COA		R588	CHOR-->PHEN	R_r376	M_CHOR<==>M_PHEN	reversibility		NR66	DHPHA<==>
R952	C120COA+CAR<==>COA+C120CAR	R_r678	M_C120COA+M_CAR<==>M_C120CAR+M_COA		R596	GLN+CHOR-->GLU+PYR+H+AN	R_r381	M_CHOR+M_GLN-->M_AN+M_GLU+M_PYR	protons		NR67	DQ<==>
R953	C140COA+CAR<==>COA+C140CAR	R_r679	M_C140COA+M_CAR<==>M_C140CAR+M_COA		R597	PRPP+AN-->H+PPI+NPRAN	R_r382	M_AN+M_PRPP-->M_NPRAN+M_PPI	protons		NR68	DMAT<==>
R954	C141COA+CAR<==>COA+C141CAR	R_r680	M_C141COA+M_CAR<==>M_C141CAR+M_COA		R598	NPRAN-->CPAD5P	R_r383	M_NPRAN<==>M_CPAD5P	reversibility		NR69	MBT<==>
R955	C150COA+CAR<==>COA+C150CAR	R_r681	M_C150COA+M_CAR<==>M_C150CAR+M_COA		R599	H+CPAD5P-->H2O+CO2+IGP	R_r384	M_CPAD5P-->M_CO2+M_H2O+M_IGP	protons		NR70	PHNO<==>
R956	C160COA+CAR<==>COA+C160CAR	R_r682	M_C160COA+M_CAR<==>M_C160CAR+M_COA		R601	GLU+NADH+2*H-->NAD+GLUGSAL+2*H2O	R_r412	M_GLU+M_NADH<==>M_GLUGSAL+M_H2O+M_NAD	reversibility/protons/stoichiometry		NR71	ANDe<==>
R957	C161COA+CAR<==>COA+C161CAR	R_r683	M_C161COA+M_CAR<==>M_C161CAR+M_COA		R602	GLU+NADH+H-->P5C+NAD+2*H2O	R_r416	2*M_H2O+M_NAD+M_P5C<==>M_GLU+M_NADH	reversibility/protons		R1614	PECTATEe<==>
R958	C162COA+CAR<==>COA+C162CAR	R_r684	M_C162COA+M_CAR<==>M_C162CAR+M_COA		R604	GLUGSAL<==>H2O+H+P5C	R_NE4	M_GLUGSAL<==>M_H2O+M_P5C	protons		R1615	CELLOTe<==>
R959	C170COA+CAR<==>COA+C170CAR	R_r685	M_C170COA+M_CAR<==>M_C170CAR+M_COA		R605	2*H+NADPH+P5C<==>PRO+NADP	R_r413	M_NADPH+M_P5C<==>M_NADP+M_PRO	protons		R1617	CELLUe<==>
R960	C171COA+CAR<==>COA+C171CAR	R_r1211	M_C171COA+M_CAR<==>M_C171CAR+M_COA		R607	NADm+PROm-->2*Hm+NADHm+P5Cm	R_r415	M_NADm+M_PROm<==>M_NADHm+M_P5Cm	reversibility/protons		R1618	AMYLPe<==>
R961	C180COA+CAR<==>COA+C180CAR	R_r686	M_C180COA+M_CAR<==>M_C180CAR+M_COA		R608	GLUGSALm<==>P5Cm+H2O+H	R_NE5	M_GLUGSALm<==>M_H2Om+M_P5Cm	protons/compartment		R1619	AMYLSe<==>
R962	C181COA+CAR<==>COA+C181CAR	R_r687	M_C181COA+M_CAR<==>M_C181CAR+M_COA		R609	2*H2O+NAD+P5C-->GLU+H+NADH	R_r416	2*M_H2O+M_NAD+M_P5C<==>M_GLU+M_NADH	reversibility/protons		R1622	13GLUCANe<==>
R963	C182COA+CAR<==>COA+C182CAR	R_r688	M_C182COA+M_CAR<==>M_C182CAR+M_COA		R620	CYS+GLU+ATP-->GC+PI+ADP+H	R_r420	M_ATP+M_CYS+M_GLU-->M_ADP+M_GC+M_PI	protons		R1654	KOJAe<==>
R964	C183COA+CAR<==>COA+C183CAR	R_r689	M_C183COA+M_CAR<==>M_C183CAR+M_COA		R621	GLY+GC+ATP-->RGT+PI+ADP+H	R_r421	M_ATP+M_GC+M_GLY-->M_ADP+M_PI+M_RGT	protons		R1750	ITACONATEe<==>
R965	C190COA+CAR<==>COA+C190CAR	R_r690	M_C190COA+M_CAR<==>M_C190CAR+M_COA		R628	H2O+GLN+PRPP-->GLU+H+PPI+PRAM	R_r424	M_GLN+M_H2O+M_PRPP-->M_GLU+M_PPI+M_PRAM	protons		R1752	ARTIFICIALPe<==>
R966	C191COA+CAR<==>COA+C191CAR	R_r691	M_C191COA+M_CAR<==>M_C191CAR+M_COA		R629	GLY+ATP+PRAM-->H+PI+ADP+GAR	R_r425	M_ATP+M_GLY+M_PRAM-->M_ADP+M_GAR+M_PI	protons		R1755	FRUCTANe<==>
R967	C192COA+CAR<==>COA+C192CAR	R_r692	M_C192COA+M_CAR<==>M_C192CAR+M_COA		R630	FTHF+GAR-->H+THF+FGAR	R_r426	M_FTHF+M_GAR<==>M_FGAR+M_THF	reversibility/protons		R1756	RHFRe<==>
R968	C200COA+CAR<==>COA+C200CAR	R_r693	M_C200COA+M_CAR<==>M_C200CAR+M_COA		R631	H2O+GLN+ATP+FGAR-->GLU+H+PI+ADP+FGAM	R_r427	M_ATP+M_FGAR+M_GLN+M_H2O-->M_ADP+M_FGAM+M_GLU+M_PI	protons		R1757	DEXTRINe<==>
R969	CARm+C120CAR-->CAR+C120CARm	R_r699	M_C120CAR+M_CARm-->M_C120CARm+M_CAR		R632	ATP+FGAM-->H+PI+ADP+AIR	R_r428	M_ATP+M_FGAM-->M_ADP+M_AIR+M_PI	protons		R1758	GLUAe<==>
R970	CARm+C140CAR-->CAR+C140CARm	R_r700	M_C140CAR+M_CARm-->M_C140CARm+M_CAR		R633	CO2+AIR<==>H+CAIR	R_r429	M_AIR+M_CO2-->M_CAIR	reversibility/protons		R1760	HEMEBe<==>
R971	CARm+C141CAR-->CAR+C141CARm	R_r701	M_C141CAR+M_CARm-->M_C141CARm+M_CAR		R634	ASP+ATP+CAIR<==>2*H+PI+ADP+SAICAR	R_r430	M_ASP+M_ATP+M_CAIR-->M_ADP+M_PI+M_SAICAR	reversibility/protons		R1762	SAMOBe<==>
R972	CARm+C150CAR-->CAR+C150CARm	R_r702	M_C150CAR+M_CARm-->M_C150CARm+M_CAR		R638	ASP+GTP+IMP-->2*H+PI+GDP+ASUC	R_r434	M_ASP+M_GTP+M_IMP-->M_ASUC+M_GDP+M_PI	protons		R1763	DTe<==>
R973	CARm+C160CAR-->CAR+C160CARm	R_r703	M_C160CAR+M_CARm-->M_C160CARm+M_CAR		R640	H+ATP+AMP-->2*ADP	R_r436	M_AMP+M_ATP<==>2*M_ADP	reversibility/protons		R1764	ACTACe<==>
R974	CARm+C161CAR-->CAR+C161CARm	R_r704	M_C161CAR+M_CARm-->M_C161CARm+M_CAR		R641	AMP+H+H2O-->IMP+NH3	R_r2646	M_AMP+M_H2O-->M_IMP+M_NH3	protons		R1765	NA1e<==>
R975	CARm+C162CAR-->CAR+C162CARm	R_r705	M_C162CAR+M_CARm-->M_C162CARm+M_CAR		R643	ATP+H+DAMP<==>ADP+DADP	R_r438	M_ATP+M_DAMP<==>M_ADP+M_DADP	protons		R1767	SAMe<==>
R976	CARm+C170CAR-->CAR+C170CARm	R_r706	M_C170CAR+M_CARm-->M_C170CARm+M_CAR		R645	H2O+NAD+IMP-->H+NADH+XMP	R_r440	M_H2O+M_IMP+M_NAD<==>M_NADH+M_XMP	reversibility/protons		R1768	CYTDe<==>
R977	CARm+C171CAR-->CAR+C171CARm	R_r989	M_C171CAR+M_CARm-->M_C171CARm+M_CAR		R646	H2O+GLN+ATP+XMP-->GLU+3*H+AMP+PPI+GMP	R_r441	M_ATP+M_GLN+M_H2O+M_XMP-->M_AMP+M_GLU+M_GMP+M_PPI	protons		R1769	THMe<==>
R978	CARm+C180CAR-->CAR+C180CARm	R_r707	M_C180CAR+M_CARm-->M_C180CARm+M_CAR		R647	ATP+H+GMP<==>ADP+GDP	R_r442	M_ATP+M_GMP<==>M_ADP+M_GDP	protons		Citric disassociation	CITe <==> CIT-e + 0.0244*Hpe
R979	CARm+C181CAR-->CAR+C181CARm	R_r708	M_C181CAR+M_CARm-->M_C181CARm+M_CAR		R649	H+AMP+GTP<==>ADP+GDP	R_r444	M_AMP+M_GTP<==>M_ADP+M_GDP	protons		Gluconic disassociation	GLCNTe <==> GLCNT-e + 0.0063*Hpe
R980	CARm+C182CAR-->CAR+C182CARm	R_r709	M_C182CAR+M_CARm-->M_C182CARm+M_CAR		R652	ADP+DGDP<==>ATP+H+DGMP	R_r447	M_ADP+M_DGDP<==>M_ATP+M_DGMP	protons		Lactic disassociation	LACe <==> LAC-e + 0.0043*Hpe
R981	CARm+C183CAR-->CAR+C183CARm	R_r710	M_C183CAR+M_CARm-->M_C183CARm+M_CAR		R655	DATP+H+GMP<==>DADP+GDP	R_r450	M_DATP+M_GMP<==>M_DADP+M_GDP	protons		Acetate disassociation	ACe <==> AC-e + 0.0006*Hpe
R1007	C20OCOAp+COAp-->ACCOAp+C180COAp	R_r740	M_C20OCOAp+M_COAp-->M_ACCOAp+M_C180COAp		R660	H2O+H+AD-->NH3+HYXN	R_r455	M_AD+M_H2O-->M_HYXN+M_NH3	protons		Oxalic disassociation	OXALe <==> OXAL-e + 0.6524*Hpe
R1012	C18OCOAp+COAp-->ACCOAp+C160COAp	R_r2540	M_C18OCOAp+M_COAp-->M_ACCOAp+M_C160COAp		R663	H2O+H+DA-->NH3+DIN	R_r458	M_DA+M_H2O-->M_DIN+M_NH3	protons		Succinic disassociation	SUCCe <==> SUCC-e + 0.0022*Hpe
R1017	C16OCOAp+COAp-->ACCOAp+C140COAp	R_r2541	M_C16OCOAp+M_COAp-->M_ACCOAp+M_C140COAp		R670	H2O+NAD+HYXN-->H+NADH+XAN	R_r464	M_H2O+M_HYXN+M_NAD<==>M_NADH+M_XAN	reversibility/protons		Malic disassociation	MALe <==> MAL-e + 0.0124*Hpe
R1022	C14OCOAp+COAp-->ACCOAp+C120COAp	R_r2542	M_C14OCOAp+M_COAp-->M_ACCOAp+M_C120COAp		R671	H2O+NAD+HYXN-->H+NADH+XAN	R_r464	M_H2O+M_HYXN+M_NAD<==>M_NADH+M_XAN	reversibility/protons		Citrate loss	CIT-e<==>
R1027	C12OCOAp+COAp-->ACCOAp+C100COAp	R_r2543	M_C12OCOAp+M_COAp-->M_ACCOAp+M_C100COAp		R673	GN+R5P-->GSN+PI	R_r466	M_GSN+M_PI<==>M_GN+M_R5P	reversibility		Gluconate loss	GLCNT-e<==>
R1032	C10OCOAp+COAp-->ACCOAp+C80COAp	R_r2549	M_C10OCOAp+M_COAp-->M_ACCOAp+M_C80COAp		R675	GN+H2O<==>XAN+NH3	R_r468	M_GN+M_H2O-->M_NH3+M_XAN	reversibility		Lactate loss	LAC-e<==>
R1037	C8OCOAp+COAp-->ACCOAp+C60COAp	R_r2547	M_C8OCOAp+M_COAp-->M_ACCOAp+M_C60COAp		R687	H2O+GLN+2*ATP+CO2-->GLU+2*H+PI+2*ADP+CAP	R_r479	2*M_ATP+M_CO2+M_GLN+2*M_H2O-->2*M_ADP+M_CAP+M_GLU+M_PI	protons/stoichiometry		Acetate loss	AC-e <==>
R1041	C6OCOAp+COAp-->ACCOAp+C40COAp	R_r2548	M_C6OCOAp+M_COAp-->M_ACCOAp+M_C40COAp		R688	ASP+CAP-->H+PI+CAASP	R_r480	M_ASP+M_CAP-->M_CAASP+M_PI	protons		Oxalate loss	OXAL-e <==>
R1045	AACCOAp+COAp-->2*ACCOAp	R_r2608	M_AACCOAp+M_COAp-->2*M_ACCOAp		R689	H2O+DOROA<==>H+CAASP	R_r481	M_CAASP<==>M_DOROA+M_H2O	protons		Succinate loss	SUCC-e <==>
R1050	C19OCOAp+COAp-->ACCOAp+C170COAp	R_r745	M_C19OCOAp+M_COAp-->M_ACCOAp+M_C170COAp		R691	OROA+PRPP<==>PPI+OMP+H	R_r483	M_OROA+M_PRPP-->M_OMP+M_PPI	reversibility/protons		Malate loss	MAL-e <==>
R1055	C17OCOAp+COAp-->ACCOAp+C150COAp	R_r2544	M_C17OCOAp+M_COAp-->M_ACCOAp+M_C150COAp		R692	OMP+H-->CO2+UMP	R_r484	M_OMP-->M_CO2+M_UMP	protons		proton loss	Hpe<==>
R1060	C15OCOAp+COAp-->ACCOAp+C130COAp	R_r2545	M_C15OCOAp+M_COAp-->M_ACCOAp+M_C130COAp		R693	ADP+UDP<==>ATP+UMP+H	R_r485	M_ADP+M_UDP<==>M_ATP+M_UMP	protons		Phosphate storage	PI<==>
R1065	C13OCOAp+COAp-->ACCOAp+C110COAp	R_r2546	M_C13OCOAp+M_COAp-->M_ACCOAp+M_C110COAp		R694	UTP+AMP+H-->UDP+ADP	R_r486	M_AMP+M_UTP<==>M_ADP+M_UDP	reversibility/protons
R1070	C11OCOAp+COAp-->ACCOAp+C90COAp	R_r2550	M_C11OCOAp+M_COAp-->M_ACCOAp+M_C90COAp		R697	UTP+GLN+ATP+H2O-->GLU+CTP+ADP+PI+2*H	R_r488	M_ATP+M_GLN+M_H2O+M_UTP-->M_ADP+M_CTP+M_GLU+M_PI	protons
R1082	C5OCOAp+COAp-->ACCOAp+PROPCOAp	R_r2553	M_C5OCOAp+M_COAp-->M_ACCOAp+M_PROPCOAp		R698	ATP+UTP+NH3-->ADP+PI+CTP+2*H	R_r489	M_ATP+M_NH3+M_UTP-->M_ADP+M_CTP+M_PI	protons
R1083	GL3P+0.022*C120ACP+0.031*C140ACP+0.022*C141ACP+0.214*C160ACP+0.045*C161ACP+0.016*C162ACP+0.045*C170ACP+0.08*C180ACP+0.2*C181ACP+0.183*C182ACP+0.081*C183ACP+0.061*C200ACP-->PSAGL3P+ACP	R_r794	0.022*M_C120ACP+0.031*M_C140ACP+0.022*M_C141ACP+0.214*M_C160ACP+0.045*M_C161ACP+0.016*M_C162ACP+0.045*M_C170ACP+0.08*M_C180ACP+0.2*M_C181ACP+0.183*M_C182ACP+0.081*M_C183ACP+0.061*M_C200ACP+M_GL3P-->M_ACP+M_PSAGL3P		R700	CTP+AMP+H-->CDP+ADP	R_r491	M_AMP+M_CTP<==>M_ADP+M_CDP	reversibility/protons
R1084	T3P2+0.022*C120ACP+0.031*C140ACP+0.022*C141ACP+0.214*C160ACP+0.045*C161ACP+0.016*C162ACP+0.045*C170ACP+0.08*C180ACP+0.2*C181ACP+0.183*C182ACP+0.081*C183ACP+0.061*C200ACP-->PSAT3P2+ACP	R_r795	0.022*M_C120ACP+0.031*M_C140ACP+0.022*M_C141ACP+0.214*M_C160ACP+0.045*M_C161ACP+0.016*M_C162ACP+0.045*M_C170ACP+0.08*M_C180ACP+0.2*M_C181ACP+0.183*M_C182ACP+0.081*M_C183ACP+0.061*M_C200ACP+M_T3P2-->M_ACP+M_PSAT3P2		R701	ADP+CDP<==>CMP+ATP+H	R_r492	M_ADP+M_CDP<==>M_ATP+M_CMP	protons
R1086	PSAGL3P+0.022*C120ACP+0.031*C140ACP+0.022*C141ACP+0.214*C160ACP+0.045*C161ACP+0.016*C162ACP+0.045*C170ACP+0.08*C180ACP+0.2*C181ACP+0.183*C182ACP+0.081*C183ACP+0.061*C200ACP-->PSPA+ACP	R_r797	0.022*M_C120ACP+0.031*M_C140ACP+0.022*M_C141ACP+0.214*M_C160ACP+0.045*M_C161ACP+0.016*M_C162ACP+0.045*M_C170ACP+0.08*M_C180ACP+0.2*M_C181ACP+0.183*M_C182ACP+0.081*M_C183ACP+0.061*M_C200ACP+M_PSAGL3P-->M_ACP+M_PSPA		R706	DCMP+ATP+H<==>ADP+DCDP	R_r497	M_ATP+M_DCMP<==>M_ADP+M_DCDP	protons
R1089	GL3P+0.03*C120ACP+0.015*C140ACP+0.011*C141ACP+0.001*C150ACP+0.24*C160ACP+0.046*C161ACP+0.039*C162ACP+0.041*C170ACP+0.093*C180ACP+0.135*C181ACP+0.282*C182ACP+0.065*C183ACP+0.002*C200ACP-->PEAGL3P+ACP	R_r800	0.03*M_C120ACP+0.015*M_C140ACP+0.011*M_C141ACP+0.001*M_C150ACP+0.24*M_C160ACP+0.046*M_C161ACP+0.039*M_C162ACP+0.041*M_C170ACP+0.093*M_C180ACP+0.135*M_C181ACP+0.282*M_C182ACP+0.065*M_C183ACP+0.002*M_C200ACP+M_GL3P-->M_ACP+M_PEAGL3P		R709	DTMP+ATP+H<==>ADP+DTDP	R_r500	M_ATP+M_DTMP<==>M_ADP+M_DTDP	protons
R1090	T3P2+0.03*C120ACP+0.015*C140ACP+0.011*C141ACP+0.001*C150ACP+0.24*C160ACP+0.046*C161ACP+0.039*C162ACP+0.041*C170ACP+0.093*C180ACP+0.135*C181ACP+0.282*C182ACP+0.065*C183ACP+0.002*C200ACP-->PEAT3P2+ACP	R_r801	0.03*M_C120ACP+0.015*M_C140ACP+0.011*M_C141ACP+0.001*M_C150ACP+0.24*M_C160ACP+0.046*M_C161ACP+0.039*M_C162ACP+0.041*M_C170ACP+0.093*M_C180ACP+0.135*M_C181ACP+0.282*M_C182ACP+0.065*M_C183ACP+0.002*M_C200ACP+M_T3P2-->M_ACP+M_PEAT3P2		R713	ADPR+H2O-->AMP+R5P+2*H	R_r2710	M_ADPR+M_H2O-->M_AMP+M_R5P	protons
R1092	PEAGL3P+0.03*C120ACP+0.015*C140ACP+0.011*C141ACP+0.001*C150ACP+0.24*C160ACP+0.046*C161ACP+0.039*C162ACP+0.041*C170ACP+0.093*C180ACP+0.135*C181ACP+0.282*C182ACP+0.065*C183ACP+0.002*C200ACP-->PEPA+ACP	R_r803	0.03*M_C120ACP+0.015*M_C140ACP+0.011*M_C141ACP+0.001*M_C150ACP+0.24*M_C160ACP+0.046*M_C161ACP+0.039*M_C162ACP+0.041*M_C170ACP+0.093*M_C180ACP+0.135*M_C181ACP+0.282*M_C182ACP+0.065*M_C183ACP+0.002*M_C200ACP+M_PEAGL3P-->M_ACP+M_PEPA		R716	URI+GTP-->UMP+GDP+H	R_r502	M_GTP+M_URI-->M_GDP+M_UMP	protons
R1095	PEPS-->PE+CO2	R_r806	M_PEPS-->M_CO2+M_PE		R717	URI+ATP-->ADP+UMP+H	R_r503	M_ATP+M_URI-->M_ADP+M_UMP	protons
R1096	GL3P+0.01*C120ACP+0.044*C140ACP+0.077*C141ACP+0.224*C160ACP+0.039*C161ACP+0.018*C162ACP+0.048*C170ACP+0.068*C180ACP+0.131*C181ACP+0.308*C182ACP+0.021*C183ACP+0.012*C200ACP-->PCAGL3P+ACP	R_r807	0.01*M_C120ACP+0.044*M_C140ACP+0.077*M_C141ACP+0.224*M_C160ACP+0.039*M_C161ACP+0.018*M_C162ACP+0.048*M_C170ACP+0.068*M_C180ACP+0.131*M_C181ACP+0.308*M_C182ACP+0.021*M_C183ACP+0.012*M_C200ACP+M_GL3P-->M_ACP+M_PCAGL3P		R718	CYTD+GTP-->GDP+CMP+H	R_r504	M_CYTD+M_GTP-->M_CMP+M_GDP	protons
R1097	T3P2+0.01*C120ACP+0.044*C140ACP+0.077*C141ACP+0.224*C160ACP+0.039*C161ACP+0.018*C162ACP+0.048*C170ACP+0.068*C180ACP+0.131*C181ACP+0.308*C182ACP+0.021*C183ACP+0.012*C200ACP-->PCAT3P2+ACP	R_r808	0.01*M_C120ACP+0.044*M_C140ACP+0.077*M_C141ACP+0.224*M_C160ACP+0.039*M_C161ACP+0.018*M_C162ACP+0.048*M_C170ACP+0.068*M_C180ACP+0.131*M_C181ACP+0.308*M_C182ACP+0.021*M_C183ACP+0.012*M_C200ACP+M_T3P2-->M_ACP+M_PCAT3P2		R719	URA+PRPP-->UMP+PPI+H	R_r505	M_PRPP+M_URA-->M_PPI+M_UMP	protons
R1099	PCAGL3P+0.01*C120ACP+0.044*C140ACP+0.077*C141ACP+0.224*C160ACP+0.039*C161ACP+0.018*C162ACP+0.048*C170ACP+0.068*C180ACP+0.131*C181ACP+0.308*C182ACP+0.021*C183ACP+0.012*C200ACP-->PCPA+ACP	R_r810	0.01*M_C120ACP+0.044*M_C140ACP+0.077*M_C141ACP+0.224*M_C160ACP+0.039*M_C161ACP+0.018*M_C162ACP+0.048*M_C170ACP+0.068*M_C180ACP+0.131*M_C181ACP+0.308*M_C182ACP+0.021*M_C183ACP+0.012*M_C200ACP+M_PCAGL3P-->M_ACP+M_PCPA		R720	DUTP+H2O-->PPI+DUMP+2*H	R_r506	M_DUTP+M_H2O-->M_DUMP+M_PPI	protons
R1102	PCPS-->PCPE+CO2	R_r813	M_PCPS-->M_CO2+M_PCPE		R721	DUTP+H2O-->PPI+DUMP+2*H	R_r506	M_DUTP+M_H2O-->M_DUMP+M_PPI	protons
R1103	PCPE+SAM-->SAH+PCPMME	R_r814	M_PCPE+M_SAM-->M_PCPMME+M_SAH		R723	OTHIO+NADPH+H-->NADP+RTHIO	R_r508	M_NADPH+M_OTHIO-->M_NADP+M_RTHIO	protons
R1104	PCPMME+SAM-->SAH+PCPDME	R_r815	M_PCPMME+M_SAM-->M_PCPDME+M_SAH		R724	OTHIOm+NADPHm+Hm-->NADPm+RTHIOm	R_r509	M_NADPHm+M_OTHIOm-->M_NADPm+M_RTHIOm	protons
R1105	PCPDME+SAM-->PC+SAH	R_r816	M_PCPDME+M_SAM-->M_PC+M_SAH		R730	CYTS+H2O+H-->URA+NH3	R_r515	M_CYTS+M_H2O-->M_NH3+M_URA	protons
R1106	GL3P+0.024*C120ACP+0.032*C140ACP+0.017*C141ACP+0.232*C160ACP+0.027*C161ACP+0.009*C162ACP+0.017*C170ACP+0.081*C180ACP+0.124*C181ACP+0.326*C182ACP+0.111*C183ACP-->CLAGL3P+ACP	R_r817	0.024*M_C120ACP+0.032*M_C140ACP+0.017*M_C141ACP+0.232*M_C160ACP+0.027*M_C161ACP+0.009*M_C162ACP+0.017*M_C170ACP+0.081*M_C180ACP+0.124*M_C181ACP+0.326*M_C182ACP+0.111*M_C183ACP+M_GL3P-->M_ACP+M_CLAGL3P		R738	HYXN+PRPP-->PPI+IMP+H	R_r522	M_HYXN+M_PRPP-->M_IMP+M_PPI	protons
R1107	CLAGL3P+0.024*C120ACP+0.032*C140ACP+0.017*C141ACP+0.232*C160ACP+0.027*C161ACP+0.009*C162ACP+0.017*C170ACP+0.081*C180ACP+0.124*C181ACP+0.326*C182ACP+0.111*C183ACP-->CLPA+ACP	R_r818	0.024*M_C120ACP+0.032*M_C140ACP+0.017*M_C141ACP+0.232*M_C160ACP+0.027*M_C161ACP+0.009*M_C162ACP+0.017*M_C170ACP+0.081*M_C180ACP+0.124*M_C181ACP+0.326*M_C182ACP+0.111*M_C183ACP+M_CLAGL3P-->M_ACP+M_CLPA		R739	GN+PRPP-->PPI+GMP+H	R_r523	M_GN+M_PRPP-->M_GMP+M_PPI	protons
R1113	PC-->LPC+0.01*C120+0.044*C140+0.077*C141+0.224*C160+0.039*C161+0.018*C162+0.048*C170+0.068*C180+0.131*C181+0.308*C182+0.021*C183+0.012*C200	R_r823	M_PC-->0.01*M_C120+0.044*M_C140+0.077*M_C141+0.224*M_C160+0.039*M_C161+0.018*M_C162+0.048*M_C170+0.068*M_C180+0.131*M_C181+0.308*M_C182+0.021*M_C183+0.012*M_C200+M_LPC		R740	AD+PRPP-->PPI+AMP+H	R_r524	M_AD+M_PRPP-->M_AMP+M_PPI	protons
R1114	PE-->LPE+0.03*C120+0.015*C140+0.011*C141+0.001*C150+0.24*C160+0.046*C161+0.039*C162+0.041*C170+0.093*C180+0.135*C181+0.282*C182+0.065*C183+0.002*C200	R_r824	M_PE-->0.03*M_C120+0.015*M_C140+0.011*M_C141+0.001*M_C150+0.24*M_C160+0.046*M_C161+0.039*M_C162+0.041*M_C170+0.093*M_C180+0.135*M_C181+0.282*M_C182+0.065*M_C183+0.002*M_C200+M_LPE		R741	XAN+PRPP-->XMP+PPI+H	R_r525	M_PRPP+M_XAN-->M_PPI+M_XMP	protons
R1134	G6P<==>MI1P	R_r825	M_G6P<==>M_MI1P		R746	ADN+ATP-->AMP+ADP+H	R_r531	M_ADN+M_ATP-->M_ADP+M_AMP	protons
R1135	MI1P+H2O-->MYOI+PI	R_r826	M_H2O+M_MI1P-->M_MYOI+M_PI		R747	INS+ATP-->IMP+ADP+H	R_r532	M_ATP+M_INS-->M_ADP+M_IMP	protons
R1140	C160COA+SER-->COA+C18DHSPH+CO2	R_r830	M_C160COA+M_SER-->M_C18DHSPH+M_CO2+M_COA		R748	GSN+ATP-->GMP+ADP+H	R_r533	M_ATP+M_GSN-->M_ADP+M_GMP	protons
R1148	C180COA+SER-->COA+C20DHSPH+CO2	R_r833	M_C180COA+M_SER-->M_C20DHSPH+M_CO2+M_COA		R750	CAMP+H2O-->AMP+H	R_r535	M_H2O+M_cAMP-->M_AMP	protons
R1151	C171COA+SER-->COA+C191DHSPH+CO2	R_r836	M_C171COA+M_SER-->M_C191DHSPH+M_CO2+M_COA		R754	CGMP+H2O-->GMP+H	R_r538	M_H2O+M_cGMP-->M_GMP	protons
R1153	C18PSPH+C180COA-->CERB1A+COA	R_r838	M_C180COA+M_C18PSPH-->M_CERB1A+M_COA		R756	CCMP+H2O-->CMP+H	R_r539	M_H2O+M_cCMP-->M_CMP	protons
R1154	C18PSPH+C181COA-->CERB1B+COA	R_r839	M_C181COA+M_C18PSPH-->M_CERB1B+M_COA		R757	CAMPe+H2O-->AMPe	R_r540	M_H2Oe+M_cAMPe-->M_AMPe	compartment
R1155	C20PSPH+C180COA-->CERB1C+COA	R_r840	M_C180COA+M_C20PSPH-->M_CERB1C+M_COA		R758	ATPm+AMPm+H<==>2*ADPm	R_r541	M_AMPm+M_ATPm<==>2*M_ADPm	protons
R1156	C20PSPH+C181COA-->CERB1D+COA	R_r841	M_C181COA+M_C20PSPH-->M_CERB1D+M_COA		R759	GTPm+AMPm+H<==>ADPm+GDPm	R_r542	M_AMPm+M_GTPm<==>M_ADPm+M_GDPm	protons
R1157	0.25*CERB1A+0.25*CERB1B+0.25*CERB1C+0.25*CERB1D-->CERB1	R_r842	0.25*M_CERB1A+0.25*M_CERB1B+0.25*M_CERB1C+0.25*M_CERB1D-->M_CERB1		R762	IMASP+T3P1<==>QUIN+2*H2O+PI+H	R_r1267	M_IMASP+M_T3P1<==>2*M_H2O+M_PI+M_QUIN	protons
R1158	C18SPH+C180COA-->CERB2A+COA	R_r843	M_C180COA+M_C18SPH-->M_CERB2A+M_COA		R763	QUIN+PRPP+H-->NAMN+PPI+CO2	R_r545	M_PRPP+M_QUIN-->M_CO2+M_NAMN+M_PPI	protons
R1159	C18SPH+C181COA-->CERB2B+COA	R_r844	M_C181COA+M_C18SPH-->M_CERB2B+M_COA		R764	NICD+H2O<==>NICA+NH3	R_r546	M_H2O+M_NICD-->M_NH3+M_NICA	reversibility
R1160	C20SPH+C180COA-->CERB2C+COA	R_r845	M_C180COA+M_C20SPH-->M_CERB2C+M_COA		R768	NAD+H2O-->AMP+NMN+2*H	R_r554	M_H2O+M_NAD-->M_AMP+M_NMN	protons
R1161	C20SPH+C181COA-->CERB2D+COA	R_r846	M_C181COA+M_C20SPH-->M_CERB2D+M_COA		R769	ATP+DMNAD+GLN+H2O<==>AMP+PPI+NAD+GLU+2*H	R_r549	M_ATP+M_DMNAD+M_GLN+M_H2O-->M_AMP+M_GLU+M_NAD+M_PPI	reversibility/protons
R1162	0.25*CERB2A+0.25*CERB2B+0.25*CERB2C+0.25*CERB2D-->CERB2	R_r847	0.25*M_CERB2A+0.25*M_CERB2B+0.25*M_CERB2C+0.25*M_CERB2D-->M_CERB2		R773	ATP+NAD-->ADP+NADP+H	R_r550	M_ATP+M_NAD-->M_ADP+M_NADP	protons
R1163	UDPGAL+CERB2A-->UDP+GALCERA	R_r848	M_CERB2A+M_UDPGAL-->M_GALCERA+M_UDP		R775	NADP+NADH-->NADPH+NAD	R_r2834	M_NADPHm+M_NADm<==>M_NADHm+M_NADPm	reversibility/compartment
R1164	UDPGAL+CERB2B-->UDP+GALCERB	R_r849	M_CERB2B+M_UDPGAL-->M_GALCERB+M_UDP		R780	NAD+H2O-->AMP+NMN+2*H	R_r554	M_H2O+M_NAD-->M_AMP+M_NMN	protons
R1165	0.5*GALCERA+0.5*GALCERB-->GALCER	R_r850	0.5*M_GALCERA+0.5*M_GALCERB-->M_GALCER		R783	NMN+H2O<==>R5P+NICD+H	R_r557	M_H2O+M_NMN<==>M_NICD+M_R5P	protons
R1166	C191SPH+C180COA-->CEREB1+COA	R_r851	M_C180COA+M_C191SPH-->M_CEREB1+M_COA		R786	CBCCP+ACCOA<==>BCCP+MALCOA	R_r559	M_ACCOA+M_CBCCP+M_H-->M_BCCP+M_MALCOA	reversibility/protons
R1167	UDPG+CEREB1-->UDP+GLUCER1	R_r852	M_CEREB1+M_UDPG-->M_GLUCER1+M_UDP		R787	ATP+BCCP+CO2+H2O<==>ADP+PI+CBCCP+2*H	R_r560	M_ATP+M_BCCP+M_CO2+M_H2O-->M_ADP+M_CBCCP+M_H+M_PI	reversibility/protons
R1168	C191SPH+C181COA-->CEREB2+COA	R_r853	M_C181COA+M_C191SPH-->M_CEREB2+M_COA		R788	MALCOA+ACP<==>MALACP+COA	R_r561	M_ACP+M_MALCOA-->M_COA+M_MALACP	reversibility
R1169	UDPG+CEREB2-->UDP+GLUCER2	R_r854	M_CEREB2+M_UDPG-->M_GLUCER2+M_UDP		R789	ACCOA+ACP<==>ACACP+COA	R_r562	M_ACCOA+M_ACP-->M_ACACP+M_COA	reversibility
R1170	CERB2+PINS-->IPC+H2O	R_r855	M_CERB2+M_PINS-->M_H2O+M_IPC		R791	H+AACACP+NADPH<==>C4HACP+NADP	R_r564	M_AACACP+M_NADPH-->M_C4HACP+M_NADP	reversibility/protons
R1171	IPC+GDPMAN-->MIPC+GDP	R_r856	M_GDPMAN+M_IPC-->M_GDP+M_MIPC		R792	C4HACP<==>C4DACP+H2O	R_r565	M_C4HACP-->M_C4DACP+M_H2O	reversibility
R1172	MIPC+GDPMAN-->DMIPC+GDP	R_r857	M_GDPMAN+M_MIPC-->M_DMIPC+M_GDP		R793	H+C4DACP+NADPH<==>C40ACP+NADP	R_r566	M_C4DACP+M_NADPH-->M_C40ACP+M_NADP	reversibility/protons
R1173	UDPGAL+DMIPC-->GDMIPC+UDP	R_r858	M_DMIPC+M_UDPGAL-->M_GDMIPC+M_UDP		R794	2*H+ACACP+MALACP+2*NADPH-->C40ACP+ACP+2*NADP+H2O+CO2	R_r567	M_ACACP+M_MALACP+2*M_NADPH-->M_ACP+M_C40ACP+M_CO2+M_H2O+2*M_NADP	protons
R1174	UDPGAL+GDMIPC-->DGDMIPC+UDP	R_r859	M_GDMIPC+M_UDPGAL-->M_DGDMIPC+M_UDP		R796	H+C6OACP+NADPH<==>C6HACP+NADP	R_r569	M_C6OACP+M_NADPH-->M_C6HACP+M_NADP	reversibility/protons
R1175	UDPGAL+DGDMIPC-->TGDMIPC+UDP	R_r860	M_DGDMIPC+M_UDPGAL-->M_TGDMIPC+M_UDP		R797	C6HACP<==>C6DACP+H2O	R_r570	M_C6HACP-->M_C6DACP+M_H2O	reversibility
R1177	H3MCOA+2*NADPH<==>MVL+COA+2*NADP	R_r862	M_H3MCOA+2*M_NADPH<==>M_COA+M_MVL+2*M_NADP		R798	H+C6DACP+NADPH<==>C60ACP+NADP	R_r571	M_C6DACP+M_NADPH-->M_C60ACP+M_NADP	reversibility/protons
R1180	ATP+PPMVL-->ADP+PI+IPPP+CO2	R_r865	M_ATP+M_PPMVL-->M_ADP+M_CO2+M_IPPP+M_PI		R799	2*H+C40ACP+MALACP+2*NADPH-->C60ACP+ACP+2*NADP+H2O+CO2	R_r572	M_C40ACP+M_MALACP+2*M_NADPH-->M_ACP+M_C60ACP+M_CO2+M_H2O+2*M_NADP	protons
R1182	DMPP+IPPP-->GPP+PPI	R_r867	M_DMPP+M_IPPP-->M_GPP+M_PPI		R801	H+C8OACP+NADPH<==>C8HACP+NADP	R_r574	M_C8OACP+M_NADPH-->M_C8HACP+M_NADP	reversibility/protons
R1183	GPP+IPPP-->FPP+PPI	R_r868	M_GPP+M_IPPP-->M_FPP+M_PPI		R802	C8HACP<==>C8DACP+H2O	R_r575	M_C8HACP-->M_C8DACP+M_H2O	reversibility
R1190	DCTOL+NADPH-->DCDOL+NADP	R_r873	M_DCTOL+M_NADPH-->M_DCDOL+M_NADP		R803	H+C8DACP+NADPH<==>C80ACP+NADP	R_r576	M_C8DACP+M_NADPH-->M_C80ACP+M_NADP	reversibility/protons
R1196	FEST<==>EPST	R_r880	M_FEST<==>M_EPST		R804	2*H+C60ACP+MALACP+2*NADPH-->C80ACP+ACP+2*NADP+H2O+CO2	R_r577	M_C60ACP+M_MALACP+2*M_NADPH-->M_ACP+M_C80ACP+M_CO2+M_H2O+2*M_NADP	protons
R1200	0.074*C160ACP+0.222*C181ACP+0.704*C182ACP+GL3P-->ACP+SEMAGP	R_r884	0.074*M_C160ACP+0.222*M_C181ACP+0.704*M_C182ACP+M_GL3P-->M_ACP+M_SEMAGP		R806	H+C10OACP+NADPH<==>C10HACP+NADP	R_r579	M_C10OACP+M_NADPH-->M_C10HACP+M_NADP	reversibility/protons
R1201	0.074*C160ACP+0.222*C181ACP+0.704*C182ACP+SEMAGP-->ACP+SEDAGP	R_r885	0.074*M_C160ACP+0.222*M_C181ACP+0.704*M_C182ACP+M_SEMAGP-->M_ACP+M_SEDAGP		R807	C10HACP<==>C10DACP+H2O	R_r580	M_C10HACP-->M_C10DACP+M_H2O	reversibility
R1202	SEDAGP+H2O-->SEDAG+PI	R_r886	M_H2O+M_SEDAGP-->M_PI+M_SEDAG		R808	H+C10DACP+NADPH<==>C100ACP+NADP	R_r581	M_C10DACP+M_NADPH-->M_C100ACP+M_NADP	reversibility/protons
R1203	SEDAG+ERGOST-->SEMAG+ERGOSE	R_r887	M_ERGOST+M_SEDAG-->M_ERGOSE+M_SEMAG		R809	2*H+C80ACP+MALACP+2*NADPH-->C100ACP+ACP+2*NADP+H2O+CO2	R_r582	M_C80ACP+M_MALACP+2*M_NADPH-->M_ACP+M_C100ACP+M_CO2+M_H2O+2*M_NADP	protons
R1206	0.024*C120ACP+0.013*C140ACP+0.012*C141ACP+0.002*C150ACP+0.154*C160ACP+0.02*C161ACP+0.008*C162ACP+0.002*C170ACP+0.026*C180ACP+0.374*C181ACP+0.327*C182ACP+0.032*C183ACP+0.006*C200ACP+GL3P-->ACP+MAGLYP	R_r890	0.024*M_C120ACP+0.013*M_C140ACP+0.012*M_C141ACP+0.002*M_C150ACP+0.154*M_C160ACP+0.02*M_C161ACP+0.008*M_C162ACP+0.002*M_C170ACP+0.026*M_C180ACP+0.374*M_C181ACP+0.327*M_C182ACP+0.032*M_C183ACP+0.006*M_C200ACP+M_GL3P-->M_ACP+M_MAGLYP		R811	H+C12OACP+NADPH<==>C12HACP+NADP	R_r584	M_C12OACP+M_NADPH-->M_C12HACP+M_NADP	reversibility/protons
R1208	0.024*C120ACP+0.013*C140ACP+0.012*C141ACP+0.002*C150ACP+0.154*C160ACP+0.02*C161ACP+0.008*C162ACP+0.002*C170ACP+0.026*C180ACP+0.374*C181ACP+0.327*C182ACP+0.032*C183ACP+0.006*C200ACP+MAGLYP-->ACP+DAGLYP	R_r891	0.024*M_C120ACP+0.013*M_C140ACP+0.012*M_C141ACP+0.002*M_C150ACP+0.154*M_C160ACP+0.02*M_C161ACP+0.008*M_C162ACP+0.002*M_C170ACP+0.026*M_C180ACP+0.374*M_C181ACP+0.327*M_C182ACP+0.032*M_C183ACP+0.006*M_C200ACP+M_MAGLYP-->M_ACP+M_DAGLYP		R812	C12HACP<==>C12DACP+H2O	R_r585	M_C12HACP-->M_C12DACP+M_H2O	reversibility
R1209	DAGLYP+H2O-->DAGLY+PI	R_r892	M_DAGLYP+M_H2O-->M_DAGLY+M_PI		R813	H+C12DACP+NADPH<==>C120ACP+NADP	R_r586	M_C12DACP+M_NADPH-->M_C120ACP+M_NADP	reversibility/protons
R1210	0.024*C120ACP+0.013*C140ACP+0.012*C141ACP+0.002*C150ACP+0.154*C160ACP+0.02*C161ACP+0.008*C162ACP+0.002*C170ACP+0.026*C180ACP+0.374*C181ACP+0.327*C182ACP+0.032*C183ACP+0.006*C200ACP+DAGLY-->TAGLY+ACP	R_r893	0.024*M_C120ACP+0.013*M_C140ACP+0.012*M_C141ACP+0.002*M_C150ACP+0.154*M_C160ACP+0.02*M_C161ACP+0.008*M_C162ACP+0.002*M_C170ACP+0.026*M_C180ACP+0.374*M_C181ACP+0.327*M_C182ACP+0.032*M_C183ACP+0.006*M_C200ACP+M_DAGLY-->M_ACP+M_TAGLY		R814	2*H+C100ACP+MALACP+2*NADPH-->C120ACP+ACP+2*NADP+H2O+CO2	R_r587	M_C100ACP+M_MALACP+2*M_NADPH-->M_ACP+M_C120ACP+M_CO2+M_H2O+2*M_NADP	protons
R1211	0.024*C120ACP+0.013*C140ACP+0.012*C141ACP+0.002*C150ACP+0.154*C160ACP+0.02*C161ACP+0.008*C162ACP+0.002*C170ACP+0.026*C180ACP+0.374*C181ACP+0.327*C182ACP+0.032*C183ACP+0.006*C200ACP+DAGLY-->TAGLY+ACP	R_r893	0.024*M_C120ACP+0.013*M_C140ACP+0.012*M_C141ACP+0.002*M_C150ACP+0.154*M_C160ACP+0.02*M_C161ACP+0.008*M_C162ACP+0.002*M_C170ACP+0.026*M_C180ACP+0.374*M_C181ACP+0.327*M_C182ACP+0.032*M_C183ACP+0.006*M_C200ACP+M_DAGLY-->M_ACP+M_TAGLY		R815	C120ACP+MALACP-->C14OACP+CO2+ACP	R_r588	M_C120ACP+M_H+M_MALACP-->M_ACP+M_C14OACP+M_CO2	protons
R1212	TAGLY+H2O-->DAGLY+0.024*C120+0.013*C140+0.012*C141+0.002*C150+0.154*C160+0.02*C161+0.008*C162+0.002*C170+0.026*C180+0.374*C181+0.327*C182+0.032*C183+0.006*C200	R_r894	M_H2O+M_TAGLY-->0.024*M_C120+0.013*M_C140+0.012*M_C141+0.002*M_C150+0.154*M_C160+0.02*M_C161+0.008*M_C162+0.002*M_C170+0.026*M_C180+0.374*M_C181+0.327*M_C182+0.032*M_C183+0.006*M_C200+M_DAGLY		R816	H+C14OACP+NADPH<==>C14HACP+NADP	R_r589	M_C14OACP+M_NADPH-->M_C14HACP+M_H+M_NADP	reversibility/protons
R1213	DAGLY+H2O-->MAGLY+0.024*C120+0.013*C140+0.012*C141+0.002*C150+0.154*C160+0.02*C161+0.008*C162+0.002*C170+0.026*C180+0.374*C181+0.327*C182+0.032*C183+0.006*C200	R_r895	M_DAGLY+M_H2O-->0.024*M_C120+0.013*M_C140+0.012*M_C141+0.002*M_C150+0.154*M_C160+0.02*M_C161+0.008*M_C162+0.002*M_C170+0.026*M_C180+0.374*M_C181+0.327*M_C182+0.032*M_C183+0.006*M_C200+M_MAGLY		R817	C14HACP<==>C14DACP+H2O	R_r590	M_C14HACP-->M_C14DACP+2*M_H+M_H2O	reversibility/protons
R1218	GL3P+H2O-->GL+PI	R_r132	M_GL3P+M_H2O-->M_GL+M_PI		R818	H+C14DACP+NADPH<==>C140ACP+NADP	R_r591	M_C14DACP+2*M_H+M_NADPH-->M_C140ACP+M_NADP	reversibility/protons
R1221	DAGLY+UDPGAL<==>UDP+MGDG	R_r896	M_DAGLY+M_UDPGAL<==>M_MGDG+M_UDP		R819	2*H+C120ACP+MALACP+2*NADPH-->C140ACP+ACP+2*NADP+H2O+CO2	R_r592	M_C120ACP+M_MALACP+2*M_NADPH-->M_ACP+M_C140ACP+M_CO2+M_H2O+2*M_NADP	protons
R1222	MGDG+UDPGAL<==>UDP+DGDG	R_r897	M_MGDG+M_UDPGAL<==>M_DGDG+M_UDP		R821	H+C16OACP+NADPH<==>C16HACP+NADP	R_r599	M_C16OACP+M_NADPH-->M_C16HACP+M_NADP	reversibility/protons
R1223	C181COA+UDPG+H2O<==>MGC181+UDP+COA	R_r898	M_C181COA+M_H2O+M_UDPG<==>M_COA+M_MGC181+M_UDP		R822	C16HACP<==>C16DACP+H2O	R_r600	M_C16HACP-->M_C16DACP+M_H2O	reversibility
R1224	4*ACCOA+1*MALCOA+1*PHE-->5*COA+OTA	R_r1010	4*M_ACCOA+M_MALCOA+M_PHE-->5*M_COA+M_OTA		R823	H+C16DACP+NADPH<==>C160ACP+NADP	R_r601	M_C16DACP+M_NADPH-->M_C160ACP+M_NADP	reversibility/protons
R1226	0.622*ALA+0.226*ARG+0.452*ASN+0.773*ASP+0.170*CYS+0.283*GLN+0.320*GLU+0.754*GLY+0.132*HIS+0.509*ILE+0.716*LEU+0.189*LYS+0.151*MET+0.264*PHE+0.358*PRO+1.018*SER+0.716*THR+0.207*TRP+0.660*TYR+0.603*VAL+39.37*ATP-->39.37*ADP+39.37*PI+AAMYLe	R_r1265	0.622*M_ALA+0.226*M_ARG+0.452*M_ASN+0.773*M_ASP+39.37*M_ATP+0.17*M_CYS+0.283*M_GLN+0.32*M_GLU+0.754*M_GLY+0.132*M_HIS+0.509*M_ILE+0.716*M_LEU+0.189*M_LYS+0.151*M_MET+0.264*M_PHE+0.358*M_PRO+1.018*M_SER+0.716*M_THR+0.207*M_TRP+0.66*M_TYR+0.603*M_VAL-->M_AAMYLe+39.37*M_ADP+39.37*M_PI		R824	2*H+C140ACP+MALACP+2*NADPH-->C160ACP+ACP+2*NADP+H2O+CO2	R_r602	M_C140ACP+M_MALACP+2*M_NADPH-->M_ACP+M_C160ACP+M_CO2+M_H2O+2*M_NADP	protons
R1227	H2SO3+3*NADPH<==>H2S+3*NADP+3*H2O	R_r899	M_H2SO3+3*M_NADPH<==>3*M_H2O+M_H2S+3*M_NADP		R826	H+C18OACP+NADPH<==>C18HACP+NADP	R_r609	M_C18OACP+M_NADPH-->M_C18HACP+M_NADP	reversibility/protons
R1230	PAPS+RTHIO-->OTHIO+H2SO3+PAP	R_r902	M_PAPS+M_RTHIO-->M_H2SO3+M_OTHIO+M_PAP		R827	C18HACP<==>C18DACP+H2O	R_r610	M_C18HACP-->M_C18DACP+M_H2O	reversibility
R1233	PAP+H2O-->AMP+PI	R_r905	M_H2O+M_PAP-->M_AMP+M_PI		R828	H+C18DACP+NADPH<==>C180ACP+NADP	R_r611	M_C18DACP+M_NADPH-->M_C180ACP+M_NADP	reversibility/protons
R1234	H2SO3<==>S+O2+H2O	R_r112	M_H2SO3<==>M_H2O+M_O2+M_S		R829	2*H+C160ACP+MALACP+2*NADPH-->C180ACP+ACP+2*NADP+H2O+CO2	R_r612	M_C160ACP+M_MALACP+2*M_NADPH-->M_ACP+M_C180ACP+M_CO2+M_H2O+2*M_NADP	protons
R1243	UREAC+H2O-->2*NH3+2*CO2	R_r910	M_H2O+M_UREAC-->2*M_CO2+2*M_NH3		R831	H+C20OACP+NADPH<==>C20HACP+NADP	R_r619	M_C20OACP+M_NADPH-->M_C20HACP+M_NADP	reversibility/protons
R1244	ACNL+2*H2O-->INAC+NH3	R_r911	M_ACNL+2*M_H2O-->M_INAC+M_NH3		R832	C20HACP<==>C20DACP+H2O	R_r620	M_C20HACP-->M_C20DACP+M_H2O	reversibility
R1246	ATP+ALA+TRNA-->AMP+TRNAALA+PPI	R_r2400	M_ALA+M_ATP+M_TRNA_ALA-->M_AATRNA_ALA+M_AMP+M_PPI		R833	H+C20DACP+NADPH<==>C200ACP+NADP	R_r621	M_C20DACP+M_NADPH-->M_C200ACP+M_NADP	reversibility/protons
R1247	ATP+ASP+TRNA-->AMP+TRNAASP+PPI	R_r2416	M_ASP+M_ATP+M_TRNA_ASP-->M_AATRNA_ASP+M_AMP+M_PPI		R834	2*H+C180ACP+MALACP+2*NADPH-->C200ACP+ACP+2*NADP+H2O+CO2	R_r622	M_C180ACP+M_MALACP+2*M_NADPH-->M_ACP+M_C200ACP+M_CO2+M_H2O+2*M_NADP	protons
R1250	ATP+ASN+TRNA-->AMP+TRNAASN+PPI	R_r2411	M_ASN+M_ATP+M_TRNA_ASN-->M_AATRNA_ASN+M_AMP+M_PPI		R835	PROPCOA+ACP<==>PROPACP+COA	R_r1224	M_ACP+M_PROPCOA-->M_COA+M_PROPACP	reversibility
R1252	ATP+ARG+TRNA-->AMP+TRNAARG+PPI	R_r2409	M_ARG+M_ATP+M_TRNA_ARG-->M_AATRNA_ARG+M_AMP+M_PPI		R837	H+C5OACP+NADPH<==>C5HACP+NADP	R_r1226	M_C5OACP+M_NADPH-->M_C5HACP+M_NADP	reversibility/protons
R1253	ATP+PRO+TRNA-->AMP+TRNAPRO+PPI	R_r2415	M_ATP+M_PRO+M_TRNA_PRO-->M_AATRNA_PRO+M_AMP+M_PPI		R838	C5HACP<==>C5DACP+H2O	R_r1227	M_C5HACP-->M_C5DACP+M_H2O	reversibility
R1254	ATP+CYS+TRNA-->AMP+TRNACYS+PPI	R_r2419	M_ATP+M_CYS+M_TRNA_CYS-->M_AATRNA_CYS+M_AMP+M_PPI		R839	H+C5DACP+NADPH<==>C50ACP+NADP	R_r1228	M_C5DACP+M_NADPH-->M_C50ACP+M_NADP	reversibility/protons
R1256	ATP+GLU+TRNA-->AMP+TRNAGLU+PPI	R_r2404	M_ATP+M_GLU+M_TRNA_GLU-->M_AATRNA_GLU+M_AMP+M_PPI		R840	2*H+PROPACP+MALACP+2*NADPH-->C50ACP+ACP+2*NADP+H2O+CO2	R_r1229	M_MALACP+2*M_NADPH+M_PROPACP-->M_ACP+M_C50ACP+M_CO2+M_H2O+2*M_NADP	protons
R1257	ATP+GLN+TRNA-->AMP+TRNAGLN+PPI	R_r2413	M_ATP+M_GLN+M_TRNA_GLN-->M_AATRNA_GLN+M_AMP+M_PPI		R842	H+C7OACP+NADPH<==>C7HACP+NADP	R_r1231	M_C7OACP+M_NADPH-->M_C7HACP+M_NADP	reversibility/protons
R1260	ATP+SER+TRNA-->AMP+TRNASER+PPI	R_r2401	M_ATP+M_SER+M_TRNA_SER-->M_AATRNA_SER+M_AMP+M_PPI		R843	C7HACP<==>C7DACP+H2O	R_r1232	M_C7HACP-->M_C7DACP+M_H2O	reversibility
R1261	ATP+GLY+TRNA-->AMP+PPI+TRNAGLY	R_r2405	M_ATP+M_GLY+M_TRNA_GLY-->M_AATRNA_GLY+M_AMP+M_PPI		R844	H+C7DACP+NADPH<==>C70ACP+NADP	R_r1233	M_C7DACP+M_NADPH-->M_C70ACP+M_NADP	reversibility/protons
R1263	ATP+THR+TRNA-->AMP+TRNATHR+PPI	R_r2420	M_ATP+M_THR+M_TRNA_THR-->M_AATRNA_THR+M_AMP+M_PPI		R845	2*H+C50ACP+MALACP+2*NADPH-->C70ACP+ACP+2*NADP+H2O+CO2	R_r1234	M_C50ACP+M_MALACP+2*M_NADPH-->M_ACP+M_C70ACP+M_CO2+M_H2O+2*M_NADP	protons
R1264	ATP+HIS+TRNA-->AMP+TRNAHIS+PPI	R_r2418	M_ATP+M_HIS+M_TRNA_HIS-->M_AATRNA_HIS+M_AMP+M_PPI		R847	H+C9OACP+NADPH<==>C9HACP+NADP	R_r1236	M_C9OACP+M_NADPH-->M_C9HACP+M_NADP	reversibility/protons
R1265	ATP+ILE+TRNA-->AMP+TRNAILE+PPI	R_r2410	M_ATP+M_ILE+M_TRNA_ILE-->M_AATRNA_ILE+M_AMP+M_PPI		R848	C9HACP<==>C9DACP+H2O	R_r1237	M_C9HACP-->M_C9DACP+M_H2O	reversibility
R1267	ATP+VAL+TRNA-->AMP+TRNAVAL+PPI	R_r2403	M_ATP+M_TRNA_VAL+M_VAL-->M_AATRNA_VAL+M_AMP+M_PPI		R849	H+C9DACP+NADPH<==>C90ACP+NADP	R_r1238	M_C9DACP+M_NADPH-->M_C90ACP+M_NADP	reversibility/protons
R1268	ATP+LEU+TRNA-->AMP+TRNALEU+PPI	R_r2408	M_ATP+M_LEU+M_TRNA_LEU-->M_AATRNA_LEU+M_AMP+M_PPI		R850	2*H+C70ACP+MALACP+2*NADPH-->C90ACP+ACP+2*NADP+H2O+CO2	R_r1239	M_C70ACP+M_MALACP+2*M_NADPH-->M_ACP+M_C90ACP+M_CO2+M_H2O+2*M_NADP	protons
R1269	ATP+LYS+TRNA-->AMP+TRNALYS+PPI	R_r2406	M_ATP+M_LYS+M_TRNA_LYS-->M_AATRNA_LYS+M_AMP+M_PPI		R852	H+C11OACP+NADPH<==>C11HACP+NADP	R_r1241	M_C11OACP+M_NADPH-->M_C11HACP+M_NADP	reversibility/protons
R1270	ATP+MET+TRNA-->AMP+TRNAMET+PPI	R_r2412	M_ATP+M_MET+M_TRNA_MET-->M_AATRNA_MET+M_AMP+M_PPI		R853	C11HACP<==>C11DACP+H2O	R_r1242	M_C11HACP-->M_C11DACP+M_H2O	reversibility
R1272	ATP+TYR+TRNA-->AMP+TRNATYR+PPI	R_r2414	M_ATP+M_TRNA_TYR+M_TYR-->M_AATRNA_TYR+M_AMP+M_PPI		R854	H+C11DACP+NADPH<==>C110ACP+NADP	R_r1243	M_C11DACP+M_NADPH-->M_C110ACP+M_NADP	reversibility/protons
R1274	ATP+TRP+TRNA-->AMP+TRNATRP+PPI	R_r2402	M_ATP+M_TRNA_TRP+M_TRP-->M_AATRNA_TRP+M_AMP+M_PPI		R855	2*H+C90ACP+MALACP+2*NADPH-->C110ACP+ACP+2*NADP+H2O+CO2	R_r1244	M_C90ACP+M_MALACP+2*M_NADPH-->M_ACP+M_C110ACP+M_CO2+M_H2O+2*M_NADP	protons
R1275	ATP+PHE+TRNA-->AMP+TRNAPHE+PPI	R_r2407	M_ATP+M_PHE+M_TRNA_PHE-->M_AATRNA_PHE+M_AMP+M_PPI		R857	H+C13OACP+NADPH<==>C13HACP+NADP	R_r1246	M_C13OACP+M_NADPH-->M_C13HACP+M_NADP	reversibility/protons
R1278	1.033*ALA+0.413*ARG+0.209*ASN+0.628*ASP+0.079*CYS+0.899*GLU+0.300*GLN+0.862*GLY+0.205*HIS+0.396*ILE+0.704*LEU+0.651*LYS+0.105*MET+0.312*PHE+0.441*PRO+0.628*SER+0.503*THR+0.126*TRP+0.205*TYR+0.536*VAL+39.729*ATP+30.489*H2O-->PROTEIN+39.729*ADP+39.729*PI	R_PROTEINpolym	1.033*M_ALA+0.413*M_ARG+0.209*M_ASN+0.628*M_ASP+39.729*M_ATP+0.079*M_CYS+0.3*M_GLN+0.899*M_GLU+0.862*M_GLY+30.489*M_H2O+0.205*M_HIS+0.396*M_ILE+0.704*M_LEU+0.651*M_LYS+0.105*M_MET+0.312*M_PHE+0.441*M_PRO+0.628*M_SER+0.503*M_THR+0.126*M_TRP+0.205*M_TYR+0.536*M_VAL-->39.729*M_ADP+39.729*M_PI+M_Protein		R858	C13HACP<==>C13DACP+H2O	R_r1247	M_C13HACP-->M_C13DACP+M_H2O	reversibility
R1279	0.773*AMP+0.931*GMP+0.773*CMP+0.616*UMP+7.424*ATP+4.33*H2O-->RNA+7.424*ADP+7.424*PI	R_RNApolym	0.773*M_AMP+7.424*M_ATP+0.773*M_CMP+0.931*M_GMP+4.33*M_H2O+0.616*M_UMP-->7.424*M_ADP+7.424*M_PI+M_RNA		R859	H+C13DACP+NADPH<==>C130ACP+NADP	R_r1248	M_C13DACP+M_NADPH-->M_C130ACP+M_NADP	reversibility/protons
R1280	0.794*DAMP+0.826*DCMP+0.794*DTMP+0.826*DGMP+11.019*ATP+7.778*H2O-->DNA+11.019*ADP+11.019*PI	R_DNApolym	11.019*M_ATP+0.794*M_DAMP+0.826*M_DCMP+0.826*M_DGMP+0.794*M_DTMP+7.778*M_H2O-->11.019*M_ADP+M_DNA+11.019*M_PI		R860	2*H+C110ACP+MALACP+2*NADPH-->C130ACP+ACP+2*NADP+H2O+CO2	R_r1249	M_C110ACP+M_MALACP+2*M_NADPH-->M_ACP+M_C130ACP+M_CO2+M_H2O+2*M_NADP	protons
R1281	0.043*GAG+0.254*NIG+0.337*PSNIG+0.381*GGM+0.389*14GLUCAN+2.726*13GLUCAN+1.623*CHIT-->CELLWALL	R_Cellwall	2.726*M_13GLUCAN+0.389*M_14GLUCAN+1.623*M_CHIT+0.043*M_GAG+0.381*M_GGM+0.254*M_NIG+0.337*M_PSNIG-->M_CELLWALL		R862	H+C15OACP+NADPH<==>C15HACP+NADP	R_r1251	M_C15OACP+M_NADPH-->M_C15HACP+M_NADP	reversibility/protons
R1308	COA<==>COAp	R_r2134	M_COA<==>M_COAp		R863	C15HACP<==>C15DACP+H2O	R_r1252	M_C15HACP-->M_C15DACP+M_H2O	reversibility
R1314	H2O<==>H2Op	R_r2135	M_H2O<==>M_H2Op		R864	H+C15DACP+NADPH<==>C150ACP+NADP	R_r1253	M_C15DACP+M_NADPH-->M_C150ACP+M_NADP	reversibility/protons
R1318	MAL<==>MALp	R_r2609	M_MAL<==>M_MALp		R865	2*H+C130ACP+MALACP+2*NADPH-->C150ACP+ACP+2*NADP+H2O+CO2	R_r1254	M_C130ACP+M_MALACP+2*M_NADPH-->M_ACP+M_C150ACP+M_CO2+M_H2O+2*M_NADP	protons
R1325	O2<==>O2p	R_r2312	M_O2<==>M_O2p		R867	H+C17OACP+NADPH<==>C17HACP+NADP	R_r1256	M_C17OACP+M_NADPH-->M_C17HACP+M_NADP	reversibility/protons
R1331	CO2e<==>CO2	R_r1092	M_CO2e<==>M_CO2		R868	C17HACP<==>C17DACP+H2O	R_r1257	M_C17HACP-->M_C17DACP+M_H2O	reversibility
R1332	H2Oe<==>H2O	R_r1093	M_H2Oe<==>M_H2O		R869	H+C17DACP+NADPH<==>C170ACP+NADP	R_r1258	M_C17DACP+M_NADPH-->M_C170ACP+M_NADP	reversibility/protons
R1333	O2e<==>O2	R_r1094	M_O2e<==>M_O2		R870	2*H+C150ACP+MALACP+2*NADPH-->C170ACP+ACP+2*NADP+H2O+CO2	R_r1259	M_C150ACP+M_MALACP+2*M_NADPH-->M_ACP+M_C170ACP+M_CO2+M_H2O+2*M_NADP	protons
R1334	H2O2e<==>H2O2	R_r1091	M_H2O2e<==>M_H2O2		R872	H+C19OACP+NADPH<==>C19HACP+NADP	R_r1261	M_C19OACP+M_NADPH-->M_C19HACP+M_NADP	reversibility/protons
R1335	ETHe<==>ETH	R_r1071	M_ETHe<==>M_ETH		R873	C19HACP<==>C19DACP+H2O	R_r1262	M_C19HACP-->M_C19DACP+M_H2O	reversibility
R1336	METHOLe<==>METHOL	R_r1141	M_METHOLe<==>M_METHOL		R874	H+C19DACP+NADPH<==>C190ACP+NADP	R_r1263	M_C19DACP+M_NADPH-->M_C190ACP+M_NADP	reversibility/protons
R1337	ACe<==>AC	R_r1069	M_ACe<==>M_AC		R875	2*H+C170ACP+MALACP+2*NADPH-->C190ACP+ACP+2*NADP+H2O+CO2	R_r1264	M_C170ACP+M_MALACP+2*M_NADPH-->M_ACP+M_C190ACP+M_CO2+M_H2O+2*M_NADP	protons
R1338	FORe<==>FOR	R_r1142	M_FORe<==>M_FOR		R876	H+C190ACP+NADPH+O2<==>C191ACP+NADP+2*H2O	R_r623	M_C190ACP+M_NADH+M_O2-->M_C191ACP+2*M_H2O+M_NAD	reversibility/protons/metabolites
R1341	C40e<==>C40	R_r1014	M_C40e<==>M_C40		R877	H+C191ACP+NADPH+O2<==>C192ACP+NADP+2*H2O	R_r624	M_C191ACP+M_NADH+M_O2-->M_C192ACP+2*M_H2O+M_NAD	reversibility/protons/metabolites
R1342	C60e<==>C60	R_r1015	M_C60e<==>M_C60		R878	H+C180ACP+NADPH+O2<==>C181ACP+NADP+2*H2O	R_r625	M_C180ACP+M_NADH+M_O2-->M_C181ACP+2*M_H2O+M_NAD	reversibility/protons/metabolites
R1343	C80e<==>C80	R_r1016	M_C80e<==>M_C80		R879	H+C181ACP+NADPH+O2<==>C182ACP+NADP+2*H2O	R_r626	M_C181ACP+M_NADH+M_O2-->M_C182ACP+2*M_H2O+M_NAD	reversibility/protons/metabolites
R1344	C100e<==>C100	R_r1017	M_C100e<==>M_C100		R880	H+C182ACP+NADPH+O2<==>C183ACP+NADP+2*H2O	R_r627	M_C182ACP+M_NADH+M_O2-->M_C183ACP+2*M_H2O+M_NAD	reversibility/protons/metabolites
R1345	C120e<==>C120	R_r1018	M_C120e<==>M_C120		R881	H+C170ACP+NADPH+O2<==>C171ACP+NADP+2*H2O	R_r988	M_C170ACP+M_NADH+M_O2-->M_C171ACP+2*M_H2O+M_NAD	reversibility/protons/metabolites
R1346	C140e<==>C140	R_r1019	M_C140e<==>M_C140		R882	H+C160ACP+NADPH+O2<==>C161ACP+NADP+2*H2O	R_r628	M_C160ACP+M_NADH+M_O2-->M_C161ACP+2*M_H2O+M_NAD	reversibility/protons/metabolites
R1347	C141e<==>C141	R_r1020	M_C141e<==>M_C141		R883	H+C161ACP+NADPH+O2<==>C162ACP+NADP+2*H2O	R_r629	M_C161ACP+M_NADH+M_O2-->M_C162ACP+2*M_H2O+M_NAD	reversibility/protons/metabolites
R1348	C150e<==>C150	R_r1021	M_C150e<==>M_C150		R884	H+C140ACP+NADPH+O2<==>C141ACP+NADP+2*H2O	R_r630	M_C140ACP+M_NADH+M_O2-->M_C141ACP+2*M_H2O+M_NAD	reversibility/protons/metabolites
R1349	C160e<==>C160	R_r1022	M_C160e<==>M_C160		R885	C40ACP+H2O-->C40+ACP+H	R_r936	M_C40ACP+M_H2O-->M_ACP+M_C40	protons
R1350	C161e<==>C161	R_r1023	M_C161e<==>M_C161		R886	C60ACP+H2O-->C60+ACP+H	R_r937	M_C60ACP+M_H2O-->M_ACP+M_C60	protons
R1351	C162e<==>C162	R_r1024	M_C162e<==>M_C162		R888	C100ACP+H2O-->C100+ACP+H	R_r939	M_C100ACP+M_H2O-->M_ACP+M_C100	protons
R1352	C170e<==>C170	R_r1025	M_C170e<==>M_C170		R889	C120ACP+H2O-->C120+ACP+H	R_r940	M_C120ACP+M_H2O-->M_ACP+M_C120	protons
R1353	C171e<==>C171	R_r1026	M_C171e<==>M_C171		R890	C140ACP+H2O-->C140+ACP+H	R_r941	M_C140ACP+M_H2O-->M_ACP+M_C140	protons
R1354	C180e<==>C180	R_r1027	M_C180e<==>M_C180		R891	C141ACP+H2O-->C141+ACP+H	R_r942	M_C141ACP+M_H2O-->M_ACP+M_C141	protons
R1355	C181e<==>C181	R_r1028	M_C181e<==>M_C181		R892	C150ACP+H2O-->C150+ACP+H	R_r943	M_C150ACP+M_H2O-->M_ACP+M_C150	protons
R1356	C182e<==>C182	R_r1029	M_C182e<==>M_C182		R893	C160ACP+H2O-->C160+ACP+H	R_r944	M_C160ACP+M_H2O-->M_ACP+M_C160	protons
R1357	C183e<==>C183	R_r1030	M_C183e<==>M_C183		R894	C161ACP+H2O-->C161+ACP+H	R_r945	M_C161ACP+M_H2O-->M_ACP+M_C161	protons
R1358	C190e<==>C190	R_r1031	M_C190e<==>M_C190		R895	C162ACP+H2O-->C162+ACP+H	R_r946	M_C162ACP+M_H2O-->M_ACP+M_C162	protons
R1359	C191e<==>C191	R_r1032	M_C191e<==>M_C191		R896	C170ACP+H2O-->C170+ACP+H	R_r947	M_C170ACP+M_H2O-->M_ACP+M_C170	protons
R1360	C192e<==>C192	R_r1033	M_C192e<==>M_C192		R897	C171ACP+H2O-->C171+ACP+H	R_r987	M_C171ACP+M_H2O-->M_ACP+M_C171	protons
R1361	C200e<==>C200	R_r1034	M_C200e<==>M_C200		R898	C180ACP+H2O-->C180+ACP+H	R_r948	M_C180ACP+M_H2O-->M_ACP+M_C180	protons
R1362	ATPe<==>ATP	R_r1124	M_ATPe<==>M_ATP		R899	C181ACP+H2O-->C181+ACP+H	R_r949	M_C181ACP+M_H2O-->M_ACP+M_C181	protons
R1363	AMPe<==>AMP	R_r1123	M_AMPe<==>M_AMP		R902	C190ACP+H2O-->C190+ACP+H	R_r952	M_C190ACP+M_H2O-->M_ACP+M_C190	protons
R1364	ATNe<==>ATN	R_r1125	M_ATNe<==>M_ATN		R903	C191ACP+H2O-->C191+ACP+H	R_r953	M_C191ACP+M_H2O-->M_ACP+M_C191	protons
R1369	URIe<==>URI	R_r1121	M_URIe<==>M_URI		R904	C192ACP+H2O-->C192+ACP+H	R_r954	M_C192ACP+M_H2O-->M_ACP+M_C192	protons
R1370	ADe<==>AD	R_r1180	M_ADe<==>M_AD		R905	C200ACP+H2O-->C200+ACP+H	R_r955	M_C200ACP+M_H2O-->M_ACP+M_C200	protons
R1371	QUINe<==>QUIN	R_r1129	M_QUINe<==>M_QUIN		R928	C40+COA+ATP-->C40COA+PPI+AMP+H	R_r651	M_ATP+M_C40+M_COA-->M_AMP+M_C40COA+M_PPI	protons
R1372	NICAe<==>NICA	R_r1126	M_NICAe<==>M_NICA		R929	C60+COA+ATP-->C60COA+PPI+AMP+H	R_r652	M_ATP+M_C60+M_COA-->M_AMP+M_C60COA+M_PPI	protons
R1373	NICDe<==>NICD	R_r1127	M_NICDe<==>M_NICD		R930	C80+COA+ATP-->C80COA+PPI+AMP+H	R_r653	M_ATP+M_C80+M_COA+M_H-->M_AMP+M_C80COA+M_PPI	protons
R1374	XANe<==>XAN	R_r1122	M_XANe<==>M_XAN		R931	C100+COA+ATP-->C100COA+PPI+AMP+H	R_r654	M_ATP+M_C100+M_COA-->M_AMP+M_C100COA+M_PPI	protons
R1375	KYNe<==>KYN	R_r1128	M_KYNe<==>M_KYN		R932	C120+COA+ATP-->C120COA+PPI+AMP+H	R_r655	M_ATP+M_C120+M_COA-->M_AMP+M_C120COA+M_PPI	protons
R1376	3CPYRDe<==>3CPYRD	R_r1214	M_3CPYRDe<==>M_3CPYRD		R933	C140+COA+ATP-->C140COA+PPI+AMP+H	R_r656	M_ATP+M_C140+M_COA-->M_AMP+M_C140COA+M_PPI	protons
R1377	ANe<==>AN	R_r1182	M_ANe<==>M_AN		R934	C141+COA+ATP-->C141COA+PPI+AMP+H	R_r657	M_ATP+M_C141+M_COA-->M_AMP+M_C141COA+M_PPI	protons
R1378	PHACe<==>PHAC	R_r1074	M_PHACe<==>M_PHAC		R935	C150+COA+ATP-->C150COA+PPI+AMP+H	R_r658	M_ATP+M_C150+M_COA-->M_AMP+M_C150COA+M_PPI	protons
R1379	DMANDe<==>DMAND	R_r1076	M_DMANDe<==>M_DMAND		R936	C160+COA+ATP-->C160COA+PPI+AMP+H	R_r659	M_ATP+M_C160+M_COA-->M_AMP+M_C160COA+M_PPI	protons
R1380	LMANDe<==>LMAND	R_r1075	M_LMANDe<==>M_LMAND		R937	C161+COA+ATP-->C161COA+PPI+AMP+H	R_r660	M_ATP+M_C161+M_COA-->M_AMP+M_C161COA+M_PPI	protons
R1381	PHALe<==>PHAL	R_r1073	M_PHALe<==>M_PHAL		R938	C162+COA+ATP-->C162COA+PPI+AMP+H	R_r661	M_ATP+M_C162+M_COA-->M_AMP+M_C162COA+M_PPI	protons
R1382	BAe<==>BA	R_r1078	M_BAe<==>M_BA		R939	C170+COA+ATP-->C170COA+PPI+AMP+H	R_r662	M_ATP+M_C170+M_COA-->M_AMP+M_C170COA+M_PPI	protons
R1383	BNe<==>BN	R_r1077	M_BNe<==>M_BN		R940	C171+COA+ATP-->C171COA+PPI+AMP+H	R_r986	M_ATP+M_C171+M_COA-->M_AMP+M_C171COA+M_PPI	protons
R1384	DHSKe<==>DHSK	R_r1084	M_DHSKe<==>M_DHSK		R941	C180+COA+ATP-->C180COA+PPI+AMP+H	R_r663	M_ATP+M_C180+M_COA-->M_AMP+M_C180COA+M_PPI	protons
R1385	SALIe<==>SALI	R_r1082	M_SALIe<==>M_SALI		R942	C181+COA+ATP-->C181COA+PPI+AMP+H	R_r664	M_ATP+M_C181+M_COA+M_H-->M_AMP+M_C181COA+M_PPI	protons
R1386	PHPYRe<==>PHPYR	R_r1072	M_PHPYRe<==>M_PHPYR		R943	C182+COA+ATP-->C182COA+PPI+AMP+H	R_r665	M_ATP+M_C182+M_COA+M_H-->M_AMP+M_C182COA+M_PPI	protons
R1387	BAMNe<==>BAMN	R_r1079	M_BAMNe<==>M_BAMN		R944	C183+COA+ATP-->C183COA+PPI+AMP+H	R_r666	M_ATP+M_C183+M_COA+M_H-->M_AMP+M_C183COA+M_PPI	protons
R1388	RESe<==>RES	R_r1083	M_RESe<==>M_RES		R945	C190+COA+ATP-->C190COA+PPI+AMP+H	R_r667	M_ATP+M_C190+M_COA-->M_AMP+M_C190COA+M_PPI	protons
R1389	COUMe<==>COUM	R_r1272	M_COUMe<==>M_COUM		R946	C191+COA+ATP-->C191COA+PPI+AMP+H	R_r668	M_ATP+M_C191+M_COA-->M_AMP+M_C191COA+M_PPI	protons
R1390	DMTe<==>DMT	R_r1197	M_DMTe<==>M_DMT		R947	C192+COA+ATP-->C192COA+PPI+AMP+H	R_r669	M_ATP+M_C192+M_COA-->M_AMP+M_C192COA+M_PPI	protons
R1391	TPHTHe<==>TPHTH	R_r1198	M_TPHTHe<==>M_TPHTH		R948	C200+COA+ATP-->C200COA+PPI+AMP+H	R_r670	M_ATP+M_C200+M_COA-->M_AMP+M_C200COA+M_PPI	protons
R1392	PCCe<==>PCC	R_r1199	M_PCCe<==>M_PCC		R949	2*ACCOA<==>COA+AACCOA	R_r671	2*M_ACCOA-->M_AACCOA+M_COA	reversibility
R1393	FERe<==>FER	R_r1204	M_FERe<==>M_FER		R950	ACTAC+ATP+COA<==>AMP+AACCOA+PPI+H	R_r672	M_ACTAC+M_ATP+M_COA-->M_AACCOA+M_ADP+M_PI	reversibility/protons/metabolites
R1394	VANe<==>VAN	R_r1205	M_VANe<==>M_VAN		R951	ACTAC+ATP+COA<==>AMP+AACCOA+PPI+H	R_r672	M_ACTAC+M_ATP+M_COA-->M_AACCOA+M_ADP+M_PI	reversibility/protons/metabolites
R1395	INDe<==>IND	R_r1209	M_INDe<==>M_IND		R982	CARm+C190CAR-->CAR+C190CARm	R_r711	M_C190CAR+M_CARp-->M_C190CARp+M_CAR	compartment
R1396	3HBAe<==>3HBA	R_r1212	M_3HBAe<==>M_3HBA		R983	CARm+C191CAR-->CAR+C191CARm	R_r712	M_C191CAR+M_CARp-->M_C191CARp+M_CAR	compartment
R1397	BUTN<==>BUTNe	R_r1190	M_BUTN<==>M_BUTNe		R984	CARm+C192CAR-->CAR+C192CARm	R_r713	M_C192CAR+M_CARp-->M_C192CARp+M_CAR	compartment
R1398	PENN<==>PENNe	R_r1223	M_PENN<==>M_PENNe		R985	CARm+C200CAR-->CAR+C200CARm	R_r714	M_C200CAR+M_CARp-->M_C200CARp+M_CAR	compartment
R1400	NH3e<==>NH3	R_r1087	M_NH3e<==>M_NH3		R986	C120CARm+COAm<==>CARm+C120COAm	R_r720	M_C120CARm+M_COAm-->M_C120COAm+M_CARm	reversibility
R1401	HNO3e<==>HNO3	R_r1086	M_HNO3e<==>M_HNO3		R987	C140CARm+COAm<==>CARm+C140COAm	R_r721	M_C140CARm+M_COAm-->M_C140COAm+M_CARm	reversibility
R1403	CHOSLFe<==>CHOSLF	R_r1089	M_CHOSLFe<==>M_CHOSLF		R988	C141CARm+COAm<==>CARm+C141COAm	R_r722	M_C141CARm+M_COAm-->M_C141COAm+M_CARm	reversibility
R1404	SLFe<==>SLF	R_r1090	M_SLFe<==>M_SLF		R989	C150CARm+COAm<==>CARm+C150COAm	R_r723	M_C150CARm+M_COAm-->M_C150COAm+M_CARm	reversibility
R1405	DTBe<==>DTB	R_r1118	M_DTBe<==>M_DTB		R990	C160CARm+COAm<==>CARm+C160COAm	R_r724	M_C160CARm+M_COAm-->M_C160COAm+M_CARm	reversibility
R1406	UREAe<==>UREA	R_r1085	M_UREAe<==>M_UREA		R991	C161CARm+COAm<==>CARm+C161COAm	R_r725	M_C161CARm+M_COAm-->M_C161COAm+M_CARm	reversibility
R1409	GLYNe<==>GLYN	R_r1300	M_GLYNe<==>M_GLYN		R992	C162CARm+COAm<==>CARm+C162COAm	R_r726	M_C162CARm+M_COAm-->M_C162COAm+M_CARm	reversibility
R1410	TREe<==>TRE	R_r1143	M_TREe<==>M_TRE		R993	C170CARm+COAm<==>CARm+C170COAm	R_r727	M_C170CARm+M_COAm-->M_C170COAm+M_CARm	reversibility
R1416	DGLCe<==>DGLC	R_r1048	M_DGLCe<==>M_DGLC		R994	C171CARm+COAm<==>CARm+C171COAm	R_r990	M_C171CARm+M_COAm-->M_C171COAm+M_CARm	reversibility
R1423	IDOLe<==>IDOL	R_r1039	M_IDOLe<==>M_IDOL		R995	C180CARm+COAm<==>CARm+C180COAm	R_r728	M_C180CARm+M_COAm-->M_C180COAm+M_CARm	reversibility
R1424	SORe<==>SOR	R_r1040	M_SORe<==>M_SOR		R996	C181CARm+COAm<==>CARm+C181COAm	R_r729	M_C181CARm+M_COAm-->M_C181COAm+M_CARm	reversibility
R1425	RHAe<==>RHA	R_r1221	M_RHAe<==>M_RHA		R997	C182CARm+COAm<==>CARm+C182COAm	R_r730	M_C182CARm+M_COAm-->M_C182COAm+M_CARm	reversibility
R1445	AKGe<==>AKG	R_r1138	M_AKGe<==>M_AKG		R998	C183CARm+COAm<==>CARm+C183COAm	R_r731	M_C183CARm+M_COAm-->M_C183COAm+M_CARm	reversibility
R1447	CITe<==>CIT	R_r1134	M_CITe<==>M_CIT		R999	C190CARm+COAm<==>CARm+C190COAm	R_r732	M_C190CARp+M_COAp-->M_C190COAp+M_CARp	reversibility/compartment
R1448	FUMe<==>FUM	R_r1136	M_FUMe<==>M_FUM		R1000	C191CARm+COAm<==>CARm+C191COAm	R_r733	M_C191CARp+M_COAp-->M_C191COAp+M_CARp	reversibility/compartment
R1449	ICITe<==>ICIT	R_r1135	M_ICITe<==>M_ICIT		R1001	C192CARm+COAm<==>CARm+C192COAm	R_r734	M_C192CARp+M_COAp-->M_C192COAp+M_CARp	reversibility/compartment
R1450	OXALe<==>OXAL	R_r1140	M_OXALe<==>M_OXAL		R1002	C200CARm+COAm<==>CARm+C200COAm	R_r735	M_C200CARp+M_COAp-->M_C200COAp+M_CARp	reversibility/compartment
R1451	OAe<==>OA	R_r1132	M_OAe<==>M_OA		R1003	Hp+C200COAp+FADp-->C20DCOAp+FADH2p	R_r736	M_C200COAp+M_FADp-->M_C20DCOAp+M_FADH2p	protons
R1454	GALNTe<==>GALNT	R_r1036	M_GALNTe<==>M_GALNT		R1004	Hp+C200COAp+FADp-->C20DCOAp+FADH2p	R_r736	M_C200COAp+M_FADp-->M_C20DCOAp+M_FADH2p	protons
R1456	GLCNTe<==>GLCNT	R_r1045	M_GLCNTe<==>M_GLCNT		R1005	C20DCOAp+H2Op<==>C20HCOAp	R_r738	M_C20DCOAp+M_H2Op-->M_C20HCOAp	reversibility
R1457	GLCUNTe<==>GLCUNT	R_r1179	M_GLCUNTe<==>M_GLCUNT		R1006	C20HCOAp+NADp<==>C20OCOAp+NADHp	R_r739	M_C20HCOAp+M_NADp-->M_C20OCOAp+M_NADHp	reversibility
R1460	PROPe<==>PROP	R_r1067	M_PROPe<==>M_PROP		R1008	Hp+C180COAp+FADp-->C18DCOAp+FADH2p	R_r2559	M_C180COAp+M_FADp-->M_C18DCOAp+M_FADH2p	protons
R1461	QTe<==>QT	R_r1096	M_QTe<==>M_QT		R1009	Hp+C180COAp+FADp-->C18DCOAp+FADH2p	R_r2559	M_C180COAp+M_FADp-->M_C18DCOAp+M_FADH2p	protons
R1462	SMEe<==>SME	R_r1097	M_SMEe<==>M_SME		R1010	C18DCOAp+H2Op<==>C18HCOAp	R_r2574	M_C18DCOAp+M_H2Op-->M_C18HCOAp	reversibility
R1463	GABAe<==>GABA	R_r1185	M_GABAe<==>M_GABA		R1011	C18HCOAp+NADp<==>C18OCOAp+NADHp	R_r2526	M_C18HCOAp+M_NADp-->M_C18OCOAp+M_NADHp	reversibility
R1491	CITRe<==>CITR	R_r1184	M_CITRe<==>M_CITR		R1013	Hp+C160COAp+FADp-->C16DCOAp+FADH2p	R_r2561	M_C160COAp+M_FADp-->M_C16DCOAp+M_FADH2p	protons
R1495	ACALe<==>ACAL	R_r1070	M_ACALe<==>M_ACAL		R1014	Hp+C160COAp+FADp-->C16DCOAp+FADH2p	R_r2561	M_C160COAp+M_FADp-->M_C16DCOAp+M_FADH2p	protons
R1499	PROPANOATEe<==>PROPANOATE	R_r1067	M_PROPe<==>M_PROP		R1015	C16DCOAp+H2Op<==>C16HCOAp	R_r2576	M_C16DCOAp+M_H2Op-->M_C16HCOAp	reversibility
R1503	BUTYRATEe<==>BUTYRATE	R_r1014	M_C40e<==>M_C40		R1016	C16HCOAp+NADp<==>C16OCOAp+NADHp	R_r2527	M_C16HCOAp+M_NADp-->M_C16OCOAp+M_NADHp	reversibility
R1520	HEMEB<==>HEMEBm	R_r2025	M_HEMEBm<==>M_HEMEB		R1018	Hp+C140COAp+FADp-->C14DCOAp+FADH2p	R_r2563	M_C140COAp+M_FADp-->M_C14DCOAp+M_FADH2p	protons
R1522	UREA<==>UREAm	R_r1181	M_UREA<==>M_UREAm		R1019	Hp+C140COAp+FADp-->C14DCOAp+FADH2p	R_r2563	M_C140COAp+M_FADp-->M_C14DCOAp+M_FADH2p	protons
R1523	PYR-->PYRm	R_r1146	M_PYR-->M_PYRm		R1020	C14DCOAp+H2Op<==>C14HCOAp	R_r2578	M_C14DCOAp+M_H2Op-->M_C14HCOAp	reversibility
R1524	CITm+MAL-->CIT+MALm	R_r1169	M_CITm+M_MAL-->M_CIT+M_MALm		R1021	C14HCOAp+NADp<==>C14OCOAp+NADHp	R_r2529	M_C14HCOAp+M_NADp-->M_C14OCOAp+M_NADHp	reversibility
R1526	ACOm+MAL-->ACO+MALm	R_r1170	M_ACOm+M_MAL-->M_ACO+M_MALm		R1023	Hp+C120COAp+FADp-->C12DCOAp+FADH2p	R_r2564	M_C120COAp+M_FADp-->M_C12DCOAp+M_FADH2p	protons
R1527	ICITm+MAL-->ICIT+MALm	R_r1171	M_ICITm+M_MAL-->M_ICIT+M_MALm		R1024	Hp+C120COAp+FADp-->C12DCOAp+FADH2p	R_r2564	M_C120COAp+M_FADp-->M_C12DCOAp+M_FADH2p	protons
R1528	AKG<==>AKGm	R_r1172	M_AKG<==>M_AKGm		R1025	C12DCOAp+H2Op<==>C12HCOAp	R_r2579	M_C12DCOAp+M_H2Op-->M_C12HCOAp	reversibility
R1529	OA<==>OAm	R_r1173	M_OA<==>M_OAm		R1026	C12HCOAp+NADp<==>C12OCOAp+NADHp	R_r2531	M_C12HCOAp+M_NADp-->M_C12OCOAp+M_NADHp	reversibility
R1533	FUM<==>FUMm	R_r1175	M_FUM<==>M_FUMm		R1028	Hp+C100COAp+FADp-->C10DCOAp+FADH2p	R_r2565	M_C100COAp+M_FADp-->M_C10DCOAp+M_FADH2p	protons
R1534	ICIT<==>ICITm	R_r1176	M_ICIT<==>M_ICITm		R1029	Hp+C100COAp+FADp-->C10DCOAp+FADH2p	R_r2565	M_C100COAp+M_FADp-->M_C10DCOAp+M_FADH2p	protons
R1535	FOR<==>FORm	R_r1168	M_FOR<==>M_FORm		R1030	C10DCOAp+H2Op<==>C10HCOAp	R_r2580	M_C10DCOAp+M_H2Op-->M_C10HCOAp	reversibility
R1536	THF<==>THFm	R_r1166	M_THF<==>M_THFm		R1031	C10HCOAp+NADp<==>C10OCOAp+NADHp	R_r2533	M_C10HCOAp+M_NADp-->M_C10OCOAp+M_NADHp	reversibility
R1537	METTHF<==>METTHFm	R_r1167	M_METTHF<==>M_METTHFm		R1033	Hp+C80COAp+FADp-->C8DCOAp+FADH2p	R_r2566	M_C80COAp+M_FADp-->M_C8DCOAp+M_FADH2p	protons
R1538	CAP<==>CAPm	R_r1177	M_CAP<==>M_CAPm		R1034	Hp+C80COAp+FADp-->C8DCOAp+FADH2p	R_r2566	M_C80COAp+M_FADp-->M_C8DCOAp+M_FADH2p	protons
R1539	3OA<==>3OAm	R_r1155	M_3OA<==>M_3OAm		R1035	C8DCOAp+H2Op<==>C8HCOAp	R_r2581	M_C8DCOAp+M_H2Op-->M_C8HCOAp	reversibility
R1540	GABA<==>GABAm	R_r1186	M_GABA<==>M_GABAm		R1036	C8HCOAp+NADp<==>C8OCOAp+NADHp	R_r2535	M_C8HCOAp+M_NADp-->M_C8OCOAp+M_NADHp	reversibility
R1541	PROPm<==>PROP	R_r1191	M_PROPm<==>M_PROP		R1038	Hp+C60COAp+FADp-->C6DCOAp+FADH2p	R_r2567	M_C60COAp+M_FADp-->M_C6DCOAp+M_FADH2p	protons
R1543	ARGm<==>ARG	R_r1159	M_ARGm<==>M_ARG		R1039	C6DCOAp+H2Op<==>C6HCOAp	R_r2582	M_C6DCOAp+M_H2Op-->M_C6HCOAp	reversibility
R1544	LEUm<==>LEU	R_r1161	M_LEUm<==>M_LEU		R1040	C6HCOAp+NADp<==>C6OCOAp+NADHp	R_r2537	M_C6HCOAp+M_NADp-->M_C6OCOAp+M_NADHp	reversibility
R1545	ILEm<==>ILE	R_r1162	M_ILEm<==>M_ILE		R1042	Hp+C40COAp+FADp-->C4DCOAp+FADH2p	R_r2568	M_C40COAp+M_FADp-->M_C4DCOAp+M_FADH2p	protons
R1547	VALm<==>VAL	R_r1164	M_VALm<==>M_VAL		R1043	C4DCOAp+H2Op<==>C4HCOAp	R_r2583	M_C4DCOAp+M_H2Op-->M_C4HCOAp	reversibility
R1548	LYSm<==>LYS	R_r1165	M_LYSm<==>M_LYS		R1044	C4HCOAp+NADp<==>AACCOAp+NADHp	R_r2539	M_C4HCOAp+M_NADp-->M_AACCOAp+M_NADHp	reversibility
R1549	ASPm+GLU<==>ASP+GLUm	R_r1157	M_ASPm+M_GLU<==>M_ASP+M_GLUm		R1046	Hp+C190COAp+FADp-->C19DCOAp+FADH2p	R_r741	M_C190COAp+M_FADp-->M_C19DCOAp+M_FADH2p	protons
R1558	CITR<==>CITRm	R_r1183	M_CITR<==>M_CITRm		R1047	Hp+C190COAp+FADp-->C19DCOAp+FADH2p	R_r741	M_C190COAp+M_FADp-->M_C19DCOAp+M_FADH2p	protons
R1559	MAL+AKGm<==>MALm+AKG	R_r1156	M_AKGm+M_MAL<==>M_AKG+M_MALm		R1048	C19DCOAp+H2Op<==>C19HCOAp	R_r743	M_C19DCOAp+M_H2Op-->M_C19HCOAp	reversibility
R1571	H2O<==>H2Om	R_r1150	M_H2O<==>M_H2Om		R1049	C19HCOAp+NADp<==>C19OCOAp+NADHp	R_r744	M_C19HCOAp+M_NADp-->M_C19OCOAp+M_NADHp	reversibility
R1572	O2<==>O2m	R_r1153	M_O2<==>M_O2m		R1051	Hp+C170COAp+FADp-->C17DCOAp+FADH2p	R_r2560	M_C170COAp+M_FADp-->M_C17DCOAp+M_FADH2p	protons
R1573	CO2<==>CO2m	R_r1152	M_CO2<==>M_CO2m		R1052	Hp+C170COAp+FADp-->C17DCOAp+FADH2p	R_r2560	M_C170COAp+M_FADp-->M_C17DCOAp+M_FADH2p	protons
R1574	NH3<==>NH3m	R_r1151	M_NH3<==>M_NH3m		R1053	C17DCOAp+H2Op<==>C17HCOAp	R_r2575	M_C17DCOAp+M_H2Op-->M_C17HCOAp	reversibility
R1575	ETH<==>ETHm	R_r1149	M_ETH<==>M_ETHm		R1054	C17HCOAp+NADp<==>C17OCOAp+NADHp	R_r2525	M_C17HCOAp+M_NADp-->M_C17OCOAp+M_NADHp	reversibility
R1576	ACAL<==>ACALm	R_r1148	M_ACAL<==>M_ACALm		R1056	Hp+C150COAp+FADp-->C15DCOAp+FADH2p	R_r2562	M_C150COAp+M_FADp-->M_C15DCOAp+M_FADH2p	protons
NTR4	HCNe<==>HCN	R_r1917	M_HCNe<==>M_HCN		R1057	Hp+C150COAp+FADp-->C15DCOAp+FADH2p	R_r2562	M_C150COAp+M_FADp-->M_C15DCOAp+M_FADH2p	protons
NTR10	PHANe<==>PHAN	R_r1920	M_PANe<==>M_PAN		R1058	C15DCOAp+H2Op<==>C15HCOAp	R_r2577	M_C15DCOAp+M_H2Op-->M_C15HCOAp	reversibility
NR9	QCTe+O2e-->2PCe+COe	R_r2098	M_O2e+M_QUERCETINe-->M_COe+M_OXYQUERCEe		R1059	C15HCOAp+NADp<==>C15OCOAp+NADHp	R_r2528	M_C15HCOAp+M_NADp-->M_C15OCOAp+M_NADHp	reversibility
NR10	AMYDe+H2Oe-->PRNSe+DGLCe	R_r2657	M_H2Oe+M_RAMYGe-->M_DGLCe+M_RPRUNe		R1061	Hp+C130COAp+FADp-->C13DCOAp+FADH2p	R_r2554	M_C130COAp+M_FADp-->M_C13DCOAp+M_FADH2p	protons
NR11	PRNSe+H2Oe-->MDNe+DGLCe	R_r2658	M_H2Oe+M_RPRUNe-->M_DGLCe+M_RMANe		R1062	Hp+C130COAp+FADp-->C13DCOAp+FADH2p	R_r2554	M_C130COAp+M_FADp-->M_C13DCOAp+M_FADH2p	protons
NR15	UDPGAL<==>UDPGALF	R_r1000	M_UDPGAL<==>M_UDPGALF		R1063	C13DCOAp+H2Op<==>C13HCOAp	R_r2569	M_C13DCOAp+M_H2Op-->M_C13HCOAp	reversibility
NR18	ACCOAm+CARm<==>COAm+ALCARm	R_r1905	M_ACCOAm+M_CARm<==>M_ACCARm+M_COAm		R1064	C13HCOAp+NADp<==>C13OCOAp+NADHp	R_r2530	M_C13HCOAp+M_NADp-->M_C13OCOAp+M_NADHp	reversibility
NR19	CARm+ALCAR<==>CAR+ALCARm	R_r1907	M_ACCAR+M_CARm<==>M_ACCARm+M_CAR		R1066	Hp+C110COAp+FADp-->C11DCOAp+FADH2p	R_r2555	M_C110COAp+M_FADp-->M_C11DCOAp+M_FADH2p	protons
NR20	ACCOA+CAR<==>COA+ALCAR	R_r1906	M_ACCOA+M_CAR<==>M_ACCAR+M_COA		R1067	Hp+C110COAp+FADp-->C11DCOAp+FADH2p	R_r2555	M_C110COAp+M_FADp-->M_C11DCOAp+M_FADH2p	protons
NR27	ACCOA+3*MALCOA+NADPH-->6MSA+4*COA+3*CO2+NADP+H2O	R_r2000	M_ACCOA+3*M_MALCOA+M_NADPH-->M_6MSA+3*M_CO2+4*M_COA+M_H2O+M_NADP		R1068	C11DCOAp+H2Op<==>C11HCOAp	R_r2570	M_C11DCOAp+M_H2Op-->M_C11HCOAp	reversibility
NR28	HCN+H2O-->FMM	R_r1918	M_H2O+M_HCN-->M_FA		R1069	C11HCOAp+NADp<==>C11OCOAp+NADHp	R_r2532	M_C11HCOAp+M_NADp-->M_C11OCOAp+M_NADHp	reversibility
NR33	PHPYR+O2-->2HPAC+CO2	R_r1281	M_O2+M_PHPYR-->M_2HPAC+M_CO2		R1071	Hp+C90COAp+FADp-->C9DCOAp+FADH2p	R_r2556	M_C90COAp+M_FADp-->M_C9DCOAp+M_FADH2p	protons
NR40	IP6e<==>	R_BOUNDARY_PHYAe	M_PHYAe-->		R1072	C9DCOAp+H2Op<==>C9HCOAp	R_r2571	M_C9DCOAp+M_H2Op-->M_C9HCOAp	reversibility
NR41	CLGe<==>	R_BOUNDARY_CHLORAe	M_CHLORAe-->		R1073	C9HCOAp+NADp<==>C9OCOAp+NADHp	R_r2534	M_C9HCOAp+M_NADp-->M_C9OCOAp+M_NADHp	reversibility
NR44	AMYDe<==>	R_BOUNDARY_RAMYGe	M_RAMYGe-->		R1074	C9OCOAp+COAp-->ACCOAp+C70COAp	R_r2551	M_C9OCOAp+M_COAp-->M_ACCOAp+M_C70COAp+6*M_Hp	protons
NR45	PRNSe<==>	R_RPRUNe	M_RPRUNe-->		R1075	Hp+C70COAp+FADp-->C7DCOAp+FADH2p	R_r2557	M_C70COAp+M_FADp-->M_C7DCOAp+M_FADH2p	protons
NR46	MDNe<==>	R_BOUNDARY_MNe	M_RMANe-->		R1076	C7DCOAp+H2Op<==>C7HCOAp	R_r2572	M_C7DCOAp+M_H2Op-->M_C7HCOAp	reversibility
NR55	PHANe<==>	R_BOUNDARY_PANe	M_PANe-->		R1077	C7HCOAp+NADp<==>C7OCOAp+NADHp	R_r2536	M_C7HCOAp+M_NADp-->M_C7OCOAp+M_NADHp	reversibility
NR56	CAFe<==>	R_BOUNDARY_CAFFAe	M_CAFFAe-->		R1078	C7OCOAp+COAp-->ACCOAp+C50COAp	R_r2552	M_C7OCOAp+M_COAp+6*M_Hp-->M_ACCOAp+M_C50COAp	protons
NR64	COe<==>	R_BOUNDARY_COe	M_COe-->		R1079	Hp+C50COAp+FADp-->C5DCOAp+FADH2p	R_r2558	M_C50COAp+M_FADp-->M_C5DCOAp+M_FADH2p	protons
R1581	H2Oe<==>	R_BOUNDARY_H2Oe	M_H2Oe<==>		R1080	C5DCOAp+H2Op<==>C5HCOAp	R_r2573	M_C5DCOAp+M_H2Op-->M_C5HCOAp	reversibility
R1582	CO2e<==>	R_BOUNDARY_CO2e	M_CO2e-->		R1081	C5HCOAp+NADp<==>C5OCOAp+NADHp	R_r2538	M_C5HCOAp+M_NADp-->M_C5OCOAp+M_NADHp	reversibility
R1583	NH3e<==>	R_BOUNDARY_NH3e	M_NH3e-->		R1085	PSAT3P2+NADPH-->PSAGL3P+NADP	R_r796	M_NADPH+M_PSAT3P2<==>M_NADP+M_PSAGL3P	reversibility
R1584	HNO3e<==>	R_BOUNDARY_HNO3e	M_HNO3e<==>		R1087	PSPA+CTP<==>PSCDPDG+PPI	R_r798	M_CTP+M_PSPA-->M_PPI+M_PSCDPDG	reversibility
R1585	UREAe<==>	R_BOUNDARY_UREAe	M_UREAe-->		R1088	PSCDPDG+SER+H<==>CMP+PS	R_r799	M_PSCDPDG+M_SER<==>M_CMP+M_PS	protons
R1586	O2e<==>	R_BOUNDARY_O2e	M_O2e<==>		R1091	PEAT3P2+NADPH-->PEAGL3P+NADP	R_r802	M_NADPH+M_PEAT3P2<==>M_NADP+M_PEAGL3P	reversibility
R1587	PIe<==>	R_BOUNDARY_PIe	M_PIe<==>		R1093	PEPA+CTP<==>PECDPDG+PPI	R_r804	M_CTP+M_PEPA-->M_PECDPDG+M_PPI	reversibility
R1588	H2SO3e<==>	R_BOUNDARY_H2SO3e	M_H2SO3e-->		R1094	PECDPDG+SER+H<==>CMP+PEPS	R_r805	M_PECDPDG+M_SER<==>M_CMP+M_PEPS	protons
R1589	DGLCe<==>	R_BOUNDARY_DGLCe	M_DGLCe-->		R1098	PCAT3P2+NADPH-->PCAGL3P+NADP+H	R_r809	M_NADPH+M_PCAT3P2<==>M_NADP+M_PCAGL3P	reversibility/protons
R1590	He<==>	R_BOUNDARY_He	M_He-->		R1100	PCPA+CTP<==>PCCDPDG+PPI	R_r811	M_CTP+M_PCPA-->M_PCCDPDG+M_PPI	reversibility
R1591	GAMYLe<==>	R_BOUNDARY_GAMYLe	M_GAMYLe-->		R1101	PCCDPDG+SER+H<==>CMP+PCPS	R_r812	M_PCCDPDG+M_SER<==>M_CMP+M_PCPS	protons
R1592	GLACe<==>	R_BOUNDARY_GLACe	M_GLACe-->		R1108	CLPA+CTP<==>CLCDPDG+PPI	R_r819	M_CLPAm+M_CTPm-->M_CLCDPDGm+M_PPIm	reversibility/compartment
R1593	FRUe<==>	R_BOUNDARY_FRUe	M_FRUe-->		R1109	CLCDPDG+GL3P-->CMP+CLPIGP	R_r820	M_CLCDPDGm+M_GL3P-->M_CLPIGPm+M_CMP	compartment
R1594	MANe<==>	R_BOUNDARY_MANe	M_MANe-->		R1110	CLPIGP+H2O-->PG+PI	R_r821	M_CLPIGPm+M_H2O-->M_PGm+M_PI	compartment
R1595	SORe<==>	R_BOUNDARY_SORe	M_SORe-->		R1111	CLCDPDG+PG-->CMP+CL	R_r822	M_CLCDPDGm+M_PGm-->M_CLm+M_CMP	compartment
R1596	IDOLe<==>	R_BOUNDARY_IDOLe	M_IDOLe-->		R1115	GL3P+NAD<==>T3P2+NADH+H	R_r131	M_NADH+M_T3P2<==>M_GL3P+M_NAD	protons
R1597	ARABe<==>	R_BOUNDARY_ARABe	M_ARABe-->		R1116	GL3P+FAD<==>T3P2+FADH2	R_r129	M_FADm+M_GL3P<==>M_FADH2m+M_T3P2	compartment
R1598	LARABe<==>	R_BOUNDARY_LARABe	M_LARABe-->		R1136	MYOI+O2<==>GLCUNT+H2O+H	R_r2655	M_MYOI+M_O2-->M_GLCUNT+M_H2O	reversibility/protons
R1599	RIBe<==>	R_BOUNDARY_RIBe	M_RIBe-->		R1137	0.25*CLCDPDG+0.25*PCCDPDG+0.25*PECDPDG+0.25*PSCDPDG-->CDPDG	R_r827	0.25*M_CLCDPDGm+0.25*M_PCCDPDG+0.25*M_PECDPDG+0.25*M_PSCDPDG-->M_CDPDG	compartment
R1600	RLe<==>	R_BOUNDARY_RLe	M_RLe-->		R1138	CDPDG+MYOI-->CMP+PINS	R_r828	M_CDPDG+M_MYOI<==>M_CMP+M_PINS	reversibility
R1601	XYLe<==>	R_BOUNDARY_XYLe	M_XYLe-->		R1139	ATP+PINS+H-->ADP+PINSP	R_r829	M_ATP+M_PINS-->M_ADP+M_PINSP	protons
R1602	XULe<==>	R_BOUNDARY_XULe	M_XULe-->		R1146	C18DHSPH+H+NADPH-->C18SPH+NADP	R_r831	M_C18DHSPH+M_NADPH-->M_C18SPH+M_NADP	protons
R1603	LXULe<==>	R_BOUNDARY_LXULe	M_LXULe-->		R1147	C18SPH+O2+NADPH+H-->C18PSPH+NADP+H2O	R_r832	M_C18SPH+M_NADPH+M_O2-->M_C18PSPH+M_H2O+M_NADP	protons
R1604	RHAe<==>	R_BOUNDARY_RHAe	M_RHAe-->		R1149	C20DHSPH+NADPH+H-->C20SPH+NADP	R_r834	M_C20DHSPH+M_NADPH-->M_C20SPH+M_NADP	protons
R1605	Ee<==>	R_BOUNDARY_Ee	M_Ee-->		R1150	C20SPH+O2+NADPH+H-->C20PSPH+NADP+H2O	R_r835	M_C20SPH+M_NADPH+M_O2-->M_C20PSPH+M_H2O+M_NADP	protons
R1606	EUe<==>	R_BOUNDARY_EUe	M_EUe-->		R1152	C191DHSPH+NADPH+H-->C191SPH+NADP	R_r837	M_C191DHSPH+M_NADPH-->M_C191SPH+M_NADP	protons
R1607	LACTe<==>	R_BOUNDARY_LACTe	M_LACTe-->		R1176	ACCOA+AACCOA+H2O<==>H3MCOA+COA+2*H	R_r861	M_AACCOA+M_ACCOA+M_H2O<==>M_COA+M_H3MCOA	protons
R1608	MLTe<==>	R_BOUNDARY_MLTe	M_MLTe-->		R1178	ATP+MVL-->ADP+PMVL+H	R_r863	M_ATP+M_MVL-->M_ADP+M_PMVL	protons
R1609	SUCe<==>	R_BOUNDARY_SUCe	M_SUCe-->		R1179	ATP+PMVL-->ADP+PPMVL+H	R_r864	M_ATP+M_PMVL-->M_ADP+M_PPMVL	protons
R1610	TREe<==>	R_BOUNDARY_TREe	M_TREe-->		R1181	IPPP<==>DMPP+H	R_r866	M_IPPP<==>M_DMPP	protons
R1611	MELIe<==>	R_BOUNDARY_MELIe	M_MELIe-->		R1184	2*FPP+NADPH+H-->NADP+SQL+2*PPI	R_r869	2*M_FPP+M_NADPH-->M_NADP+2*M_PPI+M_SQL	protons
R1612	STACe<==>	R_BOUNDARY_STACe	M_STACe-->		R1185	SQL+O2+NADPH+H-->S23E+NADP+H2O	R_r870	M_NADPH+M_O2+M_SQL-->M_H2O+M_NADP+M_S23E	protons
R1613	RAFFe<==>	R_BOUNDARY_RAFFe	M_RAFFe-->		R1186	S23E-->LNST	R_r871	M_S23E<==>M_LNST	reversibility
R1616	CELLOBe<==>	R_BOUNDARY_CELLOBe	M_CELLOBe-->		R1189	LNST+3*O2+3*NADPH+3*H-->DCTOL+FOR+3*NADP+4*H2O	R_r872	M_LNST+3*M_NADPH+3*M_O2-->M_DCTOL+M_FOR+4*M_H2O+3*M_NADP	protons
R1620	GLYCOGENe<==>	R_BOUNDARY_GLYCOe	M_GLYCOe-->		R1191	DCDOL+3*NADPH+3*O2-->DCDA+3*NADP+4*H2O	R_r874	M_DCDOL+3*M_NADPH+3*M_O2-->M_DCDA+M_H+4*M_H2O+3*M_NADP	protons
R1621	STARe<==>	R_BOUNDARY_STARCHe	M_STARCHe-->		R1192	DCDA+NADP-->CDOL+NADPH+H+CO2	R_r875	M_DCDA+M_H-->M_CDOL+M_CO2	protons/metabolites
R1623	MANNANe<==>	R_BOUNDARY_B14MANe	M_B14MANe-->		R1193	CDOL+NADPH+H-->CDA+NADP	R_r876	M_CDOL+3*M_NADPH+3*M_O2-->M_CDA+2*M_H+4*M_H2O+3*M_NADP	protons/stoichiometry/metabolites
R1624	ARABINe<==>	R_BOUNDARY_ARABANe	M_ARABANe-->		R1194	CDA-->ZYMST	R_r877	M_CDA+2*M_H-->M_CO2+M_ZYMST	protons/metabolites
R1625	XYLANe<==>	R_BOUNDARY_XYLANe	M_XYLANe-->		R1195	ZYMST+SAM-->FEST+SAH+H	R_r879	M_SAM+M_ZYMST-->M_FEST+M_SAH	protons
R1626	GLCN15LACe<==>	R_BOUNDARY_GLCN15LACe	M_GLCN15LACe-->		R1199	ERGOT+NADPH-->ERGOST+NADP+H	R_r883	M_ERGOT+M_NADPH-->M_ERGOST+M_NADP	protons
R1627	METHOLe<==>	R_BOUNDARY_METHOLe	M_METHOLe-->		R1204	ERGOSE+H2O-->ERGOST+0.074*C160+H+0.222*C181+0.704*C182	R_r888	M_ERGOSE+M_H2O-->0.074*M_C160+0.222*M_C181+0.704*M_C182+M_ERGOST	protons
R1628	ETHe<==>	R_BOUNDARY_ETHe	M_ETHe-->		R1205	SEMAG+H2O-->0.074*C160+0.222*C181+H+0.704*C182+GL	R_r889	M_H2O+M_SEMAG-->0.074*M_C160+0.222*M_C181+0.704*M_C182+M_GL	protons
R1629	GLe<==>	R_BOUNDARY_GLe	M_GLe-->		R1207	MAGLYP+H2O-->MAGLY+PI	R_r956	M_H2O+M_MAGLYP-->2*M_H+M_MAGLY+M_PI	protons
R1630	EOLe<==>	R_BOUNDARY_EOLe	M_EOLe-->		R1214	ATP+G-->ADP+3PG+H	R_r1282	M_ATP+M_G-->M_3PG+M_ADP	protons
R1631	AOLe<==>	R_BOUNDARY_AOLe	M_AOLe-->		R1216	GLYAL+NADPH+H<==>GL+NADP	R_r1005	M_LGLYAL+M_NADPH-->M_GL+M_NADP	reversibility/protons
R1632	LAOLe<==>	R_BOUNDARY_LAOLe	M_LAOLe-->		R1219	GL+NADP-->GLYN+NADPH+H	R_r127	M_GL+M_NADP<==>M_GLYN+M_NADPH	reversibility/protons
R1633	RIBOLe<==>	R_BOUNDARY_RIBOLe	M_RIBOLe-->		R1220	ATP+GLYN-->ADP+T3P2+H	R_r130	M_ATP+M_GLYN-->M_ADP+M_T3P2	protons
R1634	XOLe<==>	R_BOUNDARY_XOLe	M_XOLe-->		R1225	65*ALA+20*ARG+25*ASN+44*ASP+10*CYS+17*GLN+25*GLU+46*GLY+4*HIS+24*ILE+48*LEU+13*LYS+3*MET+22*PHE+22*PRO+88*SER+74*THR+20*TRP+27*TYR+42*VAL+2554*ATP-->2554*ADP+2554*PI+GAMYLe+2554*H	R_r1266	0.951*M_ALA+0.307*M_ARG+0.366*M_ASN+0.644*M_ASP+40.39*M_ATP+0.146*M_CYS+0.249*M_GLN+0.38*M_GLU+0.687*M_GLY+0.059*M_HIS+0.351*M_ILE+0.702*M_LEU+0.19*M_LYS+0.044*M_MET+0.322*M_PHE+0.322*M_PRO+1.272*M_SER+1.082*M_THR+0.278*M_TRP+0.395*M_TYR+0.614*M_VAL-->40.39*M_ADP+M_GAMYLe+40.39*M_PI	protons/stoichiometry
R1635	GALOLe<==>	R_BOUNDARY_GALOLe	M_GALOLe-->		R1228	SLF+ATP+H-->PPI+APS	R_r900	M_ATP+M_SLF-->M_APS+M_PPI	protons
R1636	MNTe<==>	R_BOUNDARY_MNTe	M_MNTe-->		R1229	APS+ATP-->ADP+PAPS+H	R_r901	M_APS+M_ATP-->M_ADP+M_PAPS	protons
R1637	SOTe<==>	R_BOUNDARY_SOTe	M_SOTe-->		R1231	CHOSLF+H2O<==>CHO+SLF	R_r903	M_CHOSLF+M_H+M_H2O<==>M_CHO+M_SLF	protons
R1638	MALe<==>	R_BOUNDARY_MALe	M_MALe-->		R1232	PAPS+CHO<==>PAP+CHOSLF	R_r904	M_CHO+M_PAPS<==>M_CHOSLF+M_H+M_PAP	protons
R1639	AKGe<==>	R_BOUNDARY_AKGe	M_AKGe-->		R1235	H2SO3+O2+H2O<==>SLF+H2O2	R_r2654	M_H2O+M_H2SO3+M_O2-->M_H2O2+M_SLF	reversibility
R1640	ACOe<==>	R_BOUNDARY_ACOe	M_ACOe-->		R1236	HNO3+NADPH+H-->HNO2+NADP+H2O	R_r906	M_HNO3+M_NADPH-->M_H2O+M_HNO2+M_NADP	protons
R1641	CITe<==>	R_BOUNDARY_CITe	M_CITe-->		R1237	HNO3+NADPH+H-->HNO2+NADP+H2O	R_r906	M_HNO3+M_NADPH-->M_H2O+M_HNO2+M_NADP	protons
R1642	FUMe<==>	R_BOUNDARY_FUMe	M_FUMe-->		R1238	HNO3+NADH+H-->HNO2+NAD+H2O	R_r906	M_HNO3+M_NADPH-->M_H2O+M_HNO2+M_NADP	protons/metabolites
R1643	ICITe<==>	R_BOUNDARY_ICITe	M_ICITe-->		R1239	HNO2+3*NADPH+5*H-->NH4OH+3*NADP+H2O	R_r907	M_H+M_HNO2+3*M_NADPH-->2*M_H2O+3*M_NADP+M_NH4	protons/stoichiometry/metabolites
R1644	OXALe<==>	R_BOUNDARY_OXALe	M_OXALe-->		R1240	HNO2+3*NADH+5*H-->NH4OH+3*NAD+H2O	R_r907	M_H+M_HNO2+3*M_NADPH-->2*M_H2O+3*M_NADP+M_NH4	protons/stoichiometry/metabolites
R1645	OAe<==>	R_BOUNDARY_OAe	M_OAe-->		R1242	UREA+ATP+H2O+CO2<==>ADP+PI+UREAC+2*H	R_r909	M_ATP+M_CO2+M_H2O+M_UREA-->M_ADP+M_PI+M_UREAC	reversibility/protons
R1646	PYRe<==>	R_BOUNDARY_PYRe	M_PYRe-->		R1245	UREA+H2O+2*H-->CO2+2*NH3	R_r912	M_H2O+M_UREA-->M_CO2+2*M_NH3	protons
R1647	SUCCe<==>	R_BOUNDARY_SUCCe	M_SUCCe-->		R1248	ATPm+ASPm+TRNAm-->AMPm+TRNAASPm+PPIm	R_r2416	M_ASP+M_ATP+M_TRNA_ASP-->M_AATRNA_ASP+M_AMP+M_PPI	compartment
R1648	ACe<==>	R_BOUNDARY_ACe	M_ACe-->		R1249	ATPm+ASNm+TRNAm-->AMPm+TRNAASNm+PPIm	R_r2411	M_ASN+M_ATP+M_TRNA_ASN-->M_AATRNA_ASN+M_AMP+M_PPI	compartment
R1649	FORe<==>	R_BOUNDARY_FORe	M_FORe-->		R1255	ATPm+GLUm+TRNAm-->AMPm+TRNAGLUm+PPIm	R_r2404	M_ATP+M_GLU+M_TRNA_GLU-->M_AATRNA_GLU+M_AMP+M_PPI	compartment
R1650	GALNTe<==>	R_BOUNDARY_GALNTe	M_GALNTe-->		R1258	ATPm+GLNm+TRNAm-->AMPm+TRNAGLNm+PPIm	R_r2413	M_ATP+M_GLN+M_TRNA_GLN-->M_AATRNA_GLN+M_AMP+M_PPI	compartment
R1651	GALUNTe<==>	R_BOUNDARY_GALUNTe	M_GALUNTe-->		R1262	ATPm+THRm+TRNAm-->AMPm+TRNATHRm+PPIm	R_r2420	M_ATP+M_THR+M_TRNA_THR-->M_AATRNA_THR+M_AMP+M_PPI	compartment
R1652	GLCNTe<==>	R_BOUNDARY_GLCNTe	M_GLCNTe-->		R1266	ATPm+ILEm+TRNAm-->AMPm+TRNAILEm+PPIm	R_r2410	M_ATP+M_ILE+M_TRNA_ILE-->M_AATRNA_ILE+M_AMP+M_PPI	compartment
R1653	GLCUNTe<==>	R_BOUNDARY_GLCUNTe	M_GLCUNTe-->		R1271	ATPm+METm+TRNAm-->AMPm+TRNAMETm+PPIm	R_r2412	M_ATP+M_MET+M_TRNA_MET-->M_AATRNA_MET+M_AMP+M_PPI	compartment
R1655	LACe<==>	R_BOUNDARY_LACe	M_LACe-->		R1273	ATPm+TYRm+TRNAm-->AMPm+TRNATYRm+PPIm	R_r2414	M_ATP+M_TRNA_TYR+M_TYR-->M_AATRNA_TYR+M_AMP+M_PPI	compartment
R1656	LLACe<==>	R_BOUNDARY_LLACe	M_LLACe-->		R1276	ATPm+TRPm+TRNAm-->AMPm+TRNATRPm+PPIm	R_r2402	M_ATP+M_TRNA_TRP+M_TRP-->M_AATRNA_TRP+M_AMP+M_PPI	compartment
R1657	TARe<==>	R_BOUNDARY_TARe	M_TARe-->		R1282	0.010083*TAGLY+0.001009*DAGLY+0.008912*MAGLY+0.000223*C140+0.001480*C160+0.000245*C180+0.001678*C181+0.001664*C182+0.000047*C183+0.034062*ERGOST+0.010038*ERGOSE+0.030053*MGDG+0.012374*MGC181+0.007859*DGDG+0.000005*TGDMIPC+0.000030*CERB1+0.000031*CERB2+0.000025*GALCER+0.000024*GLUCER1+0.000024*GLUCER2+0.001746*CL+0.005104*PC+0.00011967*PS+0.01160233*PE-->LIPIDS	R_Lipidsassemb	0.000223*M_C140+0.00148*M_C160+0.000245*M_C180+0.001678*M_C181+0.001664*M_C182+4.7e-05*M_C183+3e-05*M_CERB1+3.1e-05*M_CERB2+0.001746*M_CLm+0.001009*M_DAGLY+0.007859*M_DGDG+0.010038*M_ERGOSE+0.034062*M_ERGOST+2.5e-05*M_GALCER+2.4e-05*M_GLUCER1+2.4e-05*M_GLUCER2+0.008912*M_MAGLY+0.012374*M_MGC181+0.030053*M_MGDG+0.015312*M_PC+0.034807*M_PE+0.000359*M_PS+0.010083*M_TAGLY+5e-06*M_TGDMIPC-->M_LIPIDS	stoichiometry/compartment
R1658	PROPe<==>	R_BOUNDARY_PROPe	M_PROPe-->		R1284	0.00039*ICIT+0.013*CIT+0.00091*SUCC+0.00007*FUM+0.00065*MAL+0.0017*NAD+0.00018*NADH+0.00014*NADP+0.00008*NADPH+0.04*TRE+0.18*MNT+0.903093*GL+0.3*EOL+0.01*AOL-->SMALLM	R_Pool	0.01*M_AOL+0.013*M_CIT+0.3*M_EOL+7e-05*M_FUM+0.46*M_GL+0.00039*M_ICIT+0.00065*M_MAL+0.18*M_MNT+0.0017*M_NAD+0.00018*M_NADH+0.00014*M_NADP+8e-05*M_NADPH+0.00091*M_SUCC+0.04*M_TRE-->M_POOL	stoichiometry
R1659	GABAe<==>	R_BOUNDARY_GABAe	M_GABAe-->		R1286	0.263*PROTEIN+0.0008133*DNA+0.0060467*RNA+LIPIDS+0.001*AA+SMALLM+0.38*CELLWALL+0.0001*COFACTORS+61*ATP+61*H2O-->61*ADP+61*PI+BIOMASS	R_GROWTH	61*M_ATP+0.38*M_CELLWALL+0.00244*M_DNA+61*M_H2O+M_LIPIDS+M_POOL+0.263*M_Protein+0.01814*M_RNA-->61*M_ADP+M_BIOMASS+61*M_PI	stoichiometry/metabolites
R1660	QTe<==>	R_BOUNDARY_QTe	M_QTe-->		R1287	ADP+PI<==>ATP+H2O	R_m_ATP	M_ATP+M_H2O-->M_ADP+M_PI	reversibility
R1661	SMEe<==>	R_BOUNDARY_SMEe	M_SMEe-->		R1291	ATP+H2O-->ADP+PI+H	R_m_ATP	M_ATP+M_H2O-->M_ADP+M_PI	protons
R1662	C40e<==>	R_BOUNDARY_C40e	M_C40e-->		R1312	GLX<==>GLXp	R_r2833	M_GLX-->M_GLXp	reversibility
R1663	C60e<==>	R_BOUNDARY_C60e	M_C60e-->		R1317	ICIT<==>ICITp	R_r2830	M_ICIT-->M_ICITp	reversibility
R1664	C80e<==>	R_BOUNDARY_C80e	M_C80e-->		R1339	LACe+He<==>LAC+H	R_r1066	M_LACe<==>M_LAC	protons
R1665	C100e<==>	R_BOUNDARY_C100e	M_C100e-->		R1340	LLACe+He<==>LLAC+H	R_r1065	M_LLACe<==>M_LLAC	protons
R1666	C120e<==>	R_BOUNDARY_C120e	M_C120e-->		R1365	HYXNe+He<==>HYXN+H	R_r1119	M_HYXNe<==>M_HYXN	protons
R1667	C140e<==>	R_BOUNDARY_C140e	M_C140e-->		R1366	GNe+He<==>GN+H	R_r2613	M_GNe<==>M_GN	protons
R1668	C141e<==>	R_BOUNDARY_C141e	M_C141e-->		R1368	URAe+He<==>URA+H	R_r1120	M_URAe<==>M_URA	protons
R1669	C150e<==>	R_BOUNDARY_C150e	M_C150e-->		R1399	PIe+He<==>PI+H	R_r1095	M_PIe<==>M_PI	protons
R1670	C160e<==>	R_BOUNDARY_C160e	M_C160e-->		R1402	H2SO3e-->H2SO3	R_r1088	M_H2SO3e<==>M_H2SO3	reversibility
R1671	C161e<==>	R_BOUNDARY_C161e	M_C161e-->		R1407	2*He+UREAe<==>2*H+UREA	R_r1085	M_UREAe<==>M_UREA	protons
R1672	C162e<==>	R_BOUNDARY_C162e	M_C162e-->		R1408	OTA-->OTAe	R_r1012	M_OTA<==>M_OTAe	reversibility
R1673	C170e<==>	R_BOUNDARY_C170e	M_C170e-->		R1411	LACTe+He-->LACT+H	R_r1144	M_LACTe<==>M_LACT	reversibility/protons
R1674	C171e<==>	R_BOUNDARY_C171e	M_C171e-->		R1412	MLTe+He-->MLT+H	R_r1145	M_MLTe<==>M_MLT	reversibility/protons
R1675	C180e<==>	R_BOUNDARY_C180e	M_C180e-->		R1414	GLACe+He-->GLAC+H	R_r1037	M_GLACe<==>M_GLAC	reversibility/protons
R1676	C181e<==>	R_BOUNDARY_C181e	M_C181e-->		R1415	GLCe+He-->GLC+H	R_r1047a	M_GLCe<==>M_GLC	reversibility/protons
R1677	C182e<==>	R_BOUNDARY_C182e	M_C182e-->		R1417	BDGLCe-->BDGLC	R_r1046	M_bDGLCe<==>M_bDGLC	reversibility
R1678	C183e<==>	R_BOUNDARY_C183e	M_C183e-->		R1418	FRUe+He-->FRU+H	R_r1044a	M_FRUe<==>M_FRU	reversibility/protons
R1679	C190e<==>	R_BOUNDARY_C190e	M_C190e-->		R1421	FRUe-->FRU	R_r1044a	M_FRUe<==>M_FRU	reversibility
R1680	C191e<==>	R_BOUNDARY_C191e	M_C191e-->		R1422	MANe+He-->MAN+H	R_r1041	M_MANe<==>M_MAN	reversibility/protons
R1681	C192e<==>	R_BOUNDARY_C192e	M_C192e-->		R1426	ARABe-->ARAB	R_r1052	M_ARABe<==>M_ARAB	reversibility
R1682	C200e<==>	R_BOUNDARY_C200e	M_C200e-->		R1427	LARABe-->LARAB	R_r1059	M_LARABe<==>M_LARAB	reversibility
R1683	OTAe<==>	R_BOUNDARY_OTAe	M_OTAe-->		R1429	RLe-->RL	R_r1051	M_RLe<==>M_RL	reversibility
R1684	ALAe<==>	R_BOUNDARY_ALAe	M_ALAe-->		R1430	XYLe+He-->XYL+H	R_r1054	M_XYLe<==>M_XYL	reversibility/protons
R1685	ARGe<==>	R_BOUNDARY_ARGe	M_ARGe-->		R1431	XULe-->XUL	R_r1055	M_XULe<==>M_XUL	reversibility
R1686	ASNe<==>	R_BOUNDARY_ASNe	M_ASNe-->		R1432	LXULe-->LXUL	R_r1056	M_LXULe<==>M_LXUL	reversibility
R1687	ASPe<==>	R_BOUNDARY_ASPe	M_ASPe-->		R1433	Ee-->E	R_r1062	M_Ee<==>M_E	reversibility
R1688	CYSe<==>	R_BOUNDARY_CYSe	M_CYSe-->		R1434	EUe-->EU	R_r1060	M_EUe<==>M_EU	reversibility
R1689	GLUe<==>	R_BOUNDARY_GLUe	M_GLUe-->		R1435	GLe+He<==>GL+H	R_r1064	M_GLe<==>M_GL	protons
R1690	GLNe<==>	R_BOUNDARY_GLNe	M_GLNe-->		R1436	EOLe+He<==>EOL+H	R_r1061	M_EOLe<==>M_EOL	protons
R1691	GLYe<==>	R_BOUNDARY_GLYe	M_GLYe-->		R1437	AOLe+He<==>AOL+H	R_r1053	M_AOLe<==>M_AOL	protons
R1692	HISe<==>	R_BOUNDARY_HISe	M_HISe-->		R1438	LAOLe+He<==>LAOL+H	R_r1058	M_LAOLe<==>M_LAOL	protons
R1693	ILEe<==>	R_BOUNDARY_ILEe	M_ILEe-->		R1439	RIBOLe+He<==>RIBOL+H	R_r1050	M_RIBOLe<==>M_RIBOL	protons
R1694	LEUe<==>	R_BOUNDARY_LEUe	M_LEUe-->		R1440	XOLe+He<==>XOL+H	R_r1057	M_XOLe<==>M_XOL	protons
R1695	LYSe<==>	R_BOUNDARY_LYSe	M_LYSe-->		R1441	GALOLe+He<==>GALOL+H	R_r1038	M_GALOLe<==>M_GALOL	protons
R1696	METe<==>	R_BOUNDARY_METe	M_METe-->		R1442	MNTe+He<==>MNT+H	R_r1043	M_MNTe<==>M_MNT	protons
R1697	PHEe<==>	R_BOUNDARY_PHEe	M_PHEe-->		R1443	SOTe+He<==>SOT+H	R_r1042	M_SOTe<==>M_SOT	protons
R1698	PROe<==>	R_BOUNDARY_PROe	M_PROe-->		R1444	MALe+He<==>MAL+H	R_r1139	M_MALe<==>M_MAL	protons
R1699	SERe<==>	R_BOUNDARY_SERe	M_SERe-->		R1446	ACOe+He<==>ACO+H	R_r1137	M_ACOe<==>M_ACO	protons
R1700	THRe<==>	R_BOUNDARY_THRe	M_THRe-->		R1452	PYRe+He<==>PYR+H	R_r1131	M_PYRe<==>M_PYR	protons
R1701	TRPe<==>	R_BOUNDARY_TRPe	M_TRPe-->		R1453	SUCCe+He<==>SUCC+H	R_r1130	M_SUCCe<==>M_SUCC	protons
R1702	TYRe<==>	R_BOUNDARY_TYRe	M_TYRe-->		R1455	GALUNTe-->GALUNT	R_r1035	M_GALUNTe<==>M_GALUNT	reversibility
R1703	VALe<==>	R_BOUNDARY_VALe	M_VALe-->		R1459	TARe+He<==>TAR+H	R_r1063	M_TARe<==>M_TAR	protons
R1704	CITRe<==>	R_BOUNDARY_CITRe	M_CITRe-->		R1464	GLYe+He-->GLY+H	R_r1098	M_GLYe<==>M_GLY	reversibility/protons
R1705	ORNe<==>	R_BOUNDARY_ORNe	M_ORNe-->		R1465	ALAe+He-->ALA+H	R_r1099	M_ALAe<==>M_ALA	reversibility/protons
R1706	BALAe<==>	R_BOUNDARY_bALAe	M_bALAe-->		R1466	BALAe+He-->BALA+H	R_r1100	M_bALAe<==>M_bALA	reversibility/protons
R1707	ANe<==>	R_BOUNDARY_ANe	M_ANe-->		R1467	ARGe+He-->ARG+H	R_r1101	M_ARGe<==>M_ARG	reversibility/protons
R1708	BAe<==>	R_BOUNDARY_BAe	M_BAe-->		R1469	ASNe+He-->ASN+H	R_r1102	M_ASNe<==>M_ASN	reversibility/protons
R1709	COUMe<==>	R_BOUNDARY_COUMe	M_COUMe-->		R1470	ASPe+He-->ASP+H	R_r1103	M_ASPe<==>M_ASP	reversibility/protons
R1710	DMTe<==>	R_BOUNDARY_DMTe	M_DMTe-->		R1471	CYSe+He-->CYS+H	R_r1104	M_CYSe<==>M_CYS	reversibility/protons
R1711	TPHTHe<==>	R_BOUNDARY_TPHTHe	M_TPHTHe-->		R1473	GLUe+He-->GLU+H	R_r1105	M_GLUe<==>M_GLU	reversibility/protons
R1712	PCCe<==>	R_BOUNDARY_PCCe	M_PCCe-->		R1474	GLNe+He-->GLN+H	R_r1106	M_GLNe<==>M_GLN	reversibility/protons
R1713	LMANDe<==>	R_BOUNDARY_LMANDe	M_LMANDe-->		R1475	HISe+He-->HIS+H	R_r1107	M_HISe<==>M_HIS	reversibility/protons
R1714	DMANDe<==>	R_BOUNDARY_DMANDe	M_DMANDe-->		R1476	ILEe+He-->ILE+H	R_r1108	M_ILEe<==>M_ILE	reversibility/protons
R1715	FERe<==>	R_BOUNDARY_FERe	M_FERe-->		R1477	LEUe+He-->LEU+H	R_r1109	M_LEUe<==>M_LEU	reversibility/protons
R1716	VANe<==>	R_BOUNDARY_VANe	M_VANe-->		R1478	LYSe+He-->LYS+H	R_r1110	M_LYSe<==>M_LYS	reversibility/protons
R1717	INDe<==>	R_BOUNDARY_INDe	M_INDe-->		R1480	METe+He-->MET+H	R_r1111	M_METe<==>M_MET	reversibility/protons
R1718	3HBAe<==>	R_BOUNDARY_3HBAe	M_3HBAe-->		R1481	PHEe+He-->PHE+H	R_r1112	M_PHEe<==>M_PHE	reversibility/protons
R1719	NICDe<==>	R_BOUNDARY_NICDe	M_NICDe-->		R1482	PROe+He-->PRO+H	R_r1113	M_PROe<==>M_PRO	reversibility/protons
R1720	PHACe<==>	R_BOUNDARY_PHACe	M_PHACe-->		R1484	SERe+He-->SER+H	R_r1114	M_SERe<==>M_SER	reversibility/protons
R1721	RESe<==>	R_BOUNDARY_RESe	M_RESe-->		R1485	NA1e+SERe-->NA1+SER	R_r1114	M_SERe<==>M_SER	reversibility/metabolites
R1722	SALIe<==>	R_BOUNDARY_SALIe	M_SALIe-->		R1486	THRe+He-->THR+H	R_r1115	M_THRe<==>M_THR	reversibility/protons
R1723	TANAe<==>	R_BOUNDARY_TANAe	M_TANAe-->		R1487	NA1e+THRe-->NA1+THR	R_r1115	M_THRe<==>M_THR	reversibility/metabolites
R1724	345THBe<==>	R_BOUNDARY_345THBe	M_345THBe-->		R1488	TRPe+He-->TRP+H	R_r1080	M_TRPe<==>M_TRP	reversibility/protons
R1725	PHPYRe<==>	R_BOUNDARY_PHPYRe	M_PHPYRe-->		R1489	TYRe+He-->TYR+H	R_r1116	M_TYRe<==>M_TYR	reversibility/protons
R1726	BAMNe<==>	R_BOUNDARY_BAMNe	M_BAMNe-->		R1490	VALe+He-->VAL+H	R_r1117	M_VALe<==>M_VAL	reversibility/protons
R1727	BNe<==>	R_BOUNDARY_BNe	M_BNe-->		R1492	ORNe+He<==>ORN+H	R_r1187	M_ORNe<==>M_ORN	protons
R1728	BUTNe<==>	R_BOUNDARY_BUTNe	M_BUTNe-->		R1494	PROPALe-->PROPAL	R_r1068	M_PROPALe<==>M_PROPAL	reversibility
R1729	PENNe<==>	R_BOUNDARY_PENNe	M_PENNe-->		R1497	BTe+He<==>BT+H	R_r2336	M_BTe<==>M_BT	protons
R1730	ATPe<==>	R_BOUNDARY_ATPe	M_ATPe-->		R1521	PIm+Hm<==>PI+H	R_r1154	M_PIm<==>M_PI	protons
R1731	AMPe<==>	R_BOUNDARY_AMPe	M_AMPe-->		R1542	THRm+Hm<==>THR+H	R_r1158	M_THRm<==>M_THR	protons
R1732	ATNe<==>	R_BOUNDARY_ATNe	M_ATNe-->		R1546	ORNm+H<==>ORN+Hm	R_r1163	M_ORNm<==>M_ORN	protons
R1733	HYXNe<==>	R_BOUNDARY_HYXNe	M_HYXNe-->		R1550	GLU+H<==>GLUm+Hm	R_r2391	M_GLU<==>M_GLUm	protons
R1734	URAe<==>	R_BOUNDARY_URAe	M_URAe-->		R1568	AMIEVULm-->AMIEVUL	R_r2012	M_5ALEVUA<==>M_5ALEVUAm	reversibility
R1735	URIe<==>	R_BOUNDARY_URIe	M_URIe-->		R1577	AC+H<==>ACm+Hm	R_r1147	M_AC<==>M_ACm	protons
R1736	ADe<==>	R_BOUNDARY_ADe	M_ADe-->		R1580	COA<==>COAm	R_r2368	M_COA-->M_COAm	reversibility
R1737	QUINe<==>	R_BOUNDARY_QUINe	M_QUINe-->		NTR2	CPGIII-->CPGIIIm	R_r2020	M_COPHY3<==>M_COPHY3m	reversibility
R1738	NICAe<==>	R_BOUNDARY_NICAe	M_NICAe-->		NR7	CLGe+H2Oe-->CAFe+QTe	R_r2075	M_CHLORAe+M_H2Oe<==>M_CAFFAe+M_QTe	reversibility
R1739	NICDe<==>	R_BOUNDARY_NICDe	M_NICDe-->		NR37	PHAN+H2O-->PHAC+NH3	R_r1921	2*M_H2O+M_PAN-->M_NH3+M_PHAC	stoichiometry
R1740	XANe<==>	R_BOUNDARY_XANe	M_XANe-->		NR38	GALACTANe<==>	R_BOUNDARY_GALNe	M_GALNe-->	reversibility
R1741	KYNe<==>	R_BOUNDARY_KYNe	M_KYNe-->		r1e	GLCe<==>BDGLCe	R_r2673	M_GLCe-->M_bDGLCe	reversibility
R1742	3CPYRDe<==>	R_BOUNDARY_3CPYRDe	M_3CPYRDe-->
R1743	DTBe<==>	R_BOUNDARY_DTBe	M_DTBe-->
R1744	BTe<==>	R_BOUNDARY_BTe	M_BTe-->
R1745	XANe<==>	R_BOUNDARY_XANe	M_XANe-->
R1746	3CPYRDe<==>	R_BOUNDARY_3CPYRDe	M_3CPYRDe-->
R1747	GLYNe<==>	R_BOUNDARY_GLYNe	M_GLYNe-->
R1748	ACALe<==>	R_BOUNDARY_ACALe	M_ACALe-->
R1749	PROPALe<==>	R_BOUNDARY_PROPALe	M_PROPALe-->
R1751	CAMPe<==>	R_BOUNDARY_cAMPe	M_cAMPe-->
R1753	BUTYRATEe<==>	R_BOUNDARY_C40e	M_C40e-->
R1754	PECTINe<==>	R_BOUNDARY_PECe	M_PECe-->
R1759	PROPANOATEe<==>	R_BOUNDARY_PROPe	M_PROPe-->
R1761	CELLOBe<==>	R_BOUNDARY_CELLOBe	M_CELLOBe-->
R1766	GNe<==>	R_BOUNDARY_GNe	M_GNe-->

## Sheet: Reactions_iJB1325_to_iDU1756
REACTIONS IN iJB1325 WITH EXACT MATCH IN iDU1756					REACTIONS IN iJB1325 WITH DISCREPANT MATCH IN iDU1757						REACTIONS IN iJB1325 WITH NO MATCH IN iDU1756
iJB1325 reaction ID	iJB1325 equation	iDU1756 reaction ID	iDU1756 equation		iJB1325 reaction ID	iJB1325 equation	iDU1756 reaction ID	iDU1756 equation	Discrepancy		iJB1325 reaction ID	iJB1325 equation
R_r1	M_GLC<==>M_bDGLC	R3	GLC<==>BDGLC		R_NE1	M_DGLCe-->0.33*M_GLCe+0.67*M_bDGLCe	R1	DGLCe<==>0.33*GLCe+0.67*BDGLCe	reversibility		R_r1274	M_GALOL+M_NAD<==>M_NADH+M_XYL3HEX
R_r2	M_GLAC<==>M_bGLAC	R4	GLAC<==>BGLAC		R_NE2	M_DGLC-->0.33*M_GLC+0.67*M_bDGLC	R2	DGLC<==>0.33*GLC+0.67*BDGLC	reversibility		R_r1275	M_NADPH+M_XYL3HEX<==>M_NADP+M_SOT
R_r3	M_LARAB<==>M_bLARAB	R5	LARAB<==>BLARAB		R_r5a	M_ATP+M_GLC-->M_ADP+M_G6P	R7	ATP+GLC-->ADP+G6P+H	protons		R_r1278	M_O2+M_PHE-->M_CO2+M_H2O+M_PAD
R_r4	M_bFRU<==>M_FRU	R6	BFRU<==>FRU		R_r6	M_ATP+M_bDGLC-->M_ADP+M_bDG6P	R8	ATP+BDGLC-->ADP+BDG6P+H	protons		R_r1277	M_H2O+M_PAD-->M_NH3+M_PHAC
R_r7	M_G6P<==>M_F6P	R9	G6P<==>F6P		R_r10	M_ATP+M_F6P-->M_ADP+M_FDP	R13	ATP+F6P-->ADP+FDP+H	protons		R_r1279	M_PHE-->M_CO2+M_PHEETAM
R_r8	M_bDG6P<==>M_F6P	R10	BDG6P<==>F6P		R_r14	M_NAD+M_PI+M_T3P1<==>M_13PDG+M_NADH	R17	T3P1+PI+NAD<==>13PDG+NADH+H	protons		R_r1280	M_H2O+M_O2+M_PHEETAM-->M_H2O2+M_NH3+M_PHAL
R_r9	M_G6P<==>M_bDG6P	R12	ADG6P<==>BDG6P		R_r18	M_ADP+M_PEP-->M_ATP+M_PYR	R21	ADP+PEP+H-->ATP+PYR	protons		R_r387	M_H2O+M_NAD+M_PHAL<==>M_NADH+M_PHAC
R_r11	M_FDP+M_H2O-->M_F6P+M_PI	R14;R300	FDP+H2O-->F6P+PI;FDP+H2O-->F6P+PI		R_r19	M_ATP+M_CO2+M_H2O+M_PYR-->M_ADP+M_OA+M_PI	R22	ATP+PYR+H2O+CO2-->ADP+PI+OA+2*H	protons		R_r388	M_NADPH+M_O2+M_PHAC-->M_2HPAC+M_H2O+M_NADP
R_r12a	M_FDP<==>M_T3P1+M_T3P2	R15	FDP<==>T3P2+T3P1		R_r20	M_ATPm+M_CO2m+M_H2Om+M_PYRm-->M_ADPm+M_OAm+M_PIm	R23	ATPm+PYRm+H2Om+CO2m-->ADPm+PIm+OAm+2*Hm	protons		R_r339	M_4M2OPAm+M_GLUm<==>M_AKGm+M_LEUm
R_r13a	M_T3P2<==>M_T3P1	R16	T3P2<==>T3P1		R_r22	M_G6P+M_NADP-->M_D6PGL+M_NADPH	R25	G6P+NADP-->D6PGL+NADPH+H	protons		R_r364	M_CALH+M_H2O+M_SAM-->M_DPTH+M_SAH
R_r15	M_13PDG+M_ADP<==>M_3PG+M_ATP	R18	ADP+13PDG<==>ATP+3PG		R_r23	M_D6PGL+M_H2O-->M_D6PGC	R26	D6PGL+H2O-->D6PGC+H	protons		R_r422	4*M_H+M_O2+M_OGT-->M_H2O2+2*M_RGT
R_r16a	M_3PG<==>M_2PG	R19	3PG<==>2PG		R_r1273	M_PI+M_XUL5P<==>M_ACTP+M_H2O+M_T3P1	R34	PI+XUL5P-->ACTP+T3P1+H2O	reversibility		R_r473	M_H2O+M_NAD+M_XAN<==>M_NADH+M_URIC
R_r17	M_2PG<==>M_H2O+M_PEP	R20	2PG<==>PEP+H2O		R_r31a	M_ACCOAm+M_H2Om+M_OAm-->M_CITm+M_COAm	R35	ACCOAm+H2Om+OAm<==>CITm+COAm+Hm	reversibility/protons		R_r881	M_EPST+2*M_H+M_NADPH+M_O2-->M_ERGOD+2*M_H2O+M_NADP
R_r21	M_ATP+M_OA-->M_ADP+M_CO2+M_PEP	R24	ATP+OA-->ADP+PEP+CO2		R_r35	M_ICIT+M_NADP<==>M_AKG+M_CO2+M_NADPH	R40	ICIT+NADP-->AKG+CO2+NADPH	reversibility		R_r882	M_ERGOD+M_NADPH+M_O2-->M_ERGOT+2*M_H+2*M_H2O+M_NADP
R_r24a	M_D6PGC+M_NADP-->M_CO2+M_NADPH+M_RL5P	R27	D6PGC+NADP-->RL5P+CO2+NADPH		R_r36a	M_AKGm+M_Hm+M_TDPE1m-->M_AKGE1m+M_CO2m	R41	AKGm+TDPE1m-->AKGE1m+CO2m	protons		R_r2001	M_6MSA-->M_CO2+M_MCRE
R_r25	M_RL5P<==>M_XUL5P	R28	RL5P<==>XUL5P		R_r36c	M_AKGE2m+M_COAm+M_NADm<==>M_H+M_LPSE2m+M_NADHm+M_SUCCOAm	R43	AKGE2m+COAm+NADm<==>LPSE2m+SUCCOAm+NADHm	protons		R_r2002	M_MCRE+M_NADPH+M_O2-->M_H2O+M_NADP+M_TOLU
R_r26	M_R5P<==>M_RL5P	R29	R5P<==>RL5P		R_r44	M_MALm+M_NADm<==>M_NADHm+M_OAm	R51	MALm+NADm<==>OAm+NADHm+Hm	protons		R_r2003	M_NADPH+M_O2+M_TOLU-->M_H2O+M_NADP+M_TOLUEE
R_r27	M_R5P+M_XUL5P<==>M_S7P+M_T3P1	R30	R5P+XUL5P<==>S7P+T3P1		R_r45a	M_MAL+M_NAD<==>M_NADH+M_OA	R52	MAL+NAD<==>OA+NADH+H	protons		R_NE7	M_TOLUEE<==>M_TOLUEK
R_r28	M_E4P+M_XUL5P<==>M_F6P+M_T3P1	R31	E4P+XUL5P<==>F6P+T3P1		R_r46	M_ICITm-->M_GLXm+M_SUCCm	R53	ICITp-->SUCCp+GLXp	compartment		R_r2005	M_FPP+M_TOLUEK-->M_7DEACYANUA+M_PPI
R_r29a	M_S7P+M_T3P1<==>M_E4P+M_F6P	R32	S7P+T3P1<==>E4P+F6P		R_r47	M_ACCOAm+M_GLXm+M_H2Om-->M_COAm+M_MALm	R54	ACCOAp+H2Op+GLXp-->MALp+COAp+Hp	protons/compartment		R_r2006	M_7DEACYANUA+M_NADPH+M_O2-->M_22DEAYANUA+M_H2O+M_NADP
R_r32a	M_CITm<==>M_ACOm+M_H2Om	R36	CITm<==>ACOm+H2Om		R_r50ma	M_ATPm+M_CITm+M_COAm<==>M_ACCOAm+M_ADPm+M_OAm+M_PIm	R61	ATPm+CITm+COAm-->ADPm+PIm+ACCOAm+OAm	reversibility		R_r2007	M_22DEAYANUA+M_MEVAL-->M_H2O+M_YANUE
R_r33a	M_ACOm+M_H2Om<==>M_ICITm	R37	ACOm+H2Om<==>ICITm		R_r51	M_H2O+M_OA-->M_AC+M_OXAL	R64	OA+H2O-->OXAL+AC+H	protons		R_r2008	M_NADP+M_YANUE<==>M_NADPH+M_YANUD
R_r34	M_ICITm+M_NADPm-->M_AKGm+M_CO2m+M_NADPHm	R38	ICITm+NADPm-->AKGm+CO2m+NADPHm		R_r52	M_OXAL-->M_CO2+M_FOR	R65	H+OXAL-->FOR+CO2	protons		R_r908	M_NH4<==>M_H+M_NH3
R_r30	M_ICITm+M_NADm-->M_AKGm+M_CO2m+M_NADHm	R39	ICITm+NADm-->AKGm+CO2m+NADHm		R_r56	M_OXALe-->M_CO2e+M_FORe	R66	He+OXALe-->FORe+CO2e	protons		R_r1276	M_ATTe<==>M_ATT
R_r36b	M_AKGE1m+M_LPSE2m-->M_AKGE2m+M_TDPE1m	R42	AKGE1m+LPSE2m-->AKGE2m+TDPE1m		R_r53a	M_METHOL+M_NAD<==>M_FALD+M_NADH	R67;R69	METHOL+NAD<==>FALD+NADH+H;METHOL+NAD-->FALD+NADH+H	protons;reversibility/protons		R_r1049	M_RIBe<==>M_RIB
R_r38a	M_GDPm+M_PIm+M_SUCCOAm<==>M_COAm+M_GTPm+M_SUCCm	R44	GDPm+PIm+SUCCOAm<==>GTPm+SUCCm+COAm		R_r54	M_FALD+M_H2O+M_NAD<==>M_FOR+M_NADH	R73	FALD+NAD+H2O<==>FOR+NADH+2*H	protons		R_r1174	M_SUCC<==>M_SUCCm
R_r39	M_Qm+M_SUCCm<==>M_FUMm+M_QH2m	R46	SUCCm+Qm<==>FUMm+QH2m		R_r55	M_FOR+M_O2-->M_CO2+M_H2O2	R74	FOR+O2+H-->H2O2+CO2	protons		R_r1133	M_GLX<==>M_GLXm
R_r42	M_FUMm+M_H2Om<==>M_MALm	R49	FUMm+H2Om<==>MALm		R_r61	M_FALD+M_NAD+M_RGT<==>M_FGT+M_NADH	R75	FALD+RGT+NAD<==>FGT+NADH+H	protons		R_r1160	M_ASPm<==>M_ASP
R_r43	M_MAL<==>M_FUM+M_H2O	R50	MAL<==>FUM+H2O		R_r56a	M_LIPOm+M_PYRm-->M_ADHLIPOm+M_CO2m	R76	PYRm+LIPOm+Hm-->ADHLIPOm+CO2m	protons		R_r3000	M_DMPP+M_TYR-->M_4ODMLTYR+M_PPI
R_r48c	M_MAL+M_NADP-->M_CO2+M_NADPH+M_PYR	R57	MAL+NADP-->PYR+CO2+NADPH		R_r56b	M_ADHLIPOm+M_COAm+M_NADm<==>M_ACCOAm+M_LIPOm+M_NADHm	R77	COAm+ADHLIPOm+NADm<==>ACCOAm+LIPOm+NADHm+Hm	protons		R_r3001	M_DMPP+M_DTYR-->M_4ODMDTYR+M_PPI
R_r48m	M_MALm+M_NADPm-->M_CO2m+M_NADPHm+M_PYRm	R59	MALm+NADPm-->PYRm+CO2m+NADPHm		R_r58a	M_PYR-->M_ACAL+M_CO2	R78	H+PYR-->ACAL+CO2	protons		R_r3002	M_AMLTYR+M_DMPP-->M_4OAMLTYR+M_PPI
R_r50a	M_ATP+M_CIT+M_COA-->M_ACCOA+M_ADP+M_OA+M_PI	R60	ATP+CIT+COA-->ADP+PI+ACCOA+OA		R_r59	M_O2+M_PI+M_PYR-->M_ACTP+M_CO2+M_H2O2	R79	PYR+PI+1.5*O2+H2O+H-->ACTP+CO2+2*H2O2	protons/stoichiometry/metabolites		R_r3003	M_3FDTYR+M_DMPP-->M_4O3FDTYR+M_PPI
R_r37	M_CITm-->M_ACm+M_OAm	R62	CITm-->OAm+ACm		R_r60	M_AC+M_ATP<==>M_ACTP+M_ADP	R80	ATP+AC-->ADP+ACTP	reversibility		R_r3004	M_3FLTYR+M_DMPP-->M_4O3FLTYR+M_PPI
R_r62	M_T3P2-->M_MTHGXL+M_PI	R81	T3P2-->MTHGXL+PI		R_r64	M_MTHGXL+M_NADPH<==>M_LACAL+M_NADP	R83	H+MTHGXL+NADPH<==>LACAL+NADP	protons		R_r3005	M_3ILTYR+M_DMPP-->M_4O3ILTYR+M_PPI
R_r63	M_T3P1-->M_MTHGXL+M_PI	R82	T3P1-->MTHGXL+PI		R_r65	M_H2O+M_LACAL+M_NAD<==>M_LAC+M_NADH	R84	LACAL+NAD+H2O-->LAC+NADH+2*H	reversibility/protons		R_r3006	M_DMPP+M_LDOPA-->M_4O3OLTYR+M_PPI
R_r67	M_MTHGXL+M_RGT<==>M_LGT	R86	RGT+MTHGXL<==>LGT		R_r66	M_LAC+M_NAD<==>M_NADH+M_PYR	R85	LAC+NAD<==>PYR+NADH+H	protons		R_r3007	M_4ALPHE+M_DMPP-->M_4ADMLPHE+M_PPI
R_r72	M_2MCITm<==>M_2MACOm+M_H2Om	R92	2MCITm<==>2MACOm+H2Om		R_r68a	M_H2O+M_LGT-->M_LAC+M_RGT	R87	LGT+H2O-->LAC+RGT+H	protons		R_r3008	M_DMPP+M_TRP-->M_7DMLTRP+M_PPI
R_r73	M_2MACOm+M_H2Om<==>M_2MICITm	R93	2MACOm+H2Om<==>2MICITm		R_r69a	M_H2O+M_NAD+M_PROPAL<==>M_NADH+M_PROP	R88	PROPAL+NAD+H2O<==>PROP+NADH+2*H	protons		R_r3009	M_4MLTRP+M_DMPP-->M_4M7DMLTRP+M_PPI
R_r74	M_2MICITm<==>M_PYRm+M_SUCCm	R94	2MICITm<==>PYRm+SUCCm		R_r70	M_ATPm+M_COAm+M_PROPm-->M_AMPm+M_PPIm+M_PROPCOAm	R89	ATPm+PROPm+COAm<==>AMPm+PPIm+PROPCOAm	reversibility		R_r3010	M_4MDTRP+M_DMPP-->M_4M7DMDTRP+M_PPI
R_r76	M_AKGm+M_GABAm-->M_GLUm+M_SUCCSALm	R106	GABAm+AKGm-->SUCCSALm+GLUm		R_r85	M_ATP+M_COA+M_PROP-->M_AMP+M_PPI+M_PROPCOA	R90	ATP+PROP+COA<==>AMP+PPI+PROPCOA	reversibility		R_BOUNDARY_AAMYLe	M_AAMYLe-->
R_r992	M_GLYA+M_O2-->M_GLX+M_H2O2	R119	GLYA+O2-->GLX+H2O2		R_r71	M_H2Om+M_OAm+M_PROPCOAm-->M_2MCITm+M_COAm	R91	PROPCOAm+H2Om+OAm<==>2MCITm+COAm+Hm	reversibility/protons		R_BOUNDARY_ATTe	M_ATTe-->
R_r82	M_CHOR+M_GLN-->M_ADCHOR+M_GLU	R121	CHOR+GLN-->ADCHOR+GLU		R_r75a	M_GLUm-->M_CO2m+M_GABAm	R105	GLUm+Hm-->GABAm+CO2m	protons		R_BOUNDARY_bDGLCe	M_bDGLCe-->
R_r84	M_AHHMD+M_PABA-->M_DHPT+M_PPI	R123	PABA+AHHMD-->PPI+DHPT		R_r77	M_H2Om+M_NADm+M_SUCCSALm-->M_NADHm+M_SUCCm	R107;R108	SUCCSALm+NADm+H2Om-->SUCCm+NADHm+2*Hm;SUCCSALm+NADm+H2Om-->SUCCm+NADHm+2*Hm	protons;protons		R_BOUNDARY_CHOSLFe	M_CHOSLFe-->
R_r89	M_ATPm+M_FORm+M_THFm-->M_ADPm+M_FTHFm+M_PIm	R133	ATPm+FORm+THFm-->ADPm+PIm+FTHFm		R_r78	M_GTP+M_H2O-->M_AHTD+M_FOR	R115	GTP+H2O-->FOR+AHTD+H	protons		R_BOUNDARY_DHSKe	M_DHSKe-->
R_r91	M_METHFm+M_NADPHm<==>M_METTHFm+M_NADPm	R135	METHFm+NADPHm<==>METTHFm+NADPm		R_r79	M_AHTD+3*M_H2O-->M_DHP+3*M_PI	R116	3*H2O+AHTD-->DHP+3*PI+3*H	protons		R_BOUNDARY_GLCe	M_GLCe<==>
R_r103	M_4PPNCYS-->M_4PPNTE+M_CO2	R148	4PPNCYS-->CO2+4PPNTE		R_r80	M_DHP-->M_AHHMP+M_GLAL	R117	DHP-->AHHMP+GLAL+H	protons		R_BOUNDARY_H2O2e	M_H2O2e-->
R_r126a	M_GL+M_O2-->M_GLYN+M_H2O2	R206	GL+O2-->GLYN+H2O2		R_r991	M_GLAL+M_H2O+M_NAD<==>M_GLYA+M_NADH	R118	GLAL+NAD+H2O<==>GLYA+NADH+2*H	protons		R_BOUNDARY_PHALe	M_PHALe-->
R_r132	M_GL3P+M_H2O-->M_GL+M_PI	R212;R1218	GL3P+H2O-->GL+PI;GL3P+H2O-->GL+PI		R_r81	M_AHHMP+M_ATP-->M_AHHMD+M_AMP	R120	AHHMP+ATP-->AMP+AHHMD+H	protons		R_BOUNDARY_SLFe	M_SLFe<==>
R_r135	M_TAR<==>M_H2O+M_OA	R217	TAR<==>OA+H2O		R_r83	M_ADCHOR-->M_PABA+M_PYR	R122	ADCHOR-->PYR+PABA+H	protons		R_BOUNDARY_Ke	M_Ke<==>
R_r143	M_EU1P-->M_FALD+M_T3P1	R224	EU1P-->T3P1+FALD		R_r86	M_ATP+M_DHPT+M_GLU-->M_ADP+M_DHF+M_PI	R124	DHPT+ATPm+GLUm-->ADPm+PIm+DHFm+Hm	protons/compartment		R_BOUNDARY_CAe	M_CAe<==>
R_r155	M_FALD+M_XUL5P<==>M_GLYN+M_T3P1	R238	XUL5P+FALD<==>T3P1+GLYN		R_r87	M_DHF+M_NADPH<==>M_NADP+M_THF	R125	DHFm+NADPHm+Hm-->NADPm+THFm	reversibility/protons/compartment		R_DRAIN_Biomass	M_BIOMASS-->
R_r157	M_R5P<==>M_R1P	R240	R5P<==>R1P		R_r88	M_ATP+M_GLU+M_THF-->M_ADP+M_PI+M_THFG	R131	THF+ATP+GLU<==>ADP+PI+THFG	reversibility		R_r1400	M_NH4e<==>M_NH4
R_r163a	M_O2e+M_bDGLCe-->M_GLCN15LACe+M_H2O2e	R258	BDGLCe+O2e-->GLCN15LACe+H2O2e		R_r90	M_FTHFm<==>M_H2Om+M_METHFm	R134	Hm+FTHFm<==>METHFm+H2Om	protons		R_BOUNDARY_NH4e	M_NH4e-->
R_r164a	M_O2+M_bDGLC-->M_GLCN15LAC+M_H2O2	R259	BDGLC+O2-->GLCN15LAC+H2O2		R_r92	M_METTHFm+M_NADPHm<==>M_MTHFm+M_NADPm	R136	METTHFp+NADPHp+Hp-->MTHFp+NADPp	reversibility/protons/compartment		R_r1320	M_GLCUNT+M_NADPH-->M_H+M_LGUL+M_NADP
R_r165	M_GLCN15LACe+M_H2Oe-->M_GLCNTe	R262	GLCN15LACe+H2Oe-->GLCNTe		R_r93	M_METTHF+M_NAD<==>M_METHF+M_NADH	R137	METTHF+NAD-->METHF+NADH	reversibility		R_r1321	M_LGUL-->M_2KLGUL
R_NE6	M_GLCN15LAC+M_H2O-->M_GLCNT	R263	GLCN15LAC+H2O-->GLCNT		R_r94	M_H2O+M_METHF<==>M_FTHF	R138	METHF+H2O<==>FTHF+H	protons		R_r1322	M_2KLGUL+M_NADH-->M_LIDO+M_NAD
R_r166	M_D6PGC+M_H2O-->M_GLCNT+M_PI	R264;R265	D6PGC+H2O-->GLCNT+PI;D6PGC+H2O-->GLCNT+PI		R_r95	M_FTHF+M_H2O-->M_FOR+M_THF	R139	FTHF+H2O-->FOR+THF+H	protons		R_r1323	M_2KLGUL+M_NADPH-->M_LIDO+M_NADP
R_r170	M_GLCNT<==>M_H2O+M_KDDGC	R268	GLCNT<==>KDDGC+H2O		R_r96	M_METTHF+M_NADPH<==>M_MTHF+M_NADP	R136;R140	METTHFp+NADPHp+Hp-->MTHFp+NADPp;METTHF+NADPH+H-->MTHF+NADP	reversibility/protons/compartment;reversibility/protons		R_r1324	M_LIDO+M_NAD-->M_5DDGA+M_NADH
R_r174	M_GAL1P+M_UTP-->M_PPI+M_UDPGAL	R272	UTP+GAL1P-->PPI+UDPGAL		R_r97	M_H2O+M_METTHF+M_OIVALm-->M_AKP+M_THF	R142	OIVALm+METTHFm+H2Om-->AKPm+THFm	compartment		R_r1325	M_5DDGA+M_NADPH-->M_GLCNT+M_NADP
R_r175	M_UDPGAL<==>M_UDPG	R273	UDPGAL<==>UDPG		R_r98	M_AKP+M_NADPH<==>M_NADP+M_PANT	R144;R143	AKPm+NADPHm+Hm-->NADPm+PANTm;AKP+NADPH+H-->NADP+PANT	reversibility/protons/compartment;reversibility/protons		R_NE8m	M_OICAPm-->M_4M2OPAm+M_CO2m
R_r176	M_G1P+M_UTP-->M_PPI+M_UDPG	R274	UTP+G1P-->PPI+UDPG		R_r100	M_ATP+M_PANT+M_bALA-->M_AMP+M_PNTO+M_PPI	R145	PANT+BALA+ATP-->AMP+PPI+PNTO+2*H	protons		R_BOUNDARY_HNO2	M_HNO2e-->
R_r177	M_G6P<==>M_G1P	R275	G6P<==>G1P		R_r101	M_ATP+M_PNTO-->M_4PPNTO+M_ADP	R146	PNTO+ATP-->ADP+4PPNTO+H	protons		R_r1500	M_HNO2e<==>M_HNO2
R_r178	M_GAL1P+M_UDPG<==>M_G1P+M_UDPGAL	R276	UDPG+GAL1P<==>G1P+UDPGAL		R_r102	M_4PPNTO+M_CTP+M_CYS-->M_4PPNCYS+M_CMP+M_PPI	R147	4PPNTO+CTP+CYS-->CMP+PPI+4PPNCYS+2*H	protons		R_r1501	M_GLCNe<==>M_GLCN
R_r180	M_GALN14LAC+M_H2O<==>M_GALNT	R278	GALN14LAC+H2O<==>GALNT		R_r104	M_4PPNTE+M_ATP-->M_DPCOA+M_PPI	R149	H+4PPNTE+ATP-->PPI+DPCOA	protons		R_BOUNDARY_GLCNe	M_GLCNe-->
R_r181	M_GALNT<==>M_2D3DGALT+M_H2O	R279	GALNT<==>2D3DGALT+H2O		R_r105	M_ATP+M_DPCOA-->M_ADP+M_COA	R150	DPCOA+ATP-->ADP+COA+H	protons		R_r1001	M_UDPGALF<==>M_UDPGALFg
R_r185	M_MAN6P<==>M_F6P	R289	MAN6P<==>F6P		R_r107	3*M_MALCOA+4*M_NADPH-->M_CHCOA+2*M_CO2+2*M_COA+2*M_H2O+4*M_NADP	R151	6*H+3*MALCOA+4*NADPH-->4*NADP+CHCOA+2*CO2+2*COA+2*H2O	protons		R_r1002	M_GDPMAN<==>M_GDPMANg
R_r188	M_H2O+M_MNT1P-->M_MNT+M_PI	R292	MNT1P+H2O-->MNT+PI		R_r108	M_ALAp+M_CHCOAp-->M_AONAp+M_CO2p+M_COAp	R152	H+ALA+CHCOA<==>CO2+COA+AONA	reversibility/protons/compartment		R_r146a	M_LXUL+M_NADH<==>M_NAD+M_XOL
R_r191	M_MAN1P<==>M_MAN6P	R296	MAN1P<==>MAN6P		R_r109	M_AONAm+M_SAMm-->M_DAONAm+M_SAMOBm	R153	AONA+SAM<==>DAONA+SAMOB	reversibility/compartment		R_r1006	M_MYOIe<==>M_MYOI
R_r192	M_GTP+M_MAN1P-->M_GDPMAN+M_PPI	R297	GTP+MAN1P-->PPI+GDPMAN		R_r110	M_ATPm+M_CO2m+M_DAONAm-->M_ADPm+M_DTBm+M_PIm	R154	DAONA+ATP+CO2<==>ADP+PI+DTB+3*H	reversibility/protons/compartment		R_BOUNDARY_MYOIe	M_MYOIe-->
R_r194	M_F26P+M_H2O-->M_F6P+M_PI	R299	F26P+H2O-->F6P+PI		R_r111	M_DTBm+2*M_Hm+2*M_SAMm+M_Sm-->M_BTm+2*M_DAm+2*M_METm	R155	2*SAM+DTB+S-->2*MET+BT+2*DA	protons/compartment		R_r1008	M_LFUCA<==>M_2D3DLFUCA+M_H2O
R_r198a	M_G6P+M_UDPG-->M_TRE6P+M_UDP	R312	UDPG+G6P-->UDP+TRE6P		R_r113a	M_ETH+M_NAD<==>M_ACAL+M_NADH	R194;R193	ETH+NADP-->ACAL+NADPH+H;ETH+NAD<==>ACAL+NADH+H	reversibility/protons/metabolites;protons		R_r1009	M_LMANA<==>M_2D3DLMANA+M_H2O
R_r199	M_H2O+M_TRE6P-->M_PI+M_TRE	R313	TRE6P+H2O-->TRE+PI		R_r115a	M_ACAL+M_H2O+M_NAD-->M_AC+M_NADH	R195	ACAL+NAD+H2O-->AC+NADH+2*H	protons		R_r1011	M_GLCUNT<==>M_5D4DGLCUNT+M_H2O
R_r200	M_H2O+M_TRE-->2*M_DGLC	R314	TRE+H2O-->2*DGLC		R_r116	M_AC+M_ATP+M_COA-->M_ACCOA+M_AMP+M_PPI	R196	AC+COA+ATP-->AMP+PPI+ACCOA+H	protons		R_r1900	M_NAD+M_RHA<==>M_LR14L+M_NADH
R_r201a	M_H2O+M_MLT-->2*M_GLC	R328	MLT+H2O-->2*GLC		R_r117	M_ACCOA+M_H2O-->M_AC+M_COA	R197	ACCOA+H2O-->COA+AC+H	protons		R_r1013	M_DMANA<==>M_H2O+M_KDDGC
R_r202	M_H2Oe+M_MLTe-->2*M_GLCe	R329	MLTe+H2Oe-->2*GLCe		R_r118a	M_ETHm+M_NADm<==>M_ACALm+M_NADHm	R198	ETHm+NADm<==>ACALm+NADHm+Hm	protons		R_r1902a	M_NARINGINe<==>M_DGLCe+M_QUERCITRINe
R_r203	M_H2O+M_LACT-->M_GLAC+M_GLC	R330	LACT+H2O-->GLC+GLAC		R_r119a	M_ACALm+M_H2Om+M_NADm-->M_ACm+M_NADHm	R199	ACALm+NADm+H2Om-->ACm+NADHm+2*Hm	protons		R_r1902b	M_H2Oe+M_QUERCITRINe<==>M_QUERCETINe+M_RHAe
R_r204a	M_H2Oe+M_LACTe-->M_GLACe+M_GLCe	R331	LACTe+H2Oe-->GLCe+GLACe		R_r120	M_ACm+M_ATPm+M_COAm-->M_ACCOAm+M_AMPm+M_PPIm	R201	ACm+COAm+ATPm-->AMPm+PPIm+ACCOAm+Hm	protons		R_r1904	M_H2O+M_LLACAL+M_NAD<==>M_LLAC+M_NADH
R_r205a	M_H2Oe+M_MELIe-->M_GLACe+M_GLCe	R332	MELIe+H2Oe-->GLCe+GLACe		R_r121	M_ACCOAm+M_H2Om-->M_ACm+M_COAm	R202	ACCOAm+H2Om-->COAm+ACm+Hm	protons		R_r1908	M_ACCOA+4*M_MALCOA<==>M_47DH5MC+5*M_COA
R_r230a	M_H2Oe+M_SUCe-->M_FRUe+M_GLCe	R335	SUCe+H2Oe-->FRUe+GLCe		R_r122	M_GL+M_NAD<==>M_GLYN+M_NADH	R203	GL+NAD-->GLYN+NADH+H	reversibility/protons		R_r1909	M_47DH5MC+M_SAM-->M_7H4M5MC+M_SAH
R_r1281	M_O2+M_PHPYR-->M_2HPAC+M_CO2	NR33	PHPYR+O2-->2HPAC+CO2		R_r123a	M_GL+M_O2-->M_GLYAL+M_H2O2	R204	H+GL+O2-->GLYAL+H2O2	protons/metabolites		R_r1910	2*M_7H4M5MC<==>M_ORL
R_r391	M_MACAC<==>M_FUACAC	R341	MACAC<==>FUACAC		R_r124	M_GLYAL+M_NADPH<==>M_GL+M_NADP	R254;R205;R1216	GLYAL+NADPH+H-->GL+NADP;H+GLYAL+NADPH-->GL+NADP;GLYAL+NADPH+H<==>GL+NADP	reversibility/protons/metabolites;reversibility/protons/metabolites;protons/metabolites		R_r1911	M_DKOT+M_SAM-->M_KOT+M_SAH
R_r397	M_4HBFOR-->M_4HBAL+M_CO2	R347	4HBFOR-->4HBAL+CO2		R_r127	M_GL+M_NADP<==>M_GLYN+M_NADPH	R1219;R207	GL+NADP-->GLYN+NADPH+H;GL+NADP-->GLYN+NADPH+H	reversibility/protons;reversibility/protons		R_r1912	M_ORL+M_SAM-->M_DKOT+M_SAH
R_r1192	M_COUM+M_H2O<==>M_4HBAL+M_AC	R350	COUM+H2O<==>AC+4HBAL		R_r128	M_ATP+M_GL-->M_ADP+M_GL3P	R208	GL+ATP-->GL3P+ADP+H	protons		R_r1913	M_ACAMe<==>M_ACAM
R_r1193	M_DMT+M_H2O<==>M_METHOL+M_MTPHTH	R351	DMT+H2O<==>MTPHTH+METHOL		R_r129	M_FADm+M_GL3P<==>M_FADH2m+M_T3P2	R209	GL3P+FADm-->T3P2+FADH2m	reversibility		R_BOUNDARY_ACAMe	M_ACAMe-->
R_r1194	M_H2O+M_MTPHTH<==>M_METHOL+M_TPHTH	R352	MTPHTH+H2O<==>TPHTH+METHOL		R_r130	M_ATP+M_GLYN-->M_ADP+M_T3P2	R1220;R210	ATP+GLYN-->ADP+T3P2+H;GLYN+ATP-->T3P2+ADP+H	protons;protons		R_r1914	M_ACAM+M_H2O-->M_AC+M_NH3
R_r1269	M_FERCOA+M_H2O<==>M_FERHCOA	R357	FERCOA+H2O<==>FERHCOA		R_r131	M_NADH+M_T3P2<==>M_GL3P+M_NAD	R1115;R211	GL3P+NAD<==>T3P2+NADH+H;H+T3P2+NADH-->GL3P+NAD	protons;reversibility/protons		R_r1915	M_SUCe<==>M_SUC
R_r1270	M_FERHCOA<==>M_ACCOA+M_VANIN	R358	FERHCOA<==>VANIN+ACCOA		R_r1282	M_ATP+M_G-->M_3PG+M_ADP	R55;R1214	ATP+G-->ADP+3PG+H;ATP+G-->ADP+3PG+H	protons;protons		R_BOUNDARY_CNe	M_HCNe-->
R_r1200	M_VAN-->M_CO2+M_GUA	R360	VAN-->GUA+CO2		R_r183	M_LLAC+M_NAD<==>M_NADH+M_PYR	R214	PYR+NADH+H-->LLAC+NAD	reversibility/protons		R_r1919	M_FA+M_H2O-->M_FOR+M_NH3
R_r1222	10*M_H2Oe+M_TANAe-->10*M_345THBe+M_GLCe	R367	TANAe+10*H2Oe-->10*345THBe+GLCe		R_r134	M_NAD+M_TAR<==>M_NADH+M_OXGLY	R216	TAR+NAD<==>OXGLY+NADH+H	protons		R_r1922	M_RMANe<==>M_RMAN
R_r400	M_O2+M_TRP-->M_FKYN	R368	TRP+O2-->FKYN		R_r136	M_E+M_NADPH<==>M_EOL+M_NADP	R218	E+NADPH+H-->EOL+NADP	reversibility/protons		R_r1923	2*M_H2O+M_RMAN-->M_DMAND+M_NH3
R_r411	M_4HPP+M_O2-->M_CO2+M_HOMOGEN	R376	4HPP+O2-->HOMOGEN+CO2		R_r141	M_EOL+M_NAD<==>M_EU+M_NADH	R221;R222	EOL+NAD-->E+NADH+H;EOL+NAD-->EU+NADH+H	reversibility/protons/metabolites;reversibility/protons		R_r1924	2*M_H2O+M_SMAN-->M_LMAND+M_NH3
R_r980	M_HOMOGEN+M_O2-->M_CO2+M_GNTAL+M_H2O	R387	HOMOGEN+O2-->GNTAL+CO2+H2O		R_r142	M_ATP+M_EU-->M_ADP+M_EU1P	R223	EU+ATP-->EU1P+ADP+H	protons		R_BOUNDARY_SMAN	M_SMANe-->
R_r983	M_3MPYR<==>M_3FPYR	R390	3MPYR<==>3FPYR		R_r144a	M_LAOL+M_NADP<==>M_LARAB+M_NADPH	R226	LARAB+NADPH+H-->LAOL+NADP	reversibility/protons		R_r1925	M_SMANe<==>M_SMAN
R_r961	M_MUCO<==>M_MUCL	R393	MUCO<==>MUCL		R_r145a	M_LAOL+M_NAD<==>M_LXUL+M_NADH	R227	LAOL+NAD<==>LXUL+NADH+H	protons		R_r1926	M_ACCOA+6*M_MALCOA-->6*M_CO2+7*M_COA+M_H2O+M_SMINT1
R_r962	M_MUCL<==>M_OAEL	R394	MUCL<==>OAEL		R_r146	M_LXUL+M_NADPH<==>M_NADP+M_XOL	R230;R228	XOL+NADP-->XUL+NADPH+H;LXUL+NADPH+H<==>XOL+NADP	reversibility/protons/metabolites;protons		R_NE9	M_SMINT1<==>M_YWA1
R_r963	M_DHSK<==>M_H2O+M_PCC	R395	DHSK<==>PCC+H2O		R_r147	M_NADPH+M_XYL<==>M_NADP+M_XOL	R229	XYL+NADPH+H<==>XOL+NADP	protons		R_NE10	M_SMINT1<==>M_SMINT2
R_r969	M_3OAm+M_SUCCOAm<==>M_3OACOAm+M_SUCCm	R400	3OAm+SUCCOAm<==>SUCCm+3OACOAm		R_r149a	M_NAD+M_XOL<==>M_NADH+M_XUL	R232;R231	XOL+NAD-->XUL+NADH+H;XOL+NAD-->XUL+NADH+H	reversibility/protons;reversibility/protons		R_r1927	M_H2O+M_SMINT1-->M_ACTAC+M_SMN1368THN
R_r970	M_3OACOAm+M_COAm<==>M_ACCOAm+M_SUCCOAm	R401	3OACOAm+COAm<==>ACCOAm+SUCCOAm		R_r150	M_ARABLAC+M_NADPH<==>M_ARAB+M_NADP	R233	ARABLAC+NADPH+H<==>ARAB+NADP	protons		R_r1928	M_NADP+4*M_SAM+2*M_YWA1-->M_NADPH+4*M_SAH+M_SMAUB
R_r207	M_UDPG-->M_14GLUCAN+M_UDP	R407	UDPG-->UDP+14GLUCAN		R_r151	M_ARAB+M_NADPH<==>M_AOL+M_NADP	R234	ARAB+NADPH+H<==>AOL+NADP	protons		R_r1929	M_SMAUB-->M_H2O+M_SMFONC
R_r209	M_UDPG-->M_NIG+M_UDP	R409	UDPG-->UDP+NIG		R_r153	M_AOL+M_NADP<==>M_NADPH+M_XUL	R255;R236	AOL+NADP-->XUL+NADPH+H;AOL+NADP-->XUL+NADPH+H	reversibility/protons;reversibility/protons		R_r1930	M_SMAUB-->M_H2O+M_SMFONB
R_r212	M_NAGA6P<==>M_NAGA1P	R414	NAGA6P<==>NAGA1P		R_r154	M_ATP+M_XUL-->M_ADP+M_XUL5P	R237	ATP+XUL-->ADP+XUL5P+H	protons		R_r1931	M_SMAUB-->2*M_H2O+M_SMAUA
R_r214	M_UDPNAG-->M_CHIT+M_UDP	R416	UDPNAG-->UDP+CHIT		R_r156	M_ATP+M_RIB-->M_ADP+M_R5P	R239	ATP+RIB-->ADP+R5P+H	protons		R_r1932	M_SMAUB-->2*M_H2O+M_SMFONA
R_r217	M_H2O+M_NAG-->M_AC+M_GLCN	R419	NAG+H2O-->GLCN+AC		R_r158	M_NADPH+M_RIB<==>M_NADP+M_RIBOL	R241	RIB+NADPH+H<==>RIBOL+NADP	protons		R_r1933	M_ALA+M_LEU-->M_SMNIGN
R_r220	M_UDPNAG<==>M_UDPNAGAL	R438	UDPNAG<==>UDPNAGAL		R_r159	M_NAD+M_RIBOL<==>M_NADH+M_RL	R242	RIBOL+NAD-->RL+NADH+H	reversibility/protons		R_r1934	M_ACCOA+6*M_MALCOA+7*M_NADPH+M_SER-->6*M_CO2+7*M_COA+6*M_H2O+7*M_NADP+M_SMPYRJ
R_r221	0.065*M_UDPG+0.754*M_UDPGAL+0.181*M_UDPNAGAL-->M_GAG+M_UDP	R439	0.754*UDPGAL+0.181*UDPNAGAL+0.065*UDPG-->GAG+UDP		R_r160	M_NADP+M_RIBOL<==>M_NADPH+M_RL	R243	RIBOL+NADP-->RL+NADPH+H	reversibility/protons		R_r1935	M_SAM+M_SMPYRJ-->M_SAH+M_SMPYRI
R_r238	0.5*M_O2m+M_QH2m-->M_H2Om+M_Qm	R444	QH2m+0.5*O2m-->Qm+H2Om		R_r161	M_ATP+M_RL-->M_ADP+M_RL5P	R244	ATP+RL-->ADP+RL5P+H	protons		R_r1936	2*M_NADPH+M_O2+M_SMPYRI-->4*M_H+M_H2O+2*M_NADP+M_SMPYRH
R_r244	2*M_FEROm+4*M_H_POm+2*M_Hm+0.5*M_O2m-->2*M_FERIm+M_H2Om+4*M_H_PO	R450	2*FEROm+0.5*O2m+6*Hm-->2*FERIm+H2Om+4*Ho		R_r162	M_NADPH+M_RL<==>M_AOL+M_NADP	R256;R245	AOL+NADP<==>RL+NADPH+H;RL+NADPH+H-->AOL+NADP	protons;reversibility/protons		R_r1937	2*M_NADPH+M_O2+M_SMPYRJ-->4*M_H+M_H2O+2*M_NADP+M_SMDMPYRH
R_r246	M_ATPm+M_H2Om+3.88*M_H_POm-->M_ADPm+3.88*M_H_PO+M_PIm	R452	ATPm+H2Om+3.88*Hm-->ADPm+PIm+3.88*H		R_r169	M_ATP+M_GLCNT-->M_ADP+M_D6PGC	R266	GLCNT+ATP-->D6PGC+ADP+H	protons		R_r1938	M_SMPYRH-->M_H2O+M_SMPYRE
R_r257	M_ATP+3.88*M_H+M_H2O-->M_ADP+3.88*M_He+M_PI	R453	ATP+H2O+3.88*H-->ADP+PI+3.88*He		R_r171	M_KDDGC<==>M_GLYAL+M_PYR	R269	KDDGC<==>PYR+GLYAL	metabolites		R_r1939	M_NADPH+M_SMPYRE-->M_NADP+M_SMPYRG
R_r247	M_ATP+M_H+M_H2O+M_Ke-->M_ADP+M_He+M_K+M_PI	R454	ATP+H2O+H+Ke-->ADP+PI+He+K		R_r172	M_GLAC+M_NADPH<==>M_GALOL+M_NADP	R270	GALOL+NADP<==>GLAC+NADPH+H	protons		R_r1940	M_NADP+M_SMPYRG-->M_NADPH+M_SMPYRE
R_r248	M_ATP+M_CAe+M_H+M_H2O-->M_ADP+M_CA+M_He+M_PI	R455	ATP+H2O+H+CAe-->ADP+PI+He+CA		R_r173	M_ATP+M_GLAC-->M_ADP+M_GAL1P	R271	ATP+GLAC-->ADP+GAL1P+H	protons		R_r1941	M_SMDMPYRH-->M_H2O+M_SMDMPYRE
R_r249	2*M_FERIm+M_LLACm-->2*M_FEROm+M_PYRm	R456	2*FERIm+LLACm-->PYRm+2*FEROm		R_r179	M_GLAC+M_NAD<==>M_GALN14LAC+M_NADH	R277	GLAC+NAD-->GALN14LAC+NADH+H	reversibility/protons		R_r1942	M_NADPH+M_SMDMPYRE-->M_NADP+M_SMPYRK
R_r250	2*M_FERIm+M_LACm-->2*M_FEROm+M_PYRm	R457	2*FERIm+LACm-->PYRm+2*FEROm		R_r182	M_2D3DGALT<==>M_GLYAL+M_PYR	R280	2D3DGALT<==>PYR+GLYAL	metabolites		R_r1944	M_SAM+M_YWA1-->M_SAH+M_SMFONS
R_r252	M_NADPH+M_O2-->M_H2O2+M_NADP	R459	NADPH+O2-->NADP+H2O2		R_r1215	M_ATP+M_GALUNT-->M_ADP+M_GALUNTP	R281	ATP+GALUNT-->GALUNTP+ADP+H	protons		R_r1945	M_YWA1-->M_H2O+M_SMNORRUBF
R_r253	M_NADPH+M_Qm-->M_NADP+M_QH2m	R460	NADPH+Qm-->QH2m+NADP		R_r1216	M_GALUNTP+M_UTP-->M_PPI+M_UDPGALU	R282	GALUNTP+UTP<==>UDPGALU+PPI	reversibility		R_r1946	M_SAM+M_SMNORRUBF-->M_SAH+M_SMRUBF
R_r254	M_FADH2m+M_Qm-->M_FADm+M_QH2m	R461	FADH2m+Qm-->FADm+QH2m		R_r1217	2*M_NADH+M_UDPGALU<==>M_H2O+2*M_NAD+M_UDPGAL	R283	UDPGALU+2*NADH+2*H<==>UDPGAL+2*NAD+H2O	protons		R_r1947	M_SAM+M_SMRUBF-->M_SAH+M_SMRUBFB
R_r255	2*M_H2O2-->2*M_H2O+M_O2	R462	2*H2O2-->2*H2O+O2		R_r184a	M_ATP+M_MAN-->M_ADP+M_MAN6P	R288	ATP+MAN-->ADP+MAN6P+H	protons		R_r1948	M_SMAUB-->M_H2O+M_SMFONC2
R_r256	2*M_H2O2e-->2*M_H2Oe+M_O2e	R464	2*H2O2e-->2*H2Oe+O2e		R_r186a	M_ATP+M_FRU-->M_ADP+M_F6P	R290	ATP+FRU-->ADP+F6P+H	protons		R_r1949	M_SMAUB-->M_H2O+M_SMFONB2
R_r258	M_GLU+M_OA<==>M_AKG+M_ASP	R467	OA+GLU<==>ASP+AKG		R_r187	M_F6P+M_NADH<==>M_MNT1P+M_NAD	R291	F6P+NADH+H<==>MNT1P+NAD	protons		R_r1950	M_SMAUB-->2*M_H2O+M_SMASPB
R_r259	M_GLU+M_PYR<==>M_AKG+M_ALA	R469	PYR+GLU<==>AKG+ALA		R_r189	M_MNT+M_NADP<==>M_FRU+M_NADPH	R293	MNT+NADP-->FRU+NADPH+H	reversibility/protons		R_r1951	M_SMAUB-->2*M_H2O+M_SMASPC
R_r259m	M_GLUm+M_PYRm<==>M_AKGm+M_ALAm	R472	PYRm+GLUm<==>AKGm+ALAm		R_r1286	M_MNT+M_NAD<==>M_FRU+M_NADH	R294	MNT+NAD<==>FRU+NADH+H	protons		R_r1952	M_SAM+M_SMTDMTAN-->M_SAH+M_SMTAN1612
R_r258m	M_GLUm+M_OAm<==>M_AKGm+M_ASPm	R473	OAm+GLUm<==>ASPm+AKGm		R_r190	M_ATP+M_MNT-->M_ADP+M_MNT1P	R295	MNT+ATP-->MNT1P+ADP+H	protons		R_r1953	M_ACCOA+9*M_MALCOA+M_NADPH+M_O2-->9*M_CO2+10*M_COA+3*M_H2O+M_NADP+M_SMTDMTAN
R_r265	M_ASP+M_H2O+M_O2-->M_H2O2+M_NH3+M_OA	R474;R475	ASP+H2O+O2-->H2O2+NH3+OA;ASP+H2O+O2-->OA+NH3+H2O2		R_r193	M_ATP+M_F6P-->M_ADP+M_F26P	R298	ATP+F6P-->ADP+F26P+H	protons		R_r1954	M_ACCOA+9*M_MALCOA-->9*M_CO2+10*M_COA+M_H2O+M_SMTANINT
R_r269	M_ARGSUCC<==>M_ARG+M_FUM	R478	ARGSUCC<==>ARG+FUM		R_r195	M_IDOL+M_NAD<==>M_NADH+M_SOR	R301	IDOL+NAD-->SOR+NADH+H	reversibility/protons		R_r1955	M_SMTANINT-->M_CO2+M_SMDCTANINT
R_r267	M_AKG+M_ORN-->M_GLU+M_GLUGSAL	R479	ORN+AKG-->GLUGSAL+GLU		R_r196	M_NADH+M_SOR<==>M_NAD+M_SOT	R302	SOR+NADH+H-->SOT+NAD	reversibility/protons		R_r1956	M_NPAA-->M_SMNYGA
R_r274	M_GBAD+M_H2O-->M_GBAT+M_NH3	R482	H2O+GBAD-->NH3+GBAT		R_r197	M_NAD+M_SOT<==>M_FRU+M_NADH	R303;R304	SOT+NAD<==>FRU+NADH+H;SOT+NAD<==>FRU+NADH+H	protons;protons		R_r1957	M_BA-->M_SMASPR
R_r275	M_ARG+M_H2O-->M_ORN+M_UREA	R484	H2O+ARG-->ORN+UREA		R_r228a	M_H2Oe+M_STACe-->M_GLACe+M_RAFFe	R333	STACe+H2Oe<==>RAFFe+GLACe	reversibility		R_r1958	2*M_CYS+M_ILE+M_LEU+M_NAD+M_VAL-->5*M_H2O+M_MALA1+M_NADH
R_r269m	M_ARGSUCCm<==>M_ARGm+M_FUMm	R486	ARGSUCCm<==>FUMm+ARGm		R_r229a	M_H2Oe+M_RAFFe-->M_GLACe+M_SUCe	R334	RAFFe+H2Oe<==>SUCe+GLACe	reversibility		R_r1959	2*M_CYS+M_LEU+M_NAD+2*M_VAL-->5*M_H2O+M_MALA2+M_NADH
R_r275m	M_ARGm+M_H2Om-->M_ORNm+M_UREAm	R487	H2Om+ARGm-->ORNm+UREAm		R_r1002c	M_CELLOBe+M_H2Oe-->2*M_DGLCe	R318;R317	CELLOB+H2O-->2*BDGLC;CELLOBe+H2Oe-->2*BDGLCe	compartment/metabolites;metabolites		R_r1960	2*M_CYS+M_ILE+M_NAD+2*M_VAL-->5*M_H2O+M_MALA4+M_NADH
R_r278	M_ATPm+M_NAGLUm-->M_ADPm+M_NAGLUPm	R490	NAGLUm+ATPm-->NAGLUPm+ADPm		R_r386	M_PHPYR-->M_CO2+M_PHAL	R336	PHPYR+H-->PHAL+CO2	protons		R_r1961	2*M_CYS+M_ILE+M_LEU+M_NAD+M_VAL-->5*M_H2O+M_MALB1A+M_NADH
R_r283	M_ACCOA+M_SER-->M_ASER+M_COA	R498	ACCOA+SER-->COA+ASER		R_r389	M_2HPAC+M_NADPH+M_O2-->M_H2O+M_HOMOGEN+M_NADP	R339	2HPAC+O2+NADPH+H-->HOMOGEN+H2O+NADP	protons		R_r1962	2*M_CYS+M_LEU+M_NAD+2*M_VAL-->5*M_H2O+M_MALB2+M_NADH
R_r291	M_ATP+M_GLU+M_NH3-->M_ADP+M_GLN+M_PI	R505	GLU+NH3+ATP-->GLN+ADP+PI		R_r390	M_HOMOGEN+M_O2-->M_MACAC	R340	HOMOGEN+O2<==>MACAC+H	reversibility/protons		R_r1963	2*M_CYS+M_ILE+M_LEU+M_NAD+M_VAL-->5*M_H2O+M_MALB3+M_NADH
R_r297	M_3PSER+M_H2O-->M_PI+M_SER	R513	H2O+3PSER-->PI+SER		R_r392	M_FUACAC+M_H2O-->M_ACTAC+M_FUM	R342	FUACAC+H2O-->FUM+ACTAC+H	protons		R_r1964	2*M_CYS+2*M_ILE+M_NAD+M_VAL-->5*M_H2O+M_MALB4+M_NADH
R_r298	M_SER+M_THF<==>M_GLY+M_H2O+M_METTHF	R514	THF+SER<==>H2O+GLY+METTHF		R_r393	M_NADPH+M_O2+M_PHAC-->M_4HPAC+M_H2O+M_NADP	R343	PHAC+O2+NADPH+H-->4HPAC+H2O+NADP	protons		R_r1965	2*M_CYS+M_ILE+M_NAD+2*M_VAL-->5*M_H2O+M_MALB5+M_NADH
R_r301	M_ACAL+M_GLY<==>M_THR	R515	GLY+ACAL<==>THR		R_r394	M_4HPAC+M_NADPH+M_O2-->M_4HMAND+M_H2O+M_NADP	R344	4HPAC+NADPH+O2+H<==>4HMAND+H2O+NADP	reversibility/protons		R_r1966	2*M_CYS+2*M_LEU+M_NAD+M_VAL-->5*M_H2O+M_MALC+M_NADH
R_r311	M_H2O+M_NAD+M_THR-->M_AC+M_GLY+M_NADH	R516	THR+NAD+H2O-->GLY+AC+NADH		R_r395	M_4HMAND+M_NADP<==>M_4HBFOR+M_NADPH	R345	4HMAND+NADP-->4HBFOR+NADPH+H	reversibility/protons		R_r1967	M_MALA1-->M_MALA1e
R_r307	M_H2O+M_PHSER-->M_PI+M_THR	R518	H2O+PHSER-->PI+THR		R_r396	M_4HMAND+M_NAD-->M_4HBFOR+M_NADH	R346	4HMAND+NAD-->4HBFOR+NADH+H	protons		R_r1968	M_MALA2-->M_MALA2e
R_r299	M_GLY+M_NAD+M_THF-->M_CO2+M_METTHF+M_NADH+M_NH3	R519	GLY+THF+NAD-->METTHF+NADH+CO2+NH3		R_r398	M_4HBAL+M_H2O+M_NAD<==>M_4HBA+M_NADH	R348	4HBAL+NAD+H2O<==>4HBA+NADH+H	protons		R_r1969	M_MALA4-->M_MALA4e
R_r302	M_ASP+M_ATP-->M_ADP+M_BASP	R520	ASP+ATP-->ADP+BASP		R_r399	M_4HBA+M_NADPH+M_O2-->M_H2O+M_NADP+M_PCC	R349	4HBA+NADPH+O2+H<==>PCC+NADP+H2O	reversibility/protons		R_r1970	M_MALB1A-->M_MALB1Ae
R_r300	M_ALA+M_GLX<==>M_GLY+M_PYR	R523	ALA+GLX<==>PYR+GLY		R_r1195	M_NADPH+M_O2+M_TPHTH-->M_DHCHDDC+M_NADP	R353	TPHTH+NADPH+O2+H<==>DHCHDDC+NADP	reversibility/protons		R_r1971	M_MALB2-->M_MALB2e
R_r308a	M_GLYm+M_HPLYSm-->M_CO2m+M_HPSAMLYSm	R524	GLYm+HPLYSm-->HPSAMLYSm+CO2m		R_r1196	M_DHCHDDC+M_NADP-->M_CO2+M_NADPH+M_PCC	R354	DHCHDDC+NADP<==>PCC+CO2+NADPH+H	reversibility/protons		R_r1972	M_MALB3-->M_MALB3e
R_r312	M_SER-->M_NH3+M_PYR	R527	SER-->NH3+PYR		R_r1210	M_3HBA+M_NADPH+M_O2-->M_H2O+M_NADP+M_PCC	R355	3HBA+O2+NADPH+H<==>PCC+NADP+H2O	reversibility/protons		R_r1973	M_MALB4-->M_MALB4e
R_r313	M_THR-->M_NH3+M_OBUT	R528	THR-->NH3+OBUT		R_r1268	M_ATP+M_COA+M_FER-->M_AMP+M_FERCOA+M_PPI	R356	FER+ATP+COA-->AMP+PPI+FERCOA+H	protons		R_r1974	M_MALB5-->M_MALB5e
R_r313m	M_THRm-->M_NH3m+M_OBUTm	R529	THRm-->NH3m+OBUTm		R_r1271	M_H2O+M_NAD+M_VANIN<==>M_NADH+M_VAN	R359	VANIN+NAD+H2O<==>VAN+NADH+H	protons		R_r1975	M_MALC-->M_MALCe
R_r319	M_H2O+M_PRBAMP-->M_PRFP	R533	H2O+PRBAMP-->PRFP		R_r1201	M_GUA+M_NADPH+M_O2-->M_CCL+M_FALD+M_H2O+M_NADP	R361	GUA+NADPH+O2+H<==>CCL+NADP+H2O+FALD	reversibility/protons		R_r1976	M_YANUD-->M_YANUDe
R_r322	M_DIMGP-->M_H2O+M_IMACP	R536	DIMGP-->H2O+IMACP		R_r958	M_BN+2*M_H2O-->M_BA+M_NH3	R362	BN+2*H2O<==>BA+NH3+H	reversibility/protons		R_BOUNDARY_YANUDe	M_YANUDe-->
R_r324	M_H2O+M_HISOLP-->M_HISOL+M_PI	R538	H2O+HISOLP-->PI+HISOL		R_r959	M_BA+M_NADPH+M_O2-->M_4HBA+M_H2O+M_NADP	R363	BA+NADPH+O2+H-->4HBA+NADP+H2O	protons		R_r1977	M_YANUE-->M_YANUEe
R_r327	M_ACCOA+M_HISN<==>M_COA+M_NAHISN	R541	ACCOA+HISN<==>COA+NAHISN		R_r1206	M_IND+M_NADPH+M_O2-->M_3HIND+M_H2O+M_NADP	R364	IND+O2+NADPH+H<==>3HIND+H2O+NADP	reversibility/protons		R_BOUNDARY_YANUEe	M_YANUEe-->
R_r330	M_DHVALm-->M_H2Om+M_OIVALm	R544	DHVALm-->H2Om+OIVALm		R_r1207	M_3HIND+M_O2-->M_NFAN	R365	3HIND+O2<==>NFAN	reversibility		R_r1978	M_YANUX1-->M_YANUX1e
R_r331	M_GLUm+M_OIVALm<==>M_AKGm+M_VALm	R545	GLUm+OIVALm<==>AKGm+VALm		R_r1208	M_H2O+M_NFAN<==>M_AN+M_FOR	R366	NFAN+H2O<==>FOR+AN+H	protons		R_BOUNDARY_YANUX1e	M_YANUX1e-->
R_r334	M_DHMVAm-->M_3M2OPAm+M_H2Om	R554	DHMVAm-->H2Om+OMVALm		R_r401	M_FKYN+M_H2O-->M_FOR+M_KYN	R370	FKYN+H2O-->FOR+KYN+H	protons		R_r1979	M_YANUX2-->M_YANUX2e
R_r335	M_3M2OPAm+M_GLUm<==>M_AKGm+M_ILEm	R555	GLUm+OMVALm<==>AKGm+ILEm		R_r402	M_H2O+M_KYN-->M_ALA+M_AN	R371	KYN+H2O-->ALA+AN+H	protons		R_BOUNDARY_YANUX2e	M_YANUX2e-->
R_r351	M_HCITm<==>M_H2Om+M_HACNm	R558	HCITm<==>HACNm+H2Om		R_r403	M_AN+M_NADPH+M_O2-->M_DHBA+M_NADP+M_NH3	R372	AN+NADPH+O2+H<==>DHBA+NADP+NH3	reversibility/protons		R_r1980	M_YANUM-->M_YANUMe
R_r355	M_ACCOA+M_HSER<==>M_COA+M_OAHSER	R568	ACCOA+HSER<==>COA+OAHSER		R_r404	M_DHBA-->M_CCL+M_CO2	R373	DHBA+H-->CCL+CO2	protons		R_BOUNDARY_YANUMe	M_YANUMe-->
R_r356	M_CYS+M_OAHSER<==>M_AC+M_LLCT	R569	OAHSER+CYS<==>LLCT+AC		R_r406	M_H2O+M_HKYN-->M_ALA+M_HAN	R375	HKYN+H2O-->HAN+ALA+H	protons		R_r1981	M_YANUL-->M_YANULe
R_r358	M_H2S+M_OAHSER-->M_AC+M_HCYS	R571	OAHSER+H2S-->HCYS+AC		R_r968	M_NADPH+M_O2+M_SALI-->M_CCL+M_CO2+M_H2O+M_NADP	R377	SALI+NADPH+O2+2*H<==>CCL+NADP+H2O+CO2	reversibility/protons		R_BOUNDARY_YANULe	M_YANULe-->
R_r359	M_HCYS+M_SER-->M_H2O+M_LLCT	R572	HCYS+SER-->H2O+LLCT		R_r979	M_BAMN+M_H2O+M_O2-->M_BAL+M_H2O2+M_NH3	R378	BAMN+H2O+O2<==>BAL+H2O2+NH3+H	reversibility/protons		R_r1982	M_YANUK-->M_YANUKe
R_r361	M_H2O+M_LLCT-->M_HCYS+M_NH3+M_PYR	R574	H2O+LLCT-->NH3+PYR+HCYS		R_r974	M_DMAND+M_NAD<==>M_BFOR+M_NADH	R379	DMAND+NAD<==>NADH+BFOR+H	protons		R_BOUNDARY_YANUKe	M_YANUKe-->
R_r365	M_H2O+M_SAH-->M_ADN+M_HCYS	R578	H2O+SAH-->HCYS+ADN		R_r975	M_LMAND+M_NAD<==>M_BFOR+M_NADH	R380	LMAND+NAD<==>NADH+BFOR+H	protons		R_r1983	M_YANUJ-->M_YANUJe
R_r367	M_E4P+M_H2O+M_PEP-->M_3DDAH7P+M_PI	R579	H2O+PEP+E4P-->PI+3DDAH7P		R_r976	M_BFOR-->M_BAL+M_CO2	R381	BFOR+H-->CO2+BAL	protons		R_BOUNDARY_YANUJe	M_YANUJe-->
R_r368	M_3DDAH7P-->M_DQT+M_PI	R580	3DDAH7P-->PI+DQT		R_r977	M_BAL+M_H2O+M_NAD<==>M_BA+M_NADH	R382	BAL+NAD+H2O-->BA+NADH+2*H	reversibility/protons		R_r1984	M_MCREe<==>M_MCRE
R_r369	M_DQT-->M_DHSK+M_H2O	R581	DQT-->H2O+DHSK		R_r978	M_BAL+M_H2O+M_NADP<==>M_BA+M_NADPH	R383	BAL+NADP+H2O-->BA+NADPH+2*H	reversibility/protons		R_BOUNDARY_MCREe	M_MCREe-->
R_r374	M_PEP+M_SME3P-->M_3PSME+M_PI	R586	PEP+SME3P-->PI+3PSME		R_r971	M_NADPH+M_O2+M_RES-->M_BTOL+M_H2O+M_NADP	R384	RES+O2+NADPH+H<==>BTOL+NADP+H2O	reversibility/protons		R_r1985	M_TOLUe<==>M_TOLU
R_r375	M_3PSME-->M_CHOR+M_PI	R587	3PSME-->PI+CHOR		R_r972	M_BTOL+M_O2-->M_2MAC	R385	BTOL+O2<==>2MAC+2*H	reversibility/protons		R_BOUNDARY_TOLUe	M_TOLUe-->
R_r377	M_PHEN-->M_CO2+M_H2O+M_PHPYR	R589	PHEN-->CO2+H2O+PHPYR		R_r973	M_2MAC+M_NADPH<==>M_3OA+M_NADP	R386	2MAC+NADPH+H<==>3OA+NADP	protons		R_r1986	M_7DEACYANUA<==>M_7DEACYANUAe
R_r378	M_GLU+M_PHPYR<==>M_AKG+M_PHE	R590	PHPYR+GLU<==>AKG+PHE		R_r981	M_GNTAL+M_H2O+M_O2-->M_GEN+M_H2O2	R388	GNTAL+H2O+O2+H-->GEN+H2O2	protons		R_BOUNDARY_7DEACYANUAe	M_7DEACYANUAe-->
R_r379	M_NADP+M_PHEN-->M_4HPP+M_CO2+M_NADPH	R591	NADP+PHEN-->CO2+NADPH+4HPP		R_r982	M_GEN+M_O2-->M_3MPYR	R389	GEN+O2<==>3MPYR	reversibility		R_r1987	M_YANUF<==>M_YANUFe
R_r380	M_4HPP+M_GLU<==>M_AKG+M_TYR	R593;R594;R595;R592	4HPP+GLU<==>AKG+TYR;4HPP+GLU<==>AKG+TYR;4HPP+GLU<==>AKG+TYR;4HPP+GLU<==>AKG+TYR		R_r984	M_3FPYR+M_H2O<==>M_FUM+M_PYR	R391	3FPYR+H2O<==>FUM+PYR+2*H	protons		R_BOUNDARY_YANUFe	M_YANUFe-->
R_r385	M_IGP+M_SER-->M_H2O+M_T3P1+M_TRP	R600	SER+IGP-->H2O+TRP+T3P1		R_r960	M_CCL+M_O2-->M_MUCO	R392	CCL+O2<==>MUCO	reversibility		R_r1988	M_YANUG<==>M_YANUGe
R_r414	M_ATP+M_GLU-->M_ADP+M_GLUP	R606	GLU+ATP-->ADP+GLUP		R_r964	M_O2+M_PCC-->M_3CMUCO	R396	PCC+O2<==>3CMUCO	reversibility		R_BOUNDARY_YANUGe	M_YANUGe-->
R_r417	M_ASP-->M_CO2+M_bALA	R610	ASP-->CO2+BALA		R_r965	M_3CMUCO<==>M_3CMUCL	R397	3CMUCO<==>4CMUCL	metabolites		R_r1989	M_22DEAYANUA<==>M_22DEAYANUAe
R_r418	M_APROP+2*M_H2O-->M_ALA+M_NH3	R618	APROP+2*H2O-->ALA+NH3		R_r966	M_3CMUCL-->M_CO2+M_OAEL	R398	4CMUCL+2*H-->OAEL+CO2	protons/metabolites		R_BOUNDARY_22DEAYANUAe	M_22DEAYANUAe-->
R_r419	M_ACYBUT+2*M_H2O-->M_GLU+M_NH3	R619	ACYBUT+2*H2O-->GLU+NH3		R_r967	M_H2O+M_OAEL<==>M_3OA	R399	OAEL+H2O<==>3OA+2*H	protons		R_r1990	M_YANUH<==>M_YANUHe
R_r423	M_NADPH+M_OGT-->M_NADP+2*M_RGT	R624	NADPH+OGT-->NADP+2*RGT		R_r1188	M_BUTN+M_H2O+M_O2-->M_BUTAL+M_H2O2+M_NH3	R402	BUTN+H2O+O2<==>BUTAL+H2O2+NH3	reversibility		R_BOUNDARY_YANUHe	M_YANUHe-->
R_r431	M_SAICAR<==>M_AICAR+M_FUM	R635	SAICAR<==>FUM+AICAR		R_r1189	M_BUTAL+M_COA+M_NAD<==>M_C40COA+M_NADH	R403	BUTAL+COA+NAD<==>C40COA+NADH+H	protons		R_r1991	M_YANUI<==>M_YANUIe
R_r432	M_AICAR+M_FTHF<==>M_PRFICA+M_THF	R636	AICAR+FTHF<==>THF+PRFICA		R_r1202	M_H2O+M_O2+M_PENN-->M_H2O2+M_NH3+M_PENAL	R404	PENN+H2O+O2<==>PENAL+H2O2+NH3+H	reversibility/protons		R_BOUNDARY_YANUIe	M_YANUIe-->
R_r433	M_PRFICA<==>M_H2O+M_IMP	R637	PRFICA<==>H2O+IMP		R_r1203	M_COA+M_NAD+M_PENAL<==>M_C50COA+M_NADH	R405	PENAL+COA+NAD<==>C50COA+NADH+H	protons		R_r1992	M_SMAZAA<==>M_SMAZAAe
R_r435	M_ASUC-->M_AMP+M_FUM	R639	ASUC-->AMP+FUM		R_r206	2*M_UDPG-->M_13GLUCAN+2*M_UDP	R406	UDPG-->UDP+13GLUCAN	stoichiometry		R_BOUNDARY_SMAZAAe	M_SMAZAAe-->
R_r437	M_ADP+M_RTHIO-->M_DADP+M_H2O+M_OTHIO	R642	ADP+RTHIO-->H2O+OTHIO+DADP		R_r208	2*M_UDPG-->M_PSNIG+2*M_UDP	R408	UDPG-->UDP+PSNIG	stoichiometry		R_r1993	M_SMAZAE<==>M_SMAZAEe
R_r439	M_ATP+M_DADP<==>M_ADP+M_DATP	R644	ATP+DADP<==>ADP+DATP		R_r210	M_F6P+M_GLN<==>M_GA6P+M_GLU	R410	GLN+F6P-->GLU+GA6P	reversibility		R_BOUNDARY_SMAZAEe	M_SMAZAEe-->
R_r443	M_ATP+M_GDP<==>M_ADP+M_GTP	R648	ATP+GDP<==>ADP+GTP		R_r211	M_ACCOA+M_GA6P<==>M_COA+M_NAGA6P	R412	ACCOA+GA6P<==>COA+NAGA6P+H	protons		R_r1994	M_SMAZAF<==>M_SMAZAFe
R_r445	M_GDP+M_RTHIO-->M_DGDP+M_H2O+M_OTHIO	R650	RTHIO+GDP-->H2O+OTHIO+DGDP		R_r213	M_NAGA1P+M_UTP-->M_PPI+M_UDPNAG	R415	UTP+NAGA1P<==>PPI+UDPNAG	reversibility		R_BOUNDARY_SMAZAFe	M_SMAZAFe-->
R_r446	M_ATP+M_DGDP<==>M_ADP+M_DGTP	R651	ATP+DGDP<==>ADP+DGTP		R_r215	M_CHITe+M_H2Oe-->M_NAGe	R418;R417	CHIT+H2O-->NAG;CHIT+H2O-->NAG	compartment;compartment		R_r1995	M_SMFK17P2A<==>M_SMFK17P2Ae
R_r448	M_AMP+M_ITP<==>M_ADP+M_IDP	R653	AMP+ITP<==>ADP+IDP		R_r218	M_ATP+M_GLCN-->M_ADP+M_GA6P	R420	ATP+GLCN-->ADP+GA6P+H	protons		R_BOUNDARY_SMFK17P2Ae	M_SMFK17P2Ae-->
R_r449	M_H2O+M_IDP-->M_IMP+M_PI	R654	IDP+H2O-->IMP+PI		R_r219	M_CHIT+M_H2O-->M_AC+M_CHITO	R421	3*CHIT+4*H2O-->CHITO+3*AC+3*H	protons/stoichiometry		R_NE11	M_NH4+M_SMAZAA-->M_H+M_H2O+M_SMAZAD
R_r451	M_AMP+M_H2O-->M_ADN+M_PI	R656	H2O+AMP-->PI+ADN		R_r222	0.435*M_GDPMAN+0.13*M_UDPG+0.435*M_UDPGAL-->0.435*M_GDP+M_GGM+0.565*M_UDP	R440	0.332*UDPGAL+0.133*UDPGALF+0.435*GDPMAN+0.1*UDPG-->GGM+0.565*UDP+0.435*GDP	stoichiometry/metabolites		R_r1996	M_NADPH+M_O2+M_SMFK17P2A-->2*M_H2O+M_NADP+M_SMAZAE
R_r452	M_AMP+M_H2O<==>M_AD+M_R5P	R657	AMP+H2O<==>AD+R5P		R_r235	M_NADHm+M_Qm-->M_NADm+M_QH2m	R441	NADHm+Qm+Hm-->QH2m+NADm	protons		R_r1997	M_ACCOA+5*M_MALCOA+2*M_NADPH+M_SAM-->5*M_CO2+6*M_COA+M_H2O+2*M_NADP+M_SAH+M_SMFK17P2A
R_r453	M_ADN+M_H2O-->M_AD+M_RIB	R658	ADN+H2O-->AD+RIB		R_r236	M_H2O+M_PPI-->2*M_PI	R442	PPI+H2O-->2*PI+H	protons		R_r1998	M_ACCOA+2*M_MALCOA+4*M_NADPH+2*M_SAM+M_SMAZAE-->2*M_CO2+3*M_COA+2*M_H2O+4*M_NADP+2*M_SAH+M_SMAZAB
R_r454	M_ADN+M_H2O-->M_INS+M_NH3	R659	ADN+H2O-->INS+NH3		R_r237	M_H2Om+M_PPIm-->2*M_PIm	R443	PPIm+H2O-->2*PIm+Hm	protons/compartment		R_r1999	M_NADPH+M_O2+M_SMAZAB-->M_H2O+M_NADP+M_SMAZAC
R_r456	M_DAMP+M_H2O-->M_DA+M_PI	R661	H2O+DAMP-->PI+DA		R_r239	4*M_H_POm+M_NADHm+M_Qm-->4*M_H_PO+M_NADm+M_QH2m	R445	NADHm+Qm+5*Hm-->NADm+QH2m+4*Ho	protons		R_r2010	M_NAD+M_NADPH+M_O2+M_SMAZAC-->M_ACAL+M_H2O+M_NADH+M_NADP+M_SMAZAA
R_r457	M_DA+M_PI<==>M_AD+M_DR1P	R662	DA+PI<==>AD+DR1P		R_r240	4*M_H_POm+M_NADH+M_Qm<==>4*M_H_PO+M_NAD+M_QH2m	R445	NADHm+Qm+5*Hm-->NADm+QH2m+4*Ho	reversibility/protons/compartment		R_BOUNDARY_5ALEVUAe	M_5ALEVUAe-->
R_r459	M_DIN+M_PI<==>M_DR1P+M_HYXN	R665	PI+DIN<==>HYXN+DR1P		R_r241	M_NADH+M_Qm-->M_NAD+M_QH2m	R447;R446	H+NADH+Qm-->QH2m+NAD;NADH+Qm+H-->NAD+QH2m	protons;protons		R_r2011	M_5ALEVUAe<==>M_5ALEVUA
R_r460	M_H2O+M_IMP-->M_INS+M_PI	R666	H2O+IMP-->INS+PI		R_r242	2*M_FERIm+M_NADPH-->2*M_FEROm+2*M_H+M_NADP	R448	NADPH+2*FERIm-->NADP+2*FEROm	protons		R_r2015	4*M_H+M_H2O+4*M_PORBILEN-->M_HMBIL+4*M_NH4
R_r461	M_H2O+M_IMP-->M_HYXN+M_R5P	R667	IMP+H2O-->HYXN+R5P		R_r243	2*M_FERIm+4*M_H_POm+M_QH2m-->2*M_FEROm+4*M_H_PO+2*M_Hm+M_Qm	R449	QH2m+2*FERIm+2*Hm-->Qm+2*FEROm+4*Ho	protons		R_r2023	M_FE2<==>M_FE2m
R_r462	M_INS+M_PI-->M_HYXN+M_R1P	R668	INS+PI-->HYXN+R1P		R_r245	M_ADPm+3.88*M_H_PO+M_PIm-->M_ATPm+M_H2Om+3.88*M_H_POm	R451	ADPm+PIm+4.5454*Ho-->ATPm+H2Om+4.5454*Hm	protons		R_r2026	M_FE2e-->M_FE3e
R_r463	M_H2O+M_INS-->M_HYXN+M_RIB	R669	INS+H2O-->HYXN+RIB		R_r251	M_ADP+M_ATPm+M_H2Om+M_H_PO+M_PI-->M_ADPm+M_ATP+M_H2O+M_H_POm+M_PIm	R458	ADP+PI+ATPm+H2Om-->ADPm+PIm+ATP+H2O	protons		R_r2027	M_FE3e<==>M_FE3
R_r465	M_GMP+M_H2O-->M_GSN+M_PI	R672	GMP+H2O-->GSN+PI		R_r263	M_ASP+M_ATP+M_GLN+M_H2O-->M_AMP+M_ASN+M_GLU+M_PPI	R468	ASP+ATP+GLN+H2O-->GLU+ASN+AMP+PPI+2*H	protons		R_r2028	3*M_ATP+3*M_GLY+3*M_N5AN5HORN-->3*M_AMP+M_DFERC+3*M_H2O+3*M_PPI
R_r467	M_GSN+M_H2O-->M_GN+M_RIB	R674	GSN+H2O-->GN+RIB		R_r261	M_NADPH+M_NH3+M_PYR-->M_ALA+M_H2O+M_NADP	R470	PYR+NH3+NADPH+H-->ALA+H2O+NADP	protons		R_r2029	M_NADPH+M_O2+M_ORN-->M_H2O+M_N5HORN+M_NADP
R_r469	M_DGMP+M_H2O-->M_DG+M_PI	R676	DGMP+H2O-->DG+PI		R_r262	M_NADH+M_NH3+M_PYR-->M_ALA+M_H2O+M_NAD	R471	PYR+NH3+NADH+H-->ALA+H2O+NAD	protons		R_r2030	M_ACCOA+M_N5HORN-->M_COA+M_N5AN5HORN
R_r470	M_DG+M_PI<==>M_DR1P+M_GN	R677	DG+PI<==>GN+DR1P		R_r266	M_ASNe+M_H2Oe-->M_ASPe+M_NH3e	R476	H2O+ASN-->NH3+ASP	compartment		R_r2031	M_ATPp+M_COAp+M_MVLp-->M_AMPp+M_MVLCOAp+M_PPIp
R_r471	M_H2O+M_XMP-->M_PI+M_XTSINE	R678	XMP+H2O-->PI+XTSINE		R_r268	M_ASP+M_ATP+M_CITR-->M_AMP+M_ARGSUCC+M_PPI	R477	ASP+ATP+CITR-->2*H+AMP+PPI+ARGSUCC	protons		R_r2032	M_MVLCOAp-->M_DHMVLCOAp+M_H2Op
R_r472	M_PI+M_XTSINE<==>M_R1P+M_XAN	R679	PI+XTSINE<==>XAN+R1P		R_r271	M_H+M_SAM-->M_CO2+M_DSAM	R480	H+SAM<==>CO2+DSAM	reversibility		R_r2033	M_DHMVLCOAp+M_N5HORNp-->M_COAp+M_N5DHMVLN5HORNp
R_r475	M_H2O+M_HIUR-->M_ATN+M_CO2	R683	HIUR+H2O-->ATN+CO2		R_r268m	M_ASPm+M_ATPm+M_CITRm-->M_AMPm+M_ARGSUCCm+M_PPIm	R485	CITRm+ASPm+ATPm<==>AMPm+PPIm+ARGSUCCm+2*Hm	reversibility/protons		R_r2034	3*M_N5DHMVLN5HORN-->M_DFCOPROB+3*M_H2O
R_r476	M_ATN+M_H2O<==>M_ATT	R684	ATN+H2O<==>ATT		R_r282m	M_CAPm+M_ORNm-->M_CITRm+M_PIm	R488	ORNm+CAPm-->CITRm+PIm+Hm	protons		R_r2035	M_DFCOPROB-->M_DFCOPROBe
R_r477	M_ATT+M_H2O<==>M_UGC+M_UREA	R685	ATT+H2O<==>UGC+UREA		R_r277	M_ACCOAm+M_GLUm-->M_COAm+M_NAGLUm	R489	GLUm+ACCOAm-->Hm+NAGLUm+COAm	protons		R_BOUNDARY_DFCOPROBe	M_DFCOPROBe-->
R_r478	M_H2O+M_UGC-->M_CO2+M_GLX+2*M_NH3	R686	UGC+H2O-->GLX+2*NH3+CO2		R_r279	M_NADPHm+M_NAGLUPm<==>M_NADPm+M_NAGLUSm+M_PIm	R491	Hm+NADPHm+NAGLUPm-->NADPm+NAGLUSm+PIm	reversibility/protons		R_r2036	M_COPROBe-->M_COPROB
R_r482	M_DOROA+M_O2-->M_H2O2+M_OROA	R690	DOROA+O2-->H2O2+OROA		R_r280	M_GLUm+M_NAGLUSm<==>M_AKGm+M_NAORNm	R492	NAGLUSm+GLUm-->AKGm+NAORNm	reversibility		R_NE12	M_DFCOPROBe+M_FE3e-->M_COPROBe+3*M_He
R_r487	M_ATP+M_UDP<==>M_ADP+M_UTP	R695	UDP+ATP<==>UTP+ADP		R_r281	M_GLUm+M_NAORNm<==>M_NAGLUm+M_ORNm	R493	GLUm+NAORNm-->ORNm+NAGLUm	reversibility		R_r2037	M_COPROB+3*M_H-->M_DFCOPROB+M_FE3
R_r490	M_ADP+M_CTP<==>M_ATP+M_CDP	R699	CTP+ADP<==>CDP+ATP		R_r284	M_ASER+M_H2S<==>M_AC+M_CYS	R499	ASER+H2S-->AC+CYS	reversibility		R_r2038	M_TAUe<==>M_TAU
R_r493	M_CDP+M_RTHIO-->M_DCDP+M_H2O+M_OTHIO	R702	CDP+RTHIO-->DCDP+OTHIO+H2O		R_r285	2*M_CYSe+M_O2e-->M_CYSTe+M_H2O2e	R500	2*CYS+O2-->CYST+H2O2	compartment		R_BOUNDARY_TAUe	M_TAUe-->
R_r494	M_RTHIO+M_UDP-->M_DUDP+M_H2O+M_OTHIO	R703	UDP+RTHIO-->OTHIO+DUDP+H2O		R_r286	2*M_CYS+M_NAD<==>M_CYST+M_NADH	R501	2*CYS+NAD-->CYST+NADH	reversibility		R_BOUNDARY_ETHSAe	M_ETHSAe-->
R_r495	M_DUMP+M_METTHF-->M_DHF+M_DTMP	R704	DUMP+METTHF-->DHF+DTMP		R_r289	M_GLU+M_H2O+M_NAD-->M_AKG+M_NADH+M_NH3	R502	GLU+H2O+NAD-->AKG+NH3+NADH+H	protons		R_BOUNDARY_THIAe	M_THIAe-->
R_r496	M_ATP+M_DCDP<==>M_ADP+M_DCTP	R705	DCDP+ATP<==>DCTP+ADP		R_r290	M_AKG+M_NADPH+M_NH4-->M_GLU+M_H+M_H2O+M_NADP	R504	NH3+AKG+H+NADPH-->H2O+GLU+NADP	protons/metabolites		R_r2039	M_ACXYLANe+M_H2Oe-->M_ACe+M_XYLANe
R_r498	M_ATP+M_DUDP<==>M_ADP+M_DUTP	R707	DUDP+ATP<==>DUTP+ADP		R_r292	M_GLNe+M_H2Oe-->M_GLUe+M_NH3e	R506	H2O+GLN-->NH3+GLU	compartment		R_r2040	M_ACCELLUe+M_H2Oe-->M_ACe+M_CELLUe
R_r499	M_ATP+M_DUMP<==>M_ADP+M_DUDP	R708	DUMP+ATP<==>DUDP+ADP		R_r287	M_AKG+M_GLN+M_NADPH<==>2*M_GLU+M_NADP	R507	AKG+GLN+NADPH-->NADP+2*GLU	reversibility		R_r2041	M_ACSTARCHe+M_H2Oe-->M_ACe+M_STARCHe
R_r501	M_ATP+M_DTDP<==>M_ADP+M_DTTP	R712	DTDP+ATP<==>DTTP+ADP		R_r288	M_AKG+M_GLN+M_NADH<==>2*M_GLU+M_NAD	R508	AKG+GLN+H+NADH-->2*GLU+NAD	reversibility/protons		R_r2042	M_NADH-->M_NADHm
R_r507	M_DOROA+M_Qm-->M_OROA+M_QH2m	R722	DOROA+Qm-->QH2m+OROA		R_r293	M_GLUGSALm+M_H2Om+M_NADPm<==>M_GLUm+M_NADPHm	R509	H2Om+NADPm+GLUGSALm-->GLUm+2*Hm+NADPHm	reversibility/protons		R_r2043	M_H+M_H2O+M_TAU-->M_ISEA+M_NH4
R_r510	M_H2O+M_UMP-->M_PI+M_URI	R725	UMP+H2O-->PI+URI		R_r294	2*M_H2Om+M_NADm+M_P5Cm<==>M_GLUm+M_NADHm	R510	2*H2Om+NADm+P5Cm-->GLUm+Hm+NADHm	reversibility/protons		R_r2044	M_O2e+2*M_RGTe-->M_H2O2e+M_OGTe
R_r511	M_H2O+M_URI-->M_RIB+M_URA	R726	URI+H2O-->URA+RIB		R_r295	M_3PG+M_NAD<==>M_NADH+M_PHP	R511	NAD+3PG<==>H+NADH+PHP	protons		R_r2045	M_MNe<==>M_MN
R_r512	M_CMP+M_H2O-->M_CYTD+M_PI	R727	CMP+H2O-->CYTD+PI		R_r296	M_GLU+M_PHP<==>M_3PSER+M_AKG	R512	PHP+GLU-->AKG+3PSER	reversibility		R_r2047	M_FARAXYLe+M_H2Oe-->M_ARAXYLe+M_FERe
R_r513	M_CYTD+M_H2O-->M_NH3+M_URI	R728	CYTD+H2O-->URI+NH3		R_r306	M_ATP+M_HSER-->M_ADP+M_PHSER	R517	ATP+HSER-->H+ADP+PHSER	protons		R_r2048	M_CARAXYLe+M_H2Oe-->M_ARAXYLe+M_CINNAAe
R_r514	M_CMP+M_H2O-->M_CYTS+M_R5P	R729	CMP+H2O-->CYTS+R5P		R_r303	M_BASP+M_NADPH-->M_ASPSA+M_NADP+M_PI	R521	H+NADPH+BASP-->NADP+PI+ASPSA	protons		R_r2049	3*M_H2Oe+M_TRICAe-->3*M_C100e+M_GLe
R_r516	M_DCMP+M_H2O-->M_DC+M_PI	R731	DCMP+H2O-->DC+PI		R_r304	M_ASPSA+M_NADH<==>M_HSER+M_NAD	R522	H+NADH+ASPSA-->NAD+HSER	reversibility/protons		R_r2050	2*M_H2Oe+M_MGDGe-->2*M_CARBOAe+M_GGOLe
R_r517	M_DC+M_H2O-->M_DU+M_NH3	R732	DC+H2O-->NH3+DU		R_r308b	M_HPSAMLYSm+M_THFm<==>M_DHPLYSm+M_METTHFm+M_NH3m	R525	HPSAMLYSm+THFm+Hm<==>NH3m+METTHFm+DHPLYSm	protons		R_r2051	M_H2Oe+M_MAPCHOe-->M_CARBOAe+M_GPCHOe
R_r518	M_DUMP+M_H2O-->M_DU+M_PI	R733	DUMP+H2O-->DU+PI		R_r308c	M_DHPLYSm+M_NADm<==>M_HPLYSm+M_NADHm	R526	Hm+NADHm+HPLYSm<==>NADm+DHPLYSm	protons		R_r2052	5*M_H2Oe+M_PHYAe-->M_1PMYOe+5*M_PIe
R_r519	M_DR1P+M_URA-->M_DU+M_PI	R734	URA+DR1P-->DU+PI		R_r316	M_ATP+M_R5P-->M_AMP+M_PRPP	R530	ATP+R5P<==>H+AMP+PRPP	reversibility/protons		R_BOUNDARY_4HBAe	M_4HBAe-->
R_r520	M_DTMP+M_H2O-->M_DT+M_PI	R735	DTMP+H2O-->DT+PI		R_r317	M_ATP+M_PRPP-->M_PPI+M_PRBATP	R531	ATP+PRPP-->H+PPI+PRBATP	protons		R_r2053	M_4HBAe<==>M_4HBA
R_r521	M_DR1P+M_THY-->M_DT+M_PI	R737	THY+DR1P-->DT+PI		R_r318	M_H2O+M_PRBATP-->M_PPI+M_PRBAMP	R532	H2O+PRBATP-->2*H+PPI+PRBAMP	protons		R_BOUNDARY_CCLe	M_CCLe-->
R_r526	M_H2O+M_PRPP-->M_PI+M_PRCP	R742	PRPP+H2O-->PRCP+PI		R_r320	M_PRFP<==>M_PRLP	R534	H+PRFP-->PRLP	reversibility/protons		R_r2054	M_CCLe<==>M_CCL
R_r527	M_H2O+M_PRCP-->M_PI+M_R1P	R743	PRCP+H2O-->R1P+PI		R_r321	M_GLN+M_PRLP-->M_AICAR+M_DIMGP+M_GLU	R535	GLN+PRLP<==>GLU+2*H+AICAR+DIMGP	reversibility/protons		R_r2055	M_AN+M_NADPH+M_O2-->M_H2O+M_HAN+M_NADP
R_r528	M_AD+M_R1P-->M_ADN+M_PI	R744	AD+R1P-->PI+ADN		R_r323	M_GLU+M_IMACP<==>M_AKG+M_HISOLP	R537	GLU+IMACP-->AKG+HISOLP	reversibility		R_r2056	M_H2O+M_OTA-->M_OTalpha+M_PHE
R_r529	M_GN+M_R1P-->M_GSN+M_PI	R745	GN+R1P-->PI+GSN		R_r325	M_H2O+M_HISOL+2*M_NAD<==>M_HIS+2*M_NADH	R539	H2O+2*NAD+HISOL-->3*H+2*NADH+HIS	reversibility/protons		R_r2058	M_HAN+M_O2-->M_H2O+M_QUIN
R_r534	M_ATP-->M_PPI+M_cAMP	R749	ATP-->CAMP+PPI		R_r326	M_HIS-->M_CO2+M_HISN	R540	H+HIS-->CO2+HISN	protons		R_r2059	M_C140COA+M_C18PSPH-->M_CERB1E+M_COA
R_r536	M_H2O+M_cdAMP-->M_DAMP	R751	CDAMP+H2O-->DAMP		R_r328	2*M_PYRm-->M_ACLACm+M_CO2m	R542	2*PYRm+Hm-->CO2m+ACLACm	protons		R_r2060	M_C140COA+M_C20PSPH-->M_CERB1F+M_COA
R_r537	M_H2O+M_cIMP-->M_IMP	R752	CIMP+H2O-->IMP		R_r329	M_ACLACm+M_NADPHm<==>M_DHVALm+M_NADPm	R543	Hm+NADPHm+ACLACm-->NADPm+DHVALm	reversibility/protons		R_r2061	M_C140COA+M_C18SPH-->M_CERB2E+M_COA
R_r543	M_AMPm+M_ITPm<==>M_ADPm+M_IDPm	R760	ITPm+AMPm<==>ADPm+IDPm		R_r337	M_ACCOAm+M_H2Om+M_OIVALm-->M_2IPPMALm+M_COAm	R546	H2Om+ACCOAm+OIVALm-->Hm+COAm+2IPPMm	protons		R_r2062	M_C140COA+M_C20SPH-->M_CERB2F+M_COA
R_r544	M_ASP+M_O2-->M_H2O2+M_IMASP	R761	ASP+O2-->IMASP+H2O2		R_r338	M_3IPPMALm+M_NADm<==>M_NADHm+M_OICAPm	R549	NADm+3IPPMm<==>Hm+NADHm+OICAPm	protons		R_r2063	M_CERB2G+M_UDPGAL<==>M_GALCERC+M_UDP
R_r547	M_NICA+M_PRPP-->M_NAMN+M_PPI	R765	NICA+PRPP-->NAMN+PPI		R_r332	M_OBUTm+M_PYRm-->M_ABUTm+M_CO2m	R552	PYRm+Hm+OBUTm-->CO2m+ABUTm	protons		R_r2064	M_2HC181COA+M_C18SPH<==>M_CERB2G+M_COA
R_r548	M_ATP+M_NAMN-->M_DMNAD+M_PPI	R770;R771	ATP+NAMN-->PPI+DMNAD;ATP+NAMN-->PPI+DMNAD		R_r333	M_ABUTm+M_NADPHm<==>M_DHMVAm+M_NADPm	R553	Hm+NADPHm+ABUTm<==>NADPm+DHMVAm	protons		R_r2065	M_C181COA+M_NADPH+M_O2-->M_2HC181COA+M_H2O+M_NADP
R_r551	M_H2O+M_NADP-->M_NAD+M_PI	R777	NADP+H2O-->NAD+PI		R_r341	M_ACCOA+M_AKG+M_H2O-->M_COA+M_HCIT	R557	H2Om+AKGm+ACCOAm-->Hm+COAm+HCITm	protons/compartment		R_r2066	M_CERB2A+2*M_H+M_O2-->M_CERB3A+2*M_H2O
R_r552	M_H2O+M_NAD-->M_ADP+M_NAMR	R778	NAD+H2O-->NAMR+ADP		R_r352	M_H2O+M_HACN<==>M_HICIT	R559	H2Om+HACNm<==>HICITm	compartment		R_r2067	M_CERB2B+2*M_H+M_O2-->M_CERB3B+2*M_H2O
R_r553	M_H2O+M_NAD-->M_ADPR+M_NICD	R779	NAD+H2O-->ADPR+NICD		R_r353	M_HICIT+M_NAD<==>M_NADH+M_OXA	R560	HICITm+NADm<==>OXAm+NADHm	compartment		R_r2068	M_CERB2C+2*M_H+M_O2-->M_CERB3C+2*M_H2O
R_r555	M_H2O+M_NMN-->M_NAMR+M_PI	R781	NMN+H2O-->NAMR+PI		R_NE3	M_OXA-->M_AKA+M_CO2	R561	OXAm<==>CO2m+AKAm	reversibility/compartment		R_r2069	M_CERB2D+2*M_H+M_O2-->M_CERB3D+2*M_H2O
R_r556	M_H2O+M_NAMR-->M_NAR+M_NH3	R782	NAMR+H2O-->NAR+NH3		R_r346	M_AKA+M_GLU<==>M_AKG+M_AMA	R562	GLUm+AKAm<==>AKGm+AMAm	compartment		R_r2070	M_CERB2E+2*M_H+M_O2-->M_CERB3E+2*M_H2O
R_r558	M_H2O+M_NAMN-->M_NAR+M_PI	R784	NAMN+H2O-->NAR+PI		R_r347	M_AMA+M_NADPH-->M_AMASA+M_H2O+M_NADP	R563	2*Hm+NADPHm+AMAm-->H2Om+NADPm+AMASAm	protons/compartment		R_r2071	M_CERB2F+2*M_H+M_O2-->M_CERB3F+2*M_H2O
R_r1213	M_3CPYRD+2*M_H2O-->M_NH3+M_NICA	R785	3CPYRD+2*H2O-->NICA+NH3		R_r348	M_AMA+M_NADH-->M_AMASA+M_H2O+M_NAD	R564	2*Hm+NADHm+AMAm-->H2Om+NADm+AMASAm	protons/compartment		R_r2072	M_CERB2G+2*M_H+M_O2-->M_CERB3G+2*M_H2O
R_r563	M_ACACP+M_MALACP-->M_AACACP+M_ACP+M_CO2	R790	ACACP+MALACP-->AACACP+CO2+ACP		R_r349	M_AMASA+M_GLU+M_NADPH<==>M_H2O+M_NADP+M_SACP	R565	GLUm+Hm+NADPHm+AMASAm<==>H2Om+NADPm+SACPm	protons/compartment		R_r2073	M_CERB3G+M_UDPGAL<==>M_GALCERE+M_UDP
R_r568	M_C40ACP+M_MALACP-->M_ACP+M_C6OACP+M_CO2	R795	C40ACP+MALACP-->C6OACP+CO2+ACP		R_r350	M_H2O+M_NAD+M_SACP<==>M_AKG+M_LYS+M_NADH	R566	H2Om+NADm+SACPm<==>AKGm+Hm+NADHm+LYSm	protons/compartment		R_r2074	M_GCGALe+M_H2Oe-->M_345THBe+M_GALLOCe
R_r573	M_C60ACP+M_MALACP-->M_ACP+M_C8OACP+M_CO2	R800	C60ACP+MALACP-->C8OACP+CO2+ACP		R_r354	M_HCYS+M_SAM-->M_MET+M_SAH	R567	SAM+HCYS-->H+MET+SAH	protons		R_r2076	M_ORCe<==>M_ORC
R_r578	M_C80ACP+M_MALACP-->M_ACP+M_C10OACP+M_CO2	R805	C80ACP+MALACP-->C10OACP+CO2+ACP		R_r357	M_METH+M_OAHSER<==>M_AC+M_MET	R570	OAHSER+METH<==>MET+AC+H	protons		R_BOUNDARY_ORCe	M_ORCe-->
R_r583	M_C100ACP+M_MALACP-->M_ACP+M_C12OACP+M_CO2	R810	C100ACP+MALACP-->C12OACP+CO2+ACP		R_r360	M_H2O+M_LLCT-->M_CYS+M_NH3+M_OBUT	R573	H2O+LLCT<==>NH3+CYS+OBUT	reversibility		R_r2077	M_NADPH+M_O2+M_ORC-->M_235THTOLU+M_H2O+M_NADP
R_r598	M_C140ACP+M_MALACP-->M_ACP+M_C16OACP+M_CO2	R820	C140ACP+MALACP-->C16OACP+CO2+ACP		R_r362	M_HCYS+M_MTHF<==>M_MET+M_THF	R575	HCYS+MTHF-->MET+THF	reversibility		R_r2078	M_3HBAL+M_NADH+M_O2-->M_3HBA+M_H2O+M_NAD
R_r608	M_C160ACP+M_MALACP-->M_ACP+M_C18OACP+M_CO2	R825	C160ACP+MALACP-->C18OACP+CO2+ACP		R_r363	M_ATP+M_H2O+M_MET-->M_PI+M_PPI+M_SAM	R576	H2O+ATP+MET-->H+PPI+PI+SAM	protons		R_r2079	M_MCRE+M_NADPH+M_O2-->M_3HBALC+M_H2O+M_NADP
R_r618	M_C180ACP+M_MALACP-->M_ACP+M_C20OACP+M_CO2	R830	C180ACP+MALACP-->C20OACP+CO2+ACP		R_r370	M_NAD+M_QT<==>M_DQT+M_NADH	R582	QT+NAD<==>DQT+NADH+H	protons		R_r2080	M_3HBALC+M_NAD<==>M_3HBAL+M_NADH
R_r1225	M_MALACP+M_PROPACP-->M_ACP+M_C5OACP+M_CO2	R836	PROPACP+MALACP-->C5OACP+CO2+ACP		R_r371	M_DHSK+M_NADH-->M_NAD+M_SME	R583	H+NADH+DHSK-->NAD+SME	protons		R_r2081	M_3HPAC-->M_CO2+M_MCRE
R_r1230	M_C50ACP+M_MALACP-->M_ACP+M_C7OACP+M_CO2	R841	C50ACP+MALACP-->C7OACP+CO2+ACP		R_r372	M_DHSK+M_NADPH-->M_NADP+M_SME	R584	H+NADPH+DHSK-->NADP+SME	protons		R_r2082	M_NADPH+M_O2+M_PHAC-->M_3HPAC+M_H2O+M_NADP
R_r1235	M_C70ACP+M_MALACP-->M_ACP+M_C9OACP+M_CO2	R846	C70ACP+MALACP-->C9OACP+CO2+ACP		R_r373	M_ATP+M_SME-->M_ADP+M_SME3P	R585	ATP+SME-->H+ADP+SME3P	protons		R_BOUNDARY_PYRGALOLe	M_PYRGALOLe-->
R_r1240	M_C90ACP+M_MALACP-->M_ACP+M_C11OACP+M_CO2	R851	C90ACP+MALACP-->C11OACP+CO2+ACP		R_r376	M_CHOR<==>M_PHEN	R588	CHOR-->PHEN	reversibility		R_r2083	M_PYRGALOLe<==>M_PYRGALOL
R_r1245	M_C110ACP+M_MALACP-->M_ACP+M_C13OACP+M_CO2	R856	C110ACP+MALACP-->C13OACP+CO2+ACP		R_r381	M_CHOR+M_GLN-->M_AN+M_GLU+M_PYR	R596	GLN+CHOR-->GLU+PYR+H+AN	protons		R_BOUNDARY_STYRe	M_STYRe-->
R_r1250	M_C130ACP+M_MALACP-->M_ACP+M_C15OACP+M_CO2	R861	C130ACP+MALACP-->C15OACP+CO2+ACP		R_r382	M_AN+M_PRPP-->M_NPRAN+M_PPI	R597	PRPP+AN-->H+PPI+NPRAN	protons		R_r2084	M_CINNAAe-->M_CO2e+M_STYRe
R_r1255	M_C150ACP+M_MALACP-->M_ACP+M_C17OACP+M_CO2	R866	C150ACP+MALACP-->C17OACP+CO2+ACP		R_r383	M_NPRAN<==>M_CPAD5P	R598	NPRAN-->CPAD5P	reversibility		R_BOUNDARY_SORBAe	M_SORBAe-->
R_r1260	M_C170ACP+M_MALACP-->M_ACP+M_C19OACP+M_CO2	R871	C170ACP+MALACP-->C19OACP+CO2+ACP		R_r384	M_CPAD5P-->M_CO2+M_H2O+M_IGP	R599	H+CPAD5P-->H2O+CO2+IGP	protons		R_r2085	M_SORBAe-->M_13PENTADENe+M_CO2e
R_r938	M_C80ACP+M_H2O-->M_ACP+M_C80+M_H	R887	C80ACP+H2O-->C80+ACP+H		R_r412	M_GLU+M_NADH<==>M_GLUGSAL+M_H2O+M_NAD	R601	GLU+NADH+2*H-->NAD+GLUGSAL+2*H2O	reversibility/protons/stoichiometry		R_r2086	M_ACCOA+2*M_MALCOA-->2*M_CO2+3*M_COA+M_TRIALAC
R_r950	M_C182ACP+M_H2O-->M_ACP+M_C182+M_H	R900	C182ACP+H2O-->C182+ACP+H		R_NE4	M_GLUGSAL<==>M_H2O+M_P5C	R604	GLUGSAL<==>H2O+H+P5C	protons		R_r2087	3*M_MALCOA-->3*M_CO2+3*M_COA+M_TRIALAC
R_r951	M_C183ACP+M_H2O-->M_ACP+M_C183+M_H	R901	C183ACP+H2O-->C183+ACP+H		R_r413	M_NADPH+M_P5C<==>M_NADP+M_PRO	R605	2*H+NADPH+P5C<==>PRO+NADP	protons		R_r2088	M_ACCOA+3*M_MALCOA-->3*M_CO2+4*M_COA+M_TETRALAC
R_r631	M_C40ACP+M_COA<==>M_ACP+M_C40COA	R906;R907	C40ACP+COA<==>C40COA+ACP;C40ACP+COA<==>C40COA+ACP		R_r415	M_NADm+M_PROm<==>M_NADHm+M_P5Cm	R607	NADm+PROm-->2*Hm+NADHm+P5Cm	reversibility/protons		R_r2089	4*M_MALCOA-->4*M_CO2+4*M_COA+M_TETRALAC
R_r632	M_C60ACP+M_COA<==>M_ACP+M_C60COA	R908	C60ACP+COA<==>C60COA+ACP		R_NE5	M_GLUGSALm<==>M_H2Om+M_P5Cm	R608	GLUGSALm<==>P5Cm+H2O+H	protons/compartment		R_r2090	M_ACCOA+M_MAL+2*M_MALCOA-->M_CARLOA+2*M_CO2+3*M_COA
R_r633	M_C80ACP+M_COA<==>M_ACP+M_C80COA	R909	C80ACP+COA<==>C80COA+ACP		R_r416	2*M_H2O+M_NAD+M_P5C<==>M_GLU+M_NADH	R602;R609	GLU+NADH+H-->P5C+NAD+2*H2O;2*H2O+NAD+P5C-->GLU+H+NADH	reversibility/protons;reversibility/protons		R_r2091	M_CARLOA-->M_CO2+M_DMDCAGGF
R_r634	M_C100ACP+M_COA<==>M_ACP+M_C100COA	R910	C100ACP+COA<==>C100COA+ACP		R_r420	M_ATP+M_CYS+M_GLU-->M_ADP+M_GC+M_PI	R620	CYS+GLU+ATP-->GC+PI+ADP+H	protons		R_r2092	M_DMDCAGGF+M_O2-->M_DMAGGF
R_r635	M_C120ACP+M_COA<==>M_ACP+M_C120COA	R911	C120ACP+COA<==>C120COA+ACP		R_r421	M_ATP+M_GC+M_GLY-->M_ADP+M_PI+M_RGT	R621	GLY+GC+ATP-->RGT+PI+ADP+H	protons		R_r2093	3*M_MALCOA+M_PROPCOA+2*M_SAM-->M_6E24DH35DMBAL+3*M_CO2+4*M_COA+2*M_SAH
R_r636	M_C140ACP+M_COA<==>M_ACP+M_C140COA	R912	C140ACP+COA<==>C140COA+ACP		R_r424	M_GLN+M_H2O+M_PRPP-->M_GLU+M_PPI+M_PRAM	R628	H2O+GLN+PRPP-->GLU+H+PPI+PRAM	protons		R_r2094	M_ACCOA+3*M_MALCOA+2*M_SAM-->M_24DH356TMBAL+3*M_CO2+4*M_COA+2*M_SAH
R_r637	M_C141ACP+M_COA<==>M_ACP+M_C141COA	R913	C141ACP+COA<==>C141COA+ACP		R_r425	M_ATP+M_GLY+M_PRAM-->M_ADP+M_GAR+M_PI	R629	GLY+ATP+PRAM-->H+PI+ADP+GAR	protons		R_r2095	M_345THBe<==>M_345THB
R_r638	M_C150ACP+M_COA<==>M_ACP+M_C150COA	R914	C150ACP+COA<==>C150COA+ACP		R_r426	M_FTHF+M_GAR<==>M_FGAR+M_THF	R630	FTHF+GAR-->H+THF+FGAR	reversibility/protons		R_r2096	M_345THB+M_O2-->M_OXY345THB
R_r639	M_C160ACP+M_COA<==>M_ACP+M_C160COA	R915	C160ACP+COA<==>C160COA+ACP		R_r427	M_ATP+M_FGAR+M_GLN+M_H2O-->M_ADP+M_FGAM+M_GLU+M_PI	R631	H2O+GLN+ATP+FGAR-->GLU+H+PI+ADP+FGAM	protons		R_r2097	M_NADPH+M_O2+M_OXY345THB-->M_ACO+M_CO2+M_H2O+M_NADP
R_r640	M_C161ACP+M_COA<==>M_ACP+M_C161COA	R916	C161ACP+COA<==>C161COA+ACP		R_r428	M_ATP+M_FGAM-->M_ADP+M_AIR+M_PI	R632	ATP+FGAM-->H+PI+ADP+AIR	protons		R_r2099	M_H2Oe+M_RUTINe-->M_QUERCETINe+M_RUTINOe
R_r641	M_C162ACP+M_COA<==>M_ACP+M_C162COA	R917	C162ACP+COA<==>C162COA+ACP		R_r429	M_AIR+M_CO2-->M_CAIR	R633	CO2+AIR<==>H+CAIR	reversibility/protons		R_BOUNDARY_RUTINe	M_RUTINe-->
R_r642	M_C170ACP+M_COA<==>M_ACP+M_C170COA	R918	C170ACP+COA<==>C170COA+ACP		R_r430	M_ASP+M_ATP+M_CAIR-->M_ADP+M_PI+M_SAICAR	R634	ASP+ATP+CAIR<==>2*H+PI+ADP+SAICAR	reversibility/protons		R_r2100	M_H2Oe+M_OXYQUERCEe-->M_PCCe+M_PHLOROGAe
R_r985	M_C171ACP+M_COA<==>M_ACP+M_C171COA	R919	C171ACP+COA<==>C171COA+ACP		R_r434	M_ASP+M_GTP+M_IMP-->M_ASUC+M_GDP+M_PI	R638	ASP+GTP+IMP-->2*H+PI+GDP+ASUC	protons		R_r2101	M_H2Oe+M_RUTINOe-->M_DGLCe+M_RHAe
R_r643	M_C180ACP+M_COA<==>M_ACP+M_C180COA	R920	C180ACP+COA<==>C180COA+ACP		R_r436	M_AMP+M_ATP<==>2*M_ADP	R640	H+ATP+AMP-->2*ADP	reversibility/protons		R_r2102	M_H2Oe+M_NARINGINe-->M_NARING7BGe+M_RHAe
R_r644	M_C181ACP+M_COA<==>M_ACP+M_C181COA	R921	C181ACP+COA<==>C181COA+ACP		R_r438	M_ATP+M_DAMP<==>M_ADP+M_DADP	R643	ATP+H+DAMP<==>ADP+DADP	protons		R_r2103	M_H2Oe+M_NARING7BGe-->M_DGLCe+M_NARINGEe
R_r645	M_C182ACP+M_COA<==>M_ACP+M_C182COA	R922	C182ACP+COA<==>C182COA+ACP		R_r440	M_H2O+M_IMP+M_NAD<==>M_NADH+M_XMP	R645	H2O+NAD+IMP-->H+NADH+XMP	reversibility/protons		R_r2104	M_H2Oe+M_RUTINe-->M_QUERCE3BGe+M_RHAe
R_r646	M_C183ACP+M_COA<==>M_ACP+M_C183COA	R923	C183ACP+COA<==>C183COA+ACP		R_r441	M_ATP+M_GLN+M_H2O+M_XMP-->M_AMP+M_GLU+M_GMP+M_PPI	R646	H2O+GLN+ATP+XMP-->GLU+3*H+AMP+PPI+GMP	protons		R_r2105	M_H2Oe+M_HESPEe-->M_HESPE7BGe+M_RHAe
R_r647	M_C190ACP+M_COA<==>M_ACP+M_C190COA	R924	C190ACP+COA<==>C190COA+ACP		R_r442	M_ATP+M_GMP<==>M_ADP+M_GDP	R647	ATP+H+GMP<==>ADP+GDP	protons		R_r2107	M_DPHEe<==>M_DPHE
R_r648	M_C191ACP+M_COA<==>M_ACP+M_C191COA	R925	C191ACP+COA<==>C191COA+ACP		R_r444	M_AMP+M_GTP<==>M_ADP+M_GDP	R649	H+AMP+GTP<==>ADP+GDP	protons		R_r2108	M_DPHE+M_H2O+M_O2-->M_H2O2+M_NH3+M_PHPYR
R_r649	M_C192ACP+M_COA<==>M_ACP+M_C192COA	R926	C192ACP+COA<==>C192COA+ACP		R_r447	M_ADP+M_DGDP<==>M_ATP+M_DGMP	R652	ADP+DGDP<==>ATP+H+DGMP	protons		R_r2109	M_NADPH+M_O2+M_PHPYR-->M_CO2+M_H2O+M_NADP+M_PHAC
R_r650	M_C200ACP+M_COA<==>M_ACP+M_C200COA	R927	C200ACP+COA<==>C200COA+ACP		R_r450	M_DATP+M_GMP<==>M_DADP+M_GDP	R655	DATP+H+GMP<==>DADP+GDP	protons		R_r2110	M_SMFUN-->M_SMFUNe
R_r678	M_C120COA+M_CAR<==>M_C120CAR+M_COA	R952	C120COA+CAR<==>COA+C120CAR		R_r455	M_AD+M_H2O-->M_HYXN+M_NH3	R660	H2O+H+AD-->NH3+HYXN	protons		R_BOUNDARY_SMFUNe	M_SMFUNe-->
R_r679	M_C140COA+M_CAR<==>M_C140CAR+M_COA	R953	C140COA+CAR<==>COA+C140CAR		R_r458	M_DA+M_H2O-->M_DIN+M_NH3	R663	H2O+H+DA-->NH3+DIN	protons		R_r2111	7*M_MALCOA+M_NAD+M_SAM-->7*M_CO2+7*M_COA+M_H2O+M_NADH+M_SAH+M_SMFUN
R_r680	M_C141COA+M_CAR<==>M_C141CAR+M_COA	R954	C141COA+CAR<==>COA+C141CAR		R_r464	M_H2O+M_HYXN+M_NAD<==>M_NADH+M_XAN	R670;R671	H2O+NAD+HYXN-->H+NADH+XAN;H2O+NAD+HYXN-->H+NADH+XAN	reversibility/protons;reversibility/protons		R_r2112	M_ATP+M_H-->M_ADP+M_POLYP
R_r681	M_C150COA+M_CAR<==>M_C150CAR+M_COA	R955	C150COA+CAR<==>COA+C150CAR		R_r466	M_GSN+M_PI<==>M_GN+M_R5P	R673	GN+R5P-->GSN+PI	reversibility		R_BOUNDARY_AGMAe	M_AGMAe-->
R_r682	M_C160COA+M_CAR<==>M_C160CAR+M_COA	R956	C160COA+CAR<==>COA+C160CAR		R_r468	M_GN+M_H2O-->M_NH3+M_XAN	R675	GN+H2O<==>XAN+NH3	reversibility		R_BOUNDARY_GBATe	M_GBATe-->
R_r683	M_C161COA+M_CAR<==>M_C161CAR+M_COA	R957	C161COA+CAR<==>COA+C161CAR		R_r474	M_H2O+M_O2+M_URIC-->M_H2O2+M_HIUR	R682	URICp+O2p+H2Op<==>HIURp+H2O2p	reversibility/compartment		R_BOUNDARY_PUTRe	M_PUTRe-->
R_r684	M_C162COA+M_CAR<==>M_C162CAR+M_COA	R958	C162COA+CAR<==>COA+C162CAR		R_r479	2*M_ATP+M_CO2+M_GLN+2*M_H2O-->2*M_ADP+M_CAP+M_GLU+M_PI	R687	H2O+GLN+2*ATP+CO2-->GLU+2*H+PI+2*ADP+CAP	protons/stoichiometry		R_r2113	M_PUTRe<==>M_PUTR
R_r685	M_C170COA+M_CAR<==>M_C170CAR+M_COA	R959	C170COA+CAR<==>COA+C170CAR		R_r480	M_ASP+M_CAP-->M_CAASP+M_PI	R688	ASP+CAP-->H+PI+CAASP	protons		R_r2114	M_AGMAe<==>M_AGMA
R_r1211	M_C171COA+M_CAR<==>M_C171CAR+M_COA	R960	C171COA+CAR<==>COA+C171CAR		R_r481	M_CAASP<==>M_DOROA+M_H2O	R689	H2O+DOROA<==>H+CAASP	protons		R_r2115	M_AGMA+M_H2O+M_O2-->M_GBALD+M_H2O2+M_NH3
R_r686	M_C180COA+M_CAR<==>M_C180CAR+M_COA	R961	C180COA+CAR<==>COA+C180CAR		R_r483	M_OROA+M_PRPP-->M_OMP+M_PPI	R691	OROA+PRPP<==>PPI+OMP+H	reversibility/protons		R_r2116	M_GBALD+M_H2O+M_NAD-->M_GBAT+M_NADH
R_r687	M_C181COA+M_CAR<==>M_C181CAR+M_COA	R962	C181COA+CAR<==>COA+C181CAR		R_r484	M_OMP-->M_CO2+M_UMP	R692	OMP+H-->CO2+UMP	protons		R_BOUNDARY_METNe	M_METNe-->
R_r688	M_C182COA+M_CAR<==>M_C182CAR+M_COA	R963	C182COA+CAR<==>COA+C182CAR		R_r485	M_ADP+M_UDP<==>M_ATP+M_UMP	R693	ADP+UDP<==>ATP+UMP+H	protons		R_r2118	M_METNe<==>M_METN
R_r689	M_C183COA+M_CAR<==>M_C183CAR+M_COA	R964	C183COA+CAR<==>COA+C183CAR		R_r486	M_AMP+M_UTP<==>M_ADP+M_UDP	R694	UTP+AMP+H-->UDP+ADP	reversibility/protons		R_r2119	M_H2O+M_METN+M_O2-->M_FALD+M_H2O2+M_NH3
R_r690	M_C190COA+M_CAR<==>M_C190CAR+M_COA	R965	C190COA+CAR<==>COA+C190CAR		R_r488	M_ATP+M_GLN+M_H2O+M_UTP-->M_ADP+M_CTP+M_GLU+M_PI	R697	UTP+GLN+ATP+H2O-->GLU+CTP+ADP+PI+2*H	protons		R_BOUNDARY_HEXNe	M_HEXNe-->
R_r691	M_C191COA+M_CAR<==>M_C191CAR+M_COA	R966	C191COA+CAR<==>COA+C191CAR		R_r489	M_ATP+M_NH3+M_UTP-->M_ADP+M_CTP+M_PI	R698	ATP+UTP+NH3-->ADP+PI+CTP+2*H	protons		R_r2120	M_HEXNe<==>M_HEXN
R_r692	M_C192COA+M_CAR<==>M_C192CAR+M_COA	R967	C192COA+CAR<==>COA+C192CAR		R_r491	M_AMP+M_CTP<==>M_ADP+M_CDP	R700	CTP+AMP+H-->CDP+ADP	reversibility/protons		R_r2121	M_H2O+M_HEXN+M_O2-->M_H2O2+M_HEXAL+M_NH3
R_r693	M_C200COA+M_CAR<==>M_C200CAR+M_COA	R968	C200COA+CAR<==>COA+C200CAR		R_r492	M_ADP+M_CDP<==>M_ATP+M_CMP	R701	ADP+CDP<==>CMP+ATP+H	protons		R_BOUNDARY_HEXALe	M_HEXALe-->
R_r699	M_C120CAR+M_CARm-->M_C120CARm+M_CAR	R969	CARm+C120CAR-->CAR+C120CARm		R_r497	M_ATP+M_DCMP<==>M_ADP+M_DCDP	R706	DCMP+ATP+H<==>ADP+DCDP	protons		R_r2123	M_H2Oe+M_HEXNe+M_O2e-->M_H2O2e+M_HEXALe+M_NH3e
R_r700	M_C140CAR+M_CARm-->M_C140CARm+M_CAR	R970	CARm+C140CAR-->CAR+C140CARm		R_r500	M_ATP+M_DTMP<==>M_ADP+M_DTDP	R709	DTMP+ATP+H<==>ADP+DTDP	protons		R_BOUNDARY_PROPNe	M_PROPNe-->
R_r701	M_C141CAR+M_CARm-->M_C141CARm+M_CAR	R971	CARm+C141CAR-->CAR+C141CARm		R_r502	M_GTP+M_URI-->M_GDP+M_UMP	R716	URI+GTP-->UMP+GDP+H	protons		R_BOUNDARY_13DAPROPe	M_13DAPROPe-->
R_r702	M_C150CAR+M_CARm-->M_C150CARm+M_CAR	R972	CARm+C150CAR-->CAR+C150CARm		R_r503	M_ATP+M_URI-->M_ADP+M_UMP	R717	URI+ATP-->ADP+UMP+H	protons		R_r2125	M_H2Oe+M_O2e+M_PROPNe-->M_H2O2e+M_NH3e+M_PROPALe
R_r703	M_C160CAR+M_CARm-->M_C160CARm+M_CAR	R973	CARm+C160CAR-->CAR+C160CARm		R_r504	M_CYTD+M_GTP-->M_CMP+M_GDP	R718	CYTD+GTP-->GDP+CMP+H	protons		R_r2126	M_H2Oe+M_O2e+M_PHEETAMe-->M_H2O2e+M_NH3e+M_PHALe
R_r704	M_C161CAR+M_CARm-->M_C161CARm+M_CAR	R974	CARm+C161CAR-->CAR+C161CARm		R_r505	M_PRPP+M_URA-->M_PPI+M_UMP	R719	URA+PRPP-->UMP+PPI+H	protons		R_BOUNDARY_CNOe	M_CNOe-->
R_r705	M_C162CAR+M_CARm-->M_C162CARm+M_CAR	R975	CARm+C162CAR-->CAR+C162CARm		R_r506	M_DUTP+M_H2O-->M_DUMP+M_PPI	R721;R720	DUTP+H2O-->PPI+DUMP+2*H;DUTP+H2O-->PPI+DUMP+2*H	protons;protons		R_BOUNDARY_DINTOe	M_DINTOe-->
R_r706	M_C170CAR+M_CARm-->M_C170CARm+M_CAR	R976	CARm+C170CAR-->CAR+C170CARm		R_r508	M_NADPH+M_OTHIO-->M_NADP+M_RTHIO	R723	OTHIO+NADPH+H-->NADP+RTHIO	protons		R_r2127	M_BTSULFO+M_NADH-->M_BT+M_H2O+M_NAD
R_r989	M_C171CAR+M_CARm-->M_C171CARm+M_CAR	R977	CARm+C171CAR-->CAR+C171CARm		R_r509	M_NADPHm+M_OTHIOm-->M_NADPm+M_RTHIOm	R724	OTHIOm+NADPHm+Hm-->NADPm+RTHIOm	protons		R_r2128	M_BTSULFO+M_NADPH-->M_BT+M_H2O+M_NADP
R_r707	M_C180CAR+M_CARm-->M_C180CARm+M_CAR	R978	CARm+C180CAR-->CAR+C180CARm		R_r515	M_CYTS+M_H2O-->M_NH3+M_URA	R730	CYTS+H2O+H-->URA+NH3	protons		R_NE13	M_BT+M_H2O2-->M_BTSULFO+M_H2O
R_r708	M_C181CAR+M_CARm-->M_C181CARm+M_CAR	R979	CARm+C181CAR-->CAR+C181CARm		R_r522	M_HYXN+M_PRPP-->M_IMP+M_PPI	R738	HYXN+PRPP-->PPI+IMP+H	protons		R_NE14	M_H2O2+M_MET-->M_H2O+M_MSO
R_r709	M_C182CAR+M_CARm-->M_C182CARm+M_CAR	R980	CARm+C182CAR-->CAR+C182CARm		R_r523	M_GN+M_PRPP-->M_GMP+M_PPI	R739	GN+PRPP-->PPI+GMP+H	protons		R_r2129	M_MSO+M_NADPH-->M_H2O+M_MET+M_NADP
R_r710	M_C183CAR+M_CARm-->M_C183CARm+M_CAR	R981	CARm+C183CAR-->CAR+C183CARm		R_r524	M_AD+M_PRPP-->M_AMP+M_PPI	R740	AD+PRPP-->PPI+AMP+H	protons		R_r2130	M_PIMAe<==>M_PIMA
R_r740	M_C20OCOAp+M_COAp-->M_ACCOAp+M_C180COAp	R1007	C20OCOAp+COAp-->ACCOAp+C180COAp		R_r525	M_PRPP+M_XAN-->M_PPI+M_XMP	R741	XAN+PRPP-->XMP+PPI+H	protons		R_BOUNDARY_PIMAe	M_PIMAe-->
R_r745	M_C19OCOAp+M_COAp-->M_ACCOAp+M_C170COAp	R1050	C19OCOAp+COAp-->ACCOAp+C170COAp		R_r531	M_ADN+M_ATP-->M_ADP+M_AMP	R746	ADN+ATP-->AMP+ADP+H	protons		R_r2131	M_ATPp+M_COAp+M_PIMAp-->M_AMPp+M_CHCOAp+M_PPIp
R_r794	0.022*M_C120ACP+0.031*M_C140ACP+0.022*M_C141ACP+0.214*M_C160ACP+0.045*M_C161ACP+0.016*M_C162ACP+0.045*M_C170ACP+0.08*M_C180ACP+0.2*M_C181ACP+0.183*M_C182ACP+0.081*M_C183ACP+0.061*M_C200ACP+M_GL3P-->M_ACP+M_PSAGL3P	R1083	GL3P+0.022*C120ACP+0.031*C140ACP+0.022*C141ACP+0.214*C160ACP+0.045*C161ACP+0.016*C162ACP+0.045*C170ACP+0.08*C180ACP+0.2*C181ACP+0.183*C182ACP+0.081*C183ACP+0.061*C200ACP-->PSAGL3P+ACP		R_r532	M_ATP+M_INS-->M_ADP+M_IMP	R747	INS+ATP-->IMP+ADP+H	protons		R_r2132	M_MVL<==>M_MVLp
R_r795	0.022*M_C120ACP+0.031*M_C140ACP+0.022*M_C141ACP+0.214*M_C160ACP+0.045*M_C161ACP+0.016*M_C162ACP+0.045*M_C170ACP+0.08*M_C180ACP+0.2*M_C181ACP+0.183*M_C182ACP+0.081*M_C183ACP+0.061*M_C200ACP+M_T3P2-->M_ACP+M_PSAT3P2	R1084	T3P2+0.022*C120ACP+0.031*C140ACP+0.022*C141ACP+0.214*C160ACP+0.045*C161ACP+0.016*C162ACP+0.045*C170ACP+0.08*C180ACP+0.2*C181ACP+0.183*C182ACP+0.081*C183ACP+0.061*C200ACP-->PSAT3P2+ACP		R_r533	M_ATP+M_GSN-->M_ADP+M_GMP	R748	GSN+ATP-->GMP+ADP+H	protons		R_r2133	M_N5DHMVLN5HORNp<==>M_N5DHMVLN5HORN
R_r797	0.022*M_C120ACP+0.031*M_C140ACP+0.022*M_C141ACP+0.214*M_C160ACP+0.045*M_C161ACP+0.016*M_C162ACP+0.045*M_C170ACP+0.08*M_C180ACP+0.2*M_C181ACP+0.183*M_C182ACP+0.081*M_C183ACP+0.061*M_C200ACP+M_PSAGL3P-->M_ACP+M_PSPA	R1086	PSAGL3P+0.022*C120ACP+0.031*C140ACP+0.022*C141ACP+0.214*C160ACP+0.045*C161ACP+0.016*C162ACP+0.045*C170ACP+0.08*C180ACP+0.2*C181ACP+0.183*C182ACP+0.081*C183ACP+0.061*C200ACP-->PSPA+ACP		R_r535	M_H2O+M_cAMP-->M_AMP	R750	CAMP+H2O-->AMP+H	protons		R_r2136	M_PPIp<==>M_PPI
R_r800	0.03*M_C120ACP+0.015*M_C140ACP+0.011*M_C141ACP+0.001*M_C150ACP+0.24*M_C160ACP+0.046*M_C161ACP+0.039*M_C162ACP+0.041*M_C170ACP+0.093*M_C180ACP+0.135*M_C181ACP+0.282*M_C182ACP+0.065*M_C183ACP+0.002*M_C200ACP+M_GL3P-->M_ACP+M_PEAGL3P	R1089	GL3P+0.03*C120ACP+0.015*C140ACP+0.011*C141ACP+0.001*C150ACP+0.24*C160ACP+0.046*C161ACP+0.039*C162ACP+0.041*C170ACP+0.093*C180ACP+0.135*C181ACP+0.282*C182ACP+0.065*C183ACP+0.002*C200ACP-->PEAGL3P+ACP		R_r538	M_H2O+M_cGMP-->M_GMP	R754	CGMP+H2O-->GMP+H	protons		R_r2137	M_ATP<==>M_ATPp
R_r801	0.03*M_C120ACP+0.015*M_C140ACP+0.011*M_C141ACP+0.001*M_C150ACP+0.24*M_C160ACP+0.046*M_C161ACP+0.039*M_C162ACP+0.041*M_C170ACP+0.093*M_C180ACP+0.135*M_C181ACP+0.282*M_C182ACP+0.065*M_C183ACP+0.002*M_C200ACP+M_T3P2-->M_ACP+M_PEAT3P2	R1090	T3P2+0.03*C120ACP+0.015*C140ACP+0.011*C141ACP+0.001*C150ACP+0.24*C160ACP+0.046*C161ACP+0.039*C162ACP+0.041*C170ACP+0.093*C180ACP+0.135*C181ACP+0.282*C182ACP+0.065*C183ACP+0.002*C200ACP-->PEAT3P2+ACP		R_r539	M_H2O+M_cCMP-->M_CMP	R756	CCMP+H2O-->CMP+H	protons		R_r2138	M_AMP<==>M_AMPp
R_r803	0.03*M_C120ACP+0.015*M_C140ACP+0.011*M_C141ACP+0.001*M_C150ACP+0.24*M_C160ACP+0.046*M_C161ACP+0.039*M_C162ACP+0.041*M_C170ACP+0.093*M_C180ACP+0.135*M_C181ACP+0.282*M_C182ACP+0.065*M_C183ACP+0.002*M_C200ACP+M_PEAGL3P-->M_ACP+M_PEPA	R1092	PEAGL3P+0.03*C120ACP+0.015*C140ACP+0.011*C141ACP+0.001*C150ACP+0.24*C160ACP+0.046*C161ACP+0.039*C162ACP+0.041*C170ACP+0.093*C180ACP+0.135*C181ACP+0.282*C182ACP+0.065*C183ACP+0.002*C200ACP-->PEPA+ACP		R_r540	M_H2Oe+M_cAMPe-->M_AMPe	R757	CAMPe+H2O-->AMPe	compartment		R_r2139	M_N5HORNp<==>M_N5HORN
R_r806	M_PEPS-->M_CO2+M_PE	R1095	PEPS-->PE+CO2		R_r541	M_AMPm+M_ATPm<==>2*M_ADPm	R758	ATPm+AMPm+H<==>2*ADPm	protons		R_r2140	M_DTB<==>M_DTBm
R_r807	0.01*M_C120ACP+0.044*M_C140ACP+0.077*M_C141ACP+0.224*M_C160ACP+0.039*M_C161ACP+0.018*M_C162ACP+0.048*M_C170ACP+0.068*M_C180ACP+0.131*M_C181ACP+0.308*M_C182ACP+0.021*M_C183ACP+0.012*M_C200ACP+M_GL3P-->M_ACP+M_PCAGL3P	R1096	GL3P+0.01*C120ACP+0.044*C140ACP+0.077*C141ACP+0.224*C160ACP+0.039*C161ACP+0.018*C162ACP+0.048*C170ACP+0.068*C180ACP+0.131*C181ACP+0.308*C182ACP+0.021*C183ACP+0.012*C200ACP-->PCAGL3P+ACP		R_r542	M_AMPm+M_GTPm<==>M_ADPm+M_GDPm	R759	GTPm+AMPm+H<==>ADPm+GDPm	protons		R_r2141	M_S<==>M_Sm
R_r808	0.01*M_C120ACP+0.044*M_C140ACP+0.077*M_C141ACP+0.224*M_C160ACP+0.039*M_C161ACP+0.018*M_C162ACP+0.048*M_C170ACP+0.068*M_C180ACP+0.131*M_C181ACP+0.308*M_C182ACP+0.021*M_C183ACP+0.012*M_C200ACP+M_T3P2-->M_ACP+M_PCAT3P2	R1097	T3P2+0.01*C120ACP+0.044*C140ACP+0.077*C141ACP+0.224*C160ACP+0.039*C161ACP+0.018*C162ACP+0.048*C170ACP+0.068*C180ACP+0.131*C181ACP+0.308*C182ACP+0.021*C183ACP+0.012*C200ACP-->PCAT3P2+ACP		R_r1267	M_IMASP+M_T3P1<==>2*M_H2O+M_PI+M_QUIN	R762	IMASP+T3P1<==>QUIN+2*H2O+PI+H	protons		R_r2142	M_PROPm+M_SUCCOAm-->M_PROPCOAm+M_SUCCm
R_r810	0.01*M_C120ACP+0.044*M_C140ACP+0.077*M_C141ACP+0.224*M_C160ACP+0.039*M_C161ACP+0.018*M_C162ACP+0.048*M_C170ACP+0.068*M_C180ACP+0.131*M_C181ACP+0.308*M_C182ACP+0.021*M_C183ACP+0.012*M_C200ACP+M_PCAGL3P-->M_ACP+M_PCPA	R1099	PCAGL3P+0.01*C120ACP+0.044*C140ACP+0.077*C141ACP+0.224*C160ACP+0.039*C161ACP+0.018*C162ACP+0.048*C170ACP+0.068*C180ACP+0.131*C181ACP+0.308*C182ACP+0.021*C183ACP+0.012*C200ACP-->PCPA+ACP		R_r545	M_PRPP+M_QUIN-->M_CO2+M_NAMN+M_PPI	R763	QUIN+PRPP+H-->NAMN+PPI+CO2	protons		R_r2143	M_ACm+M_SUCCOAm-->M_ACCOAm+M_SUCCm
R_r813	M_PCPS-->M_CO2+M_PCPE	R1102	PCPS-->PCPE+CO2		R_r546	M_H2O+M_NICD-->M_NH3+M_NICA	R764	NICD+H2O<==>NICA+NH3	reversibility		R_r2144	M_ACm+M_PROPCOAm-->M_ACCOAm+M_PROPm
R_r814	M_PCPE+M_SAM-->M_PCPMME+M_SAH	R1103	PCPE+SAM-->SAH+PCPMME		R_r549	M_ATP+M_DMNAD+M_GLN+M_H2O-->M_AMP+M_GLU+M_NAD+M_PPI	R769	ATP+DMNAD+GLN+H2O<==>AMP+PPI+NAD+GLU+2*H	reversibility/protons		R_r2145	M_ATP+M_CA+M_H2O-->M_ADP+M_CAg+M_PI
R_r815	M_PCPMME+M_SAM-->M_PCPDME+M_SAH	R1104	PCPMME+SAM-->SAH+PCPDME		R_r550	M_ATP+M_NAD-->M_ADP+M_NADP	R773	ATP+NAD-->ADP+NADP+H	protons		R_r2146	2*M_B14MANe+M_H2Oe-->M_BMANBIOe
R_r816	M_PCPDME+M_SAM-->M_PC+M_SAH	R1105	PCPDME+SAM-->PC+SAH		R_r554	M_H2O+M_NAD-->M_AMP+M_NMN	R780;R768	NAD+H2O-->AMP+NMN+2*H;NAD+H2O-->AMP+NMN+2*H	protons;protons		R_r2147	M_H2Oe+M_XYLGLUCe-->M_14BGLUCANe+M_XYLe
R_r817	0.024*M_C120ACP+0.032*M_C140ACP+0.017*M_C141ACP+0.232*M_C160ACP+0.027*M_C161ACP+0.009*M_C162ACP+0.017*M_C170ACP+0.081*M_C180ACP+0.124*M_C181ACP+0.326*M_C182ACP+0.111*M_C183ACP+M_GL3P-->M_ACP+M_CLAGL3P	R1106	GL3P+0.024*C120ACP+0.032*C140ACP+0.017*C141ACP+0.232*C160ACP+0.027*C161ACP+0.009*C162ACP+0.017*C170ACP+0.081*C180ACP+0.124*C181ACP+0.326*C182ACP+0.111*C183ACP-->CLAGL3P+ACP		R_r557	M_H2O+M_NMN<==>M_NICD+M_R5P	R783	NMN+H2O<==>R5P+NICD+H	protons		R_r2149	M_14BGLUCANe+M_H2Oe-->M_DGLCe
R_r818	0.024*M_C120ACP+0.032*M_C140ACP+0.017*M_C141ACP+0.232*M_C160ACP+0.027*M_C161ACP+0.009*M_C162ACP+0.017*M_C170ACP+0.081*M_C180ACP+0.124*M_C181ACP+0.326*M_C182ACP+0.111*M_C183ACP+M_CLAGL3P-->M_ACP+M_CLPA	R1107	CLAGL3P+0.024*C120ACP+0.032*C140ACP+0.017*C141ACP+0.232*C160ACP+0.027*C161ACP+0.009*C162ACP+0.017*C170ACP+0.081*C180ACP+0.124*C181ACP+0.326*C182ACP+0.111*C183ACP-->CLPA+ACP		R_r559	M_ACCOA+M_CBCCP+M_H-->M_BCCP+M_MALCOA	R786	CBCCP+ACCOA<==>BCCP+MALCOA	reversibility/protons		R_r2151	M_H2Oe+M_METPOLGALUNTe-->M_METHOLe+M_POLGALUNTe
R_r823	M_PC-->0.01*M_C120+0.044*M_C140+0.077*M_C141+0.224*M_C160+0.039*M_C161+0.018*M_C162+0.048*M_C170+0.068*M_C180+0.131*M_C181+0.308*M_C182+0.021*M_C183+0.012*M_C200+M_LPC	R1113	PC-->LPC+0.01*C120+0.044*C140+0.077*C141+0.224*C160+0.039*C161+0.018*C162+0.048*C170+0.068*C180+0.131*C181+0.308*C182+0.021*C183+0.012*C200		R_r560	M_ATP+M_BCCP+M_CO2+M_H2O-->M_ADP+M_CBCCP+M_H+M_PI	R787	ATP+BCCP+CO2+H2O<==>ADP+PI+CBCCP+2*H	reversibility/protons		R_r2152	M_13AGLUCe+M_H2Oe-->M_DGLCe
R_r824	M_PE-->0.03*M_C120+0.015*M_C140+0.011*M_C141+0.001*M_C150+0.24*M_C160+0.046*M_C161+0.039*M_C162+0.041*M_C170+0.093*M_C180+0.135*M_C181+0.282*M_C182+0.065*M_C183+0.002*M_C200+M_LPE	R1114	PE-->LPE+0.03*C120+0.015*C140+0.011*C141+0.001*C150+0.24*C160+0.046*C161+0.039*C162+0.041*C170+0.093*C180+0.135*C181+0.282*C182+0.065*C183+0.002*C200		R_r561	M_ACP+M_MALCOA-->M_COA+M_MALACP	R788	MALCOA+ACP<==>MALACP+COA	reversibility		R_r2154	M_H2Oe+2*M_He+M_RHAGALANe-->M_GALUNTe+M_RHAe
R_r825	M_G6P<==>M_MI1P	R1134	G6P<==>MI1P		R_r562	M_ACCOA+M_ACP-->M_ACACP+M_COA	R789	ACCOA+ACP<==>ACACP+COA	reversibility		R_r2155	M_C182+M_H+M_O2-->M_9H10K12C181
R_r826	M_H2O+M_MI1P-->M_MYOI+M_PI	R1135	MI1P+H2O-->MYOI+PI		R_r564	M_AACACP+M_NADPH-->M_C4HACP+M_NADP	R791	H+AACACP+NADPH<==>C4HACP+NADP	reversibility/protons		R_r2156	M_1PMYOe+M_H2Oe-->M_MYOIe+M_PIe
R_r830	M_C160COA+M_SER-->M_C18DHSPH+M_CO2+M_COA	R1140	C160COA+SER-->COA+C18DHSPH+CO2		R_r565	M_C4HACP-->M_C4DACP+M_H2O	R792	C4HACP<==>C4DACP+H2O	reversibility		R_r2157	M_2AMANBIOe+M_H2Oe-->2*M_MANe
R_r833	M_C180COA+M_SER-->M_C20DHSPH+M_CO2+M_COA	R1148	C180COA+SER-->COA+C20DHSPH+CO2		R_r566	M_C4DACP+M_NADPH-->M_C40ACP+M_NADP	R793	H+C4DACP+NADPH<==>C40ACP+NADP	reversibility/protons		R_r2158	M_23DMMAL-->M_PROP+M_PYR
R_r836	M_C171COA+M_SER-->M_C191DHSPH+M_CO2+M_COA	R1151	C171COA+SER-->COA+C191DHSPH+CO2		R_r567	M_ACACP+M_MALACP+2*M_NADPH-->M_ACP+M_C40ACP+M_CO2+M_H2O+2*M_NADP	R794	2*H+ACACP+MALACP+2*NADPH-->C40ACP+ACP+2*NADP+H2O+CO2	protons		R_r2160	M_H2O+M_NAD-->M_AD+M_DANAD
R_r838	M_C180COA+M_C18PSPH-->M_CERB1A+M_COA	R1153	C18PSPH+C180COA-->CERB1A+COA		R_r569	M_C6OACP+M_NADPH-->M_C6HACP+M_NADP	R796	H+C6OACP+NADPH<==>C6HACP+NADP	reversibility/protons		R_r2161	M_H2Oe+M_PHLOEe-->M_PHLOAe+M_PHLOGe
R_r839	M_C181COA+M_C18PSPH-->M_CERB1B+M_COA	R1154	C18PSPH+C181COA-->CERB1B+COA		R_r570	M_C6HACP-->M_C6DACP+M_H2O	R797	C6HACP<==>C6DACP+H2O	reversibility		R_r2162	M_H2Oe+M_PHLOIe-->M_DGLCe+M_PHLOEe
R_r840	M_C180COA+M_C20PSPH-->M_CERB1C+M_COA	R1155	C20PSPH+C180COA-->CERB1C+COA		R_r571	M_C6DACP+M_NADPH-->M_C60ACP+M_NADP	R798	H+C6DACP+NADPH<==>C60ACP+NADP	reversibility/protons		R_r2163	M_SNADHX<==>M_RNADHX
R_r841	M_C181COA+M_C20PSPH-->M_CERB1D+M_COA	R1156	C20PSPH+C181COA-->CERB1D+COA		R_r572	M_C40ACP+M_MALACP+2*M_NADPH-->M_ACP+M_C60ACP+M_CO2+M_H2O+2*M_NADP	R799	2*H+C40ACP+MALACP+2*NADPH-->C60ACP+ACP+2*NADP+H2O+CO2	protons		R_r2164	M_ATP+M_SNADHX-->M_ADP+M_NADH+M_PI
R_r842	0.25*M_CERB1A+0.25*M_CERB1B+0.25*M_CERB1C+0.25*M_CERB1D-->M_CERB1	R1157	0.25*CERB1A+0.25*CERB1B+0.25*CERB1C+0.25*CERB1D-->CERB1		R_r574	M_C8OACP+M_NADPH-->M_C8HACP+M_NADP	R801	H+C8OACP+NADPH<==>C8HACP+NADP	reversibility/protons		R_r2165	M_RNADPHX<==>M_SNADPHX
R_r843	M_C180COA+M_C18SPH-->M_CERB2A+M_COA	R1158	C18SPH+C180COA-->CERB2A+COA		R_r575	M_C8HACP-->M_C8DACP+M_H2O	R802	C8HACP<==>C8DACP+H2O	reversibility		R_r2166	M_ATP+M_SNADPHX-->M_ADP+M_NADPH+M_PI
R_r844	M_C181COA+M_C18SPH-->M_CERB2B+M_COA	R1159	C18SPH+C181COA-->CERB2B+COA		R_r576	M_C8DACP+M_NADPH-->M_C80ACP+M_NADP	R803	H+C8DACP+NADPH<==>C80ACP+NADP	reversibility/protons		R_NE15	M_H2O+M_NADH-->M_RNADHX
R_r845	M_C180COA+M_C20SPH-->M_CERB2C+M_COA	R1160	C20SPH+C180COA-->CERB2C+COA		R_r577	M_C60ACP+M_MALACP+2*M_NADPH-->M_ACP+M_C80ACP+M_CO2+M_H2O+2*M_NADP	R804	2*H+C60ACP+MALACP+2*NADPH-->C80ACP+ACP+2*NADP+H2O+CO2	protons		R_NE16	M_H2O+M_NADH-->M_SNADHX
R_r846	M_C181COA+M_C20SPH-->M_CERB2D+M_COA	R1161	C20SPH+C181COA-->CERB2D+COA		R_r579	M_C10OACP+M_NADPH-->M_C10HACP+M_NADP	R806	H+C10OACP+NADPH<==>C10HACP+NADP	reversibility/protons		R_NE17	M_H2O+M_NADPH-->M_RNADPHX
R_r847	0.25*M_CERB2A+0.25*M_CERB2B+0.25*M_CERB2C+0.25*M_CERB2D-->M_CERB2	R1162	0.25*CERB2A+0.25*CERB2B+0.25*CERB2C+0.25*CERB2D-->CERB2		R_r580	M_C10HACP-->M_C10DACP+M_H2O	R807	C10HACP<==>C10DACP+H2O	reversibility		R_NE18	M_H2O+M_NADPH-->M_SNADPHX
R_r848	M_CERB2A+M_UDPGAL-->M_GALCERA+M_UDP	R1163	UDPGAL+CERB2A-->UDP+GALCERA		R_r581	M_C10DACP+M_NADPH-->M_C100ACP+M_NADP	R808	H+C10DACP+NADPH<==>C100ACP+NADP	reversibility/protons		R_r2167	M_H2O+M_NADH-->M_RNADHX
R_r849	M_CERB2B+M_UDPGAL-->M_GALCERB+M_UDP	R1164	UDPGAL+CERB2B-->UDP+GALCERB		R_r582	M_C80ACP+M_MALACP+2*M_NADPH-->M_ACP+M_C100ACP+M_CO2+M_H2O+2*M_NADP	R809	2*H+C80ACP+MALACP+2*NADPH-->C100ACP+ACP+2*NADP+H2O+CO2	protons		R_r2168	M_H2O+M_NADH-->M_SNADHX
R_r850	0.5*M_GALCERA+0.5*M_GALCERB-->M_GALCER	R1165	0.5*GALCERA+0.5*GALCERB-->GALCER		R_r584	M_C12OACP+M_NADPH-->M_C12HACP+M_NADP	R811	H+C12OACP+NADPH<==>C12HACP+NADP	reversibility/protons		R_r2169	M_H2O+M_NADPH-->M_RNADPHX
R_r851	M_C180COA+M_C191SPH-->M_CEREB1+M_COA	R1166	C191SPH+C180COA-->CEREB1+COA		R_r585	M_C12HACP-->M_C12DACP+M_H2O	R812	C12HACP<==>C12DACP+H2O	reversibility		R_r2170	M_H2O+M_NADPH-->M_SNADPHX
R_r852	M_CEREB1+M_UDPG-->M_GLUCER1+M_UDP	R1167	UDPG+CEREB1-->UDP+GLUCER1		R_r586	M_C12DACP+M_NADPH-->M_C120ACP+M_NADP	R813	H+C12DACP+NADPH<==>C120ACP+NADP	reversibility/protons		R_r2171	M_GALAe<==>M_GALA
R_r853	M_C181COA+M_C191SPH-->M_CEREB2+M_COA	R1168	C191SPH+C181COA-->CEREB2+COA		R_r587	M_C100ACP+M_MALACP+2*M_NADPH-->M_ACP+M_C120ACP+M_CO2+M_H2O+2*M_NADP	R814	2*H+C100ACP+MALACP+2*NADPH-->C120ACP+ACP+2*NADP+H2O+CO2	protons		R_BOUNDARY_GALAe	M_GALAe-->
R_r854	M_CEREB2+M_UDPG-->M_GLUCER2+M_UDP	R1169	UDPG+CEREB2-->UDP+GLUCER2		R_r588	M_C120ACP+M_H+M_MALACP-->M_ACP+M_C14OACP+M_CO2	R815	C120ACP+MALACP-->C14OACP+CO2+ACP	protons		R_r2172	M_H2Oe+M_PTYRe-->M_PIe+M_TYRe
R_r855	M_CERB2+M_PINS-->M_H2O+M_IPC	R1170	CERB2+PINS-->IPC+H2O		R_r589	M_C14OACP+M_NADPH-->M_C14HACP+M_H+M_NADP	R816	H+C14OACP+NADPH<==>C14HACP+NADP	reversibility/protons		R_r2174	M_ATP+M_H+M_H2O-->M_ADP+M_Hv+M_PI
R_r856	M_GDPMAN+M_IPC-->M_GDP+M_MIPC	R1171	IPC+GDPMAN-->MIPC+GDP		R_r590	M_C14HACP-->M_C14DACP+2*M_H+M_H2O	R817	C14HACP<==>C14DACP+H2O	reversibility/protons		R_r2175	M_AS-->M_ASe
R_r857	M_GDPMAN+M_MIPC-->M_DMIPC+M_GDP	R1172	MIPC+GDPMAN-->DMIPC+GDP		R_r591	M_C14DACP+2*M_H+M_NADPH-->M_C140ACP+M_NADP	R818	H+C14DACP+NADPH<==>C140ACP+NADP	reversibility/protons		R_r2176	M_ASA+M_NADPH-->M_AS+M_H2O+M_NADP
R_r858	M_DMIPC+M_UDPGAL-->M_GDMIPC+M_UDP	R1173	UDPGAL+DMIPC-->GDMIPC+UDP		R_r592	M_C120ACP+M_MALACP+2*M_NADPH-->M_ACP+M_C140ACP+M_CO2+M_H2O+2*M_NADP	R819	2*H+C120ACP+MALACP+2*NADPH-->C140ACP+ACP+2*NADP+H2O+CO2	protons		R_r2177	M_ASA+M_NADH-->M_AS+M_H2O+M_NAD
R_r859	M_GDMIPC+M_UDPGAL-->M_DGDMIPC+M_UDP	R1174	UDPGAL+GDMIPC-->DGDMIPC+UDP		R_r599	M_C16OACP+M_NADPH-->M_C16HACP+M_NADP	R821	H+C16OACP+NADPH<==>C16HACP+NADP	reversibility/protons		R_r2178	M_4PEA+M_H2O-->M_EA+M_PI
R_r860	M_DGDMIPC+M_UDPGAL-->M_TGDMIPC+M_UDP	R1175	UDPGAL+DGDMIPC-->TGDMIPC+UDP		R_r600	M_C16HACP-->M_C16DACP+M_H2O	R822	C16HACP<==>C16DACP+H2O	reversibility		R_r2179	M_H2Oe+M_He+M_METe-->M_METHe+M_NH4e+M_OBUTe
R_r862	M_H3MCOA+2*M_NADPH<==>M_COA+M_MVL+2*M_NADP	R1177	H3MCOA+2*NADPH<==>MVL+COA+2*NADP		R_r601	M_C16DACP+M_NADPH-->M_C160ACP+M_NADP	R823	H+C16DACP+NADPH<==>C160ACP+NADP	reversibility/protons		R_r2180	M_He+M_SOe-->M_H2O2e+M_O2e
R_r865	M_ATP+M_PPMVL-->M_ADP+M_CO2+M_IPPP+M_PI	R1180	ATP+PPMVL-->ADP+PI+IPPP+CO2		R_r602	M_C140ACP+M_MALACP+2*M_NADPH-->M_ACP+M_C160ACP+M_CO2+M_H2O+2*M_NADP	R824	2*H+C140ACP+MALACP+2*NADPH-->C160ACP+ACP+2*NADP+H2O+CO2	protons		R_r2181	M_H+M_SO-->M_H2O2+M_O2
R_r867	M_DMPP+M_IPPP-->M_GPP+M_PPI	R1182	DMPP+IPPP-->GPP+PPI		R_r609	M_C18OACP+M_NADPH-->M_C18HACP+M_NADP	R826	H+C18OACP+NADPH<==>C18HACP+NADP	reversibility/protons		R_r2182	M_CTP+M_DOL20-->M_CDP+M_DOL20P
R_r868	M_GPP+M_IPPP-->M_FPP+M_PPI	R1183	GPP+IPPP-->FPP+PPI		R_r610	M_C18HACP-->M_C18DACP+M_H2O	R827	C18HACP<==>C18DACP+H2O	reversibility		R_r2183	M_DOL20P+M_UDPNAG-->M_NAGDOL20P2+M_UMP
R_r873	M_DCTOL+M_NADPH-->M_DCDOL+M_NADP	R1190	DCTOL+NADPH-->DCDOL+NADP		R_r611	M_C18DACP+M_NADPH-->M_C180ACP+M_NADP	R828	H+C18DACP+NADPH<==>C180ACP+NADP	reversibility/protons		R_r2184	M_cAMP-->M_c23AMP
R_r880	M_FEST<==>M_EPST	R1196	FEST<==>EPST		R_r612	M_C160ACP+M_MALACP+2*M_NADPH-->M_ACP+M_C180ACP+M_CO2+M_H2O+2*M_NADP	R829	2*H+C160ACP+MALACP+2*NADPH-->C180ACP+ACP+2*NADP+H2O+CO2	protons		R_r2185	M_IND3ACDOXe-->M_ACNLe+M_H2Oe
R_r884	0.074*M_C160ACP+0.222*M_C181ACP+0.704*M_C182ACP+M_GL3P-->M_ACP+M_SEMAGP	R1200	0.074*C160ACP+0.222*C181ACP+0.704*C182ACP+GL3P-->ACP+SEMAGP		R_r619	M_C20OACP+M_NADPH-->M_C20HACP+M_NADP	R831	H+C20OACP+NADPH<==>C20HACP+NADP	reversibility/protons		R_r2186	M_345THB-->M_CO2+M_PYRGALOL
R_r885	0.074*M_C160ACP+0.222*M_C181ACP+0.704*M_C182ACP+M_SEMAGP-->M_ACP+M_SEDAGP	R1201	0.074*C160ACP+0.222*C181ACP+0.704*C182ACP+SEMAGP-->ACP+SEDAGP		R_r620	M_C20HACP-->M_C20DACP+M_H2O	R832	C20HACP<==>C20DACP+H2O	reversibility		R_r2187	M_GLYCAe+M_H2Oe-->M_2GGAe+M_GLYCEAe
R_r886	M_H2O+M_SEDAGP-->M_PI+M_SEDAG	R1202	SEDAGP+H2O-->SEDAG+PI		R_r621	M_C20DACP+M_NADPH-->M_C200ACP+M_NADP	R833	H+C20DACP+NADPH<==>C200ACP+NADP	reversibility/protons		R_r2188	M_H2O+M_POLYP-->M_H+M_PI
R_r887	M_ERGOST+M_SEDAG-->M_ERGOSE+M_SEMAG	R1203	SEDAG+ERGOST-->SEMAG+ERGOSE		R_r622	M_C180ACP+M_MALACP+2*M_NADPH-->M_ACP+M_C200ACP+M_CO2+M_H2O+2*M_NADP	R834	2*H+C180ACP+MALACP+2*NADPH-->C200ACP+ACP+2*NADP+H2O+CO2	protons		R_BOUNDARY_URICe	M_URICe-->
R_r890	0.024*M_C120ACP+0.013*M_C140ACP+0.012*M_C141ACP+0.002*M_C150ACP+0.154*M_C160ACP+0.02*M_C161ACP+0.008*M_C162ACP+0.002*M_C170ACP+0.026*M_C180ACP+0.374*M_C181ACP+0.327*M_C182ACP+0.032*M_C183ACP+0.006*M_C200ACP+M_GL3P-->M_ACP+M_MAGLYP	R1206	0.024*C120ACP+0.013*C140ACP+0.012*C141ACP+0.002*C150ACP+0.154*C160ACP+0.02*C161ACP+0.008*C162ACP+0.002*C170ACP+0.026*C180ACP+0.374*C181ACP+0.327*C182ACP+0.032*C183ACP+0.006*C200ACP+GL3P-->ACP+MAGLYP		R_r1224	M_ACP+M_PROPCOA-->M_COA+M_PROPACP	R835	PROPCOA+ACP<==>PROPACP+COA	reversibility		R_r2189	M_URICe<==>M_URIC
R_r891	0.024*M_C120ACP+0.013*M_C140ACP+0.012*M_C141ACP+0.002*M_C150ACP+0.154*M_C160ACP+0.02*M_C161ACP+0.008*M_C162ACP+0.002*M_C170ACP+0.026*M_C180ACP+0.374*M_C181ACP+0.327*M_C182ACP+0.032*M_C183ACP+0.006*M_C200ACP+M_MAGLYP-->M_ACP+M_DAGLYP	R1208	0.024*C120ACP+0.013*C140ACP+0.012*C141ACP+0.002*C150ACP+0.154*C160ACP+0.02*C161ACP+0.008*C162ACP+0.002*C170ACP+0.026*C180ACP+0.374*C181ACP+0.327*C182ACP+0.032*C183ACP+0.006*C200ACP+MAGLYP-->ACP+DAGLYP		R_r1226	M_C5OACP+M_NADPH-->M_C5HACP+M_NADP	R837	H+C5OACP+NADPH<==>C5HACP+NADP	reversibility/protons		R_NE19	M_H2O2e+M_METe-->M_H2Oe+M_MSOe
R_r892	M_DAGLYP+M_H2O-->M_DAGLY+M_PI	R1209	DAGLYP+H2O-->DAGLY+PI		R_r1227	M_C5HACP-->M_C5DACP+M_H2O	R838	C5HACP<==>C5DACP+H2O	reversibility		R_BOUNDARY_TRIOe	M_TRIOe-->
R_r893	0.024*M_C120ACP+0.013*M_C140ACP+0.012*M_C141ACP+0.002*M_C150ACP+0.154*M_C160ACP+0.02*M_C161ACP+0.008*M_C162ACP+0.002*M_C170ACP+0.026*M_C180ACP+0.374*M_C181ACP+0.327*M_C182ACP+0.032*M_C183ACP+0.006*M_C200ACP+M_DAGLY-->M_ACP+M_TAGLY	R1211;R1210	0.024*C120ACP+0.013*C140ACP+0.012*C141ACP+0.002*C150ACP+0.154*C160ACP+0.02*C161ACP+0.008*C162ACP+0.002*C170ACP+0.026*C180ACP+0.374*C181ACP+0.327*C182ACP+0.032*C183ACP+0.006*C200ACP+DAGLY-->TAGLY+ACP;0.024*C120ACP+0.013*C140ACP+0.012*C141ACP+0.002*C150ACP+0.154*C160ACP+0.02*C161ACP+0.008*C162ACP+0.002*C170ACP+0.026*C180ACP+0.374*C181ACP+0.327*C182ACP+0.032*C183ACP+0.006*C200ACP+DAGLY-->TAGLY+ACP		R_r1228	M_C5DACP+M_NADPH-->M_C50ACP+M_NADP	R839	H+C5DACP+NADPH<==>C50ACP+NADP	reversibility/protons		R_BOUNDARY_TRICAe	M_TRICAe-->
R_r894	M_H2O+M_TAGLY-->0.024*M_C120+0.013*M_C140+0.012*M_C141+0.002*M_C150+0.154*M_C160+0.02*M_C161+0.008*M_C162+0.002*M_C170+0.026*M_C180+0.374*M_C181+0.327*M_C182+0.032*M_C183+0.006*M_C200+M_DAGLY	R1212	TAGLY+H2O-->DAGLY+0.024*C120+0.013*C140+0.012*C141+0.002*C150+0.154*C160+0.02*C161+0.008*C162+0.002*C170+0.026*C180+0.374*C181+0.327*C182+0.032*C183+0.006*C200		R_r1229	M_MALACP+2*M_NADPH+M_PROPACP-->M_ACP+M_C50ACP+M_CO2+M_H2O+2*M_NADP	R840	2*H+PROPACP+MALACP+2*NADPH-->C50ACP+ACP+2*NADP+H2O+CO2	protons		R_BOUNDARY_MALA1e	M_MALA1e-->
R_r895	M_DAGLY+M_H2O-->0.024*M_C120+0.013*M_C140+0.012*M_C141+0.002*M_C150+0.154*M_C160+0.02*M_C161+0.008*M_C162+0.002*M_C170+0.026*M_C180+0.374*M_C181+0.327*M_C182+0.032*M_C183+0.006*M_C200+M_MAGLY	R1213	DAGLY+H2O-->MAGLY+0.024*C120+0.013*C140+0.012*C141+0.002*C150+0.154*C160+0.02*C161+0.008*C162+0.002*C170+0.026*C180+0.374*C181+0.327*C182+0.032*C183+0.006*C200		R_r1231	M_C7OACP+M_NADPH-->M_C7HACP+M_NADP	R842	H+C7OACP+NADPH<==>C7HACP+NADP	reversibility/protons		R_BOUNDARY_MALA2e	M_MALA2e-->
R_r896	M_DAGLY+M_UDPGAL<==>M_MGDG+M_UDP	R1221	DAGLY+UDPGAL<==>UDP+MGDG		R_r1232	M_C7HACP-->M_C7DACP+M_H2O	R843	C7HACP<==>C7DACP+H2O	reversibility		R_BOUNDARY_MALA4e	M_MALA4e-->
R_r897	M_MGDG+M_UDPGAL<==>M_DGDG+M_UDP	R1222	MGDG+UDPGAL<==>UDP+DGDG		R_r1233	M_C7DACP+M_NADPH-->M_C70ACP+M_NADP	R844	H+C7DACP+NADPH<==>C70ACP+NADP	reversibility/protons		R_BOUNDARY_MALB1Ae	M_MALB1Ae-->
R_r898	M_C181COA+M_H2O+M_UDPG<==>M_COA+M_MGC181+M_UDP	R1223	C181COA+UDPG+H2O<==>MGC181+UDP+COA		R_r1234	M_C50ACP+M_MALACP+2*M_NADPH-->M_ACP+M_C70ACP+M_CO2+M_H2O+2*M_NADP	R845	2*H+C50ACP+MALACP+2*NADPH-->C70ACP+ACP+2*NADP+H2O+CO2	protons		R_BOUNDARY_MALB2e	M_MALB2e-->
R_r1010	4*M_ACCOA+M_MALCOA+M_PHE-->5*M_COA+M_OTA	R1224	4*ACCOA+1*MALCOA+1*PHE-->5*COA+OTA		R_r1236	M_C9OACP+M_NADPH-->M_C9HACP+M_NADP	R847	H+C9OACP+NADPH<==>C9HACP+NADP	reversibility/protons		R_BOUNDARY_MALB3e	M_MALB3e-->
R_r2000	M_ACCOA+3*M_MALCOA+M_NADPH-->M_6MSA+3*M_CO2+4*M_COA+M_H2O+M_NADP	NR27	ACCOA+3*MALCOA+NADPH-->6MSA+4*COA+3*CO2+NADP+H2O		R_r1237	M_C9HACP-->M_C9DACP+M_H2O	R848	C9HACP<==>C9DACP+H2O	reversibility		R_BOUNDARY_MALB4e	M_MALB4e-->
R_r1265	0.622*M_ALA+0.226*M_ARG+0.452*M_ASN+0.773*M_ASP+39.37*M_ATP+0.17*M_CYS+0.283*M_GLN+0.32*M_GLU+0.754*M_GLY+0.132*M_HIS+0.509*M_ILE+0.716*M_LEU+0.189*M_LYS+0.151*M_MET+0.264*M_PHE+0.358*M_PRO+1.018*M_SER+0.716*M_THR+0.207*M_TRP+0.66*M_TYR+0.603*M_VAL-->M_AAMYLe+39.37*M_ADP+39.37*M_PI	R1226	0.622*ALA+0.226*ARG+0.452*ASN+0.773*ASP+0.170*CYS+0.283*GLN+0.320*GLU+0.754*GLY+0.132*HIS+0.509*ILE+0.716*LEU+0.189*LYS+0.151*MET+0.264*PHE+0.358*PRO+1.018*SER+0.716*THR+0.207*TRP+0.660*TYR+0.603*VAL+39.37*ATP-->39.37*ADP+39.37*PI+AAMYLe		R_r1238	M_C9DACP+M_NADPH-->M_C90ACP+M_NADP	R849	H+C9DACP+NADPH<==>C90ACP+NADP	reversibility/protons		R_BOUNDARY_MALB5e	M_MALB5e-->
R_r899	M_H2SO3+3*M_NADPH<==>3*M_H2O+M_H2S+3*M_NADP	R1227	H2SO3+3*NADPH<==>H2S+3*NADP+3*H2O		R_r1239	M_C70ACP+M_MALACP+2*M_NADPH-->M_ACP+M_C90ACP+M_CO2+M_H2O+2*M_NADP	R850	2*H+C70ACP+MALACP+2*NADPH-->C90ACP+ACP+2*NADP+H2O+CO2	protons		R_BOUNDARY_MALCe	M_MALCe-->
R_r902	M_PAPS+M_RTHIO-->M_H2SO3+M_OTHIO+M_PAP	R1230	PAPS+RTHIO-->OTHIO+H2SO3+PAP		R_r1241	M_C11OACP+M_NADPH-->M_C11HACP+M_NADP	R852	H+C11OACP+NADPH<==>C11HACP+NADP	reversibility/protons		R_r2191	M_COAm+M_NADm+M_OIVALm-->M_C40ICOAm+M_CO2m+M_NADHm
R_r905	M_H2O+M_PAP-->M_AMP+M_PI	R1233	PAP+H2O-->AMP+PI		R_r1242	M_C11HACP-->M_C11DACP+M_H2O	R853	C11HACP<==>C11DACP+H2O	reversibility		R_r2192	M_3M2OPAm+M_COAm+M_NADm-->M_2MC40COAm+M_CO2m+M_NADHm
R_r112	M_H2SO3<==>M_H2O+M_O2+M_S	R1234	H2SO3<==>S+O2+H2O		R_r1243	M_C11DACP+M_NADPH-->M_C110ACP+M_NADP	R854	H+C11DACP+NADPH<==>C110ACP+NADP	reversibility/protons		R_r2193	M_4M2OPAm+M_COAm+M_NADm-->M_3MC40COAm+M_CO2m+M_NADHm
R_r910	M_H2O+M_UREAC-->2*M_CO2+2*M_NH3	R1243	UREAC+H2O-->2*NH3+2*CO2		R_r1244	M_C90ACP+M_MALACP+2*M_NADPH-->M_ACP+M_C110ACP+M_CO2+M_H2O+2*M_NADP	R855	2*H+C90ACP+MALACP+2*NADPH-->C110ACP+ACP+2*NADP+H2O+CO2	protons		R_r2194	M_3MC40COAm+M_FADm-->M_3MC41COAm+M_FADH2m
R_r911	M_ACNL+2*M_H2O-->M_INAC+M_NH3	R1244	ACNL+2*H2O-->INAC+NH3		R_r1246	M_C13OACP+M_NADPH-->M_C13HACP+M_NADP	R857	H+C13OACP+NADPH<==>C13HACP+NADP	reversibility/protons		R_r2195	M_C40ICOAm+M_FADm-->M_C41ICOAm+M_FADH2m
R_PROTEINpolym	1.033*M_ALA+0.413*M_ARG+0.209*M_ASN+0.628*M_ASP+39.729*M_ATP+0.079*M_CYS+0.3*M_GLN+0.899*M_GLU+0.862*M_GLY+30.489*M_H2O+0.205*M_HIS+0.396*M_ILE+0.704*M_LEU+0.651*M_LYS+0.105*M_MET+0.312*M_PHE+0.441*M_PRO+0.628*M_SER+0.503*M_THR+0.126*M_TRP+0.205*M_TYR+0.536*M_VAL-->39.729*M_ADP+39.729*M_PI+M_Protein	R1278	1.033*ALA+0.413*ARG+0.209*ASN+0.628*ASP+0.079*CYS+0.899*GLU+0.300*GLN+0.862*GLY+0.205*HIS+0.396*ILE+0.704*LEU+0.651*LYS+0.105*MET+0.312*PHE+0.441*PRO+0.628*SER+0.503*THR+0.126*TRP+0.205*TYR+0.536*VAL+39.729*ATP+30.489*H2O-->PROTEIN+39.729*ADP+39.729*PI		R_r1247	M_C13HACP-->M_C13DACP+M_H2O	R858	C13HACP<==>C13DACP+H2O	reversibility		R_r2196	M_C41ICOAm+M_H2Om-->M_C4IHCOAm
R_RNApolym	0.773*M_AMP+7.424*M_ATP+0.773*M_CMP+0.931*M_GMP+4.33*M_H2O+0.616*M_UMP-->7.424*M_ADP+7.424*M_PI+M_RNA	R1279	0.773*AMP+0.931*GMP+0.773*CMP+0.616*UMP+7.424*ATP+4.33*H2O-->RNA+7.424*ADP+7.424*PI		R_r1248	M_C13DACP+M_NADPH-->M_C130ACP+M_NADP	R859	H+C13DACP+NADPH<==>C130ACP+NADP	reversibility/protons		R_r2197	M_C4IHCOAm+M_H2Om-->M_3HIBUTm+M_COAm
R_DNApolym	11.019*M_ATP+0.794*M_DAMP+0.826*M_DCMP+0.826*M_DGMP+0.794*M_DTMP+7.778*M_H2O-->11.019*M_ADP+M_DNA+11.019*M_PI	R1280	0.794*DAMP+0.826*DCMP+0.794*DTMP+0.826*DGMP+11.019*ATP+7.778*H2O-->DNA+11.019*ADP+11.019*PI		R_r1249	M_C110ACP+M_MALACP+2*M_NADPH-->M_ACP+M_C130ACP+M_CO2+M_H2O+2*M_NADP	R860	2*H+C110ACP+MALACP+2*NADPH-->C130ACP+ACP+2*NADP+H2O+CO2	protons		R_r2198	M_3HIBUTm+M_NADm-->M_2M3KPROPm+M_NADHm
R_Cellwall	2.726*M_13GLUCAN+0.389*M_14GLUCAN+1.623*M_CHIT+0.043*M_GAG+0.381*M_GGM+0.254*M_NIG+0.337*M_PSNIG-->M_CELLWALL	R1281	0.043*GAG+0.254*NIG+0.337*PSNIG+0.381*GGM+0.389*14GLUCAN+2.726*13GLUCAN+1.623*CHIT-->CELLWALL		R_r1251	M_C15OACP+M_NADPH-->M_C15HACP+M_NADP	R862	H+C15OACP+NADPH<==>C15HACP+NADP	reversibility/protons		R_r2199	M_2M3KPROPm+M_COAm+M_NADm-->M_CO2m+M_NADHm+M_PROPCOAm
R_r1092	M_CO2e<==>M_CO2	R1331	CO2e<==>CO2		R_r1252	M_C15HACP-->M_C15DACP+M_H2O	R863	C15HACP<==>C15DACP+H2O	reversibility		R_r2200	M_2MC40COAm+M_FADm-->M_2MC41COAm+M_FADH2m
R_r1093	M_H2Oe<==>M_H2O	R1332	H2Oe<==>H2O		R_r1253	M_C15DACP+M_NADPH-->M_C150ACP+M_NADP	R864	H+C15DACP+NADPH<==>C150ACP+NADP	reversibility/protons		R_r2201	M_2MC41COAm+M_H2Om-->M_3H2MC41COAm
R_r1094	M_O2e<==>M_O2	R1333	O2e<==>O2		R_r1254	M_C130ACP+M_MALACP+2*M_NADPH-->M_ACP+M_C150ACP+M_CO2+M_H2O+2*M_NADP	R865	2*H+C130ACP+MALACP+2*NADPH-->C150ACP+ACP+2*NADP+H2O+CO2	protons		R_r2202	M_2MAACCOAm+M_COAm-->M_ACCOAm+M_PROPCOAm
R_r1091	M_H2O2e<==>M_H2O2	R1334	H2O2e<==>H2O2		R_r1256	M_C17OACP+M_NADPH-->M_C17HACP+M_NADP	R867	H+C17OACP+NADPH<==>C17HACP+NADP	reversibility/protons		R_r2300	M_3H2MC41COAm+M_NADm-->M_2MAACCOAm+M_NADHm
R_r1071	M_ETHe<==>M_ETH	R1335	ETHe<==>ETH		R_r1257	M_C17HACP-->M_C17DACP+M_H2O	R868	C17HACP<==>C17DACP+H2O	reversibility		R_r2301	M_3MGLCOAm+M_H2Om-->M_H3MCOAm
R_r1141	M_METHOLe<==>M_METHOL	R1336	METHOLe<==>METHOL		R_r1258	M_C17DACP+M_NADPH-->M_C170ACP+M_NADP	R869	H+C17DACP+NADPH<==>C170ACP+NADP	reversibility/protons		R_r2302	M_H3MCOAm-->M_ACCOAm+M_ACTACm
R_r1069	M_ACe<==>M_AC	R1337	ACe<==>AC		R_r1259	M_C150ACP+M_MALACP+2*M_NADPH-->M_ACP+M_C170ACP+M_CO2+M_H2O+2*M_NADP	R870	2*H+C150ACP+MALACP+2*NADPH-->C170ACP+ACP+2*NADP+H2O+CO2	protons		R_r2303	M_3MC41COAm+M_ATPm+M_CO2m+M_H2Om-->M_3MGLCOAm+M_ADPm+M_PIm
R_r1142	M_FORe<==>M_FOR	R1338	FORe<==>FOR		R_r1261	M_C19OACP+M_NADPH-->M_C19HACP+M_NADP	R872	H+C19OACP+NADPH<==>C19HACP+NADP	reversibility/protons		R_r2304	M_ACTACm+M_ATPm+M_COAm-->M_AACCOAm+M_ADPm+M_PIm
R_r1150	M_H2O<==>M_H2Om	R1571	H2O<==>H2Om		R_r1262	M_C19HACP-->M_C19DACP+M_H2O	R873	C19HACP<==>C19DACP+H2O	reversibility		R_r2305	M_NADPH+M_SULFACAL-->M_ISEA+M_NADP
R_r1153	M_O2<==>M_O2m	R1572	O2<==>O2m		R_r1263	M_C19DACP+M_NADPH-->M_C190ACP+M_NADP	R874	H+C19DACP+NADPH<==>C190ACP+NADP	reversibility/protons		R_r2306	M_PYR+M_TAU-->M_ALA+M_SULFACAL
R_r1152	M_CO2<==>M_CO2m	R1573	CO2<==>CO2m		R_r1264	M_C170ACP+M_MALACP+2*M_NADPH-->M_ACP+M_C190ACP+M_CO2+M_H2O+2*M_NADP	R875	2*H+C170ACP+MALACP+2*NADPH-->C190ACP+ACP+2*NADP+H2O+CO2	protons		R_r2307	M_PI+M_SULFACAL-->M_ACTP+M_H2SO3
R_r1151	M_NH3<==>M_NH3m	R1574	NH3<==>NH3m		R_r623	M_C190ACP+M_NADH+M_O2-->M_C191ACP+2*M_H2O+M_NAD	R876	H+C190ACP+NADPH+O2<==>C191ACP+NADP+2*H2O	reversibility/protons/metabolites		R_r2309	M_H2Oe+M_O2e+M_PUTRe-->M_GABALe+M_H2O2e+M_NH3e
R_r1149	M_ETH<==>M_ETHm	R1575	ETH<==>ETHm		R_r624	M_C191ACP+M_NADH+M_O2-->M_C192ACP+2*M_H2O+M_NAD	R877	H+C191ACP+NADPH+O2<==>C192ACP+NADP+2*H2O	reversibility/protons/metabolites		R_r2311	M_C180COAp+M_O2p-->M_C18DCOAp+M_H2O2p
R_r1148	M_ACAL<==>M_ACALm	R1576	ACAL<==>ACALm		R_r625	M_C180ACP+M_NADH+M_O2-->M_C181ACP+2*M_H2O+M_NAD	R878	H+C180ACP+NADPH+O2<==>C181ACP+NADP+2*H2O	reversibility/protons/metabolites		R_r2313	M_C160COAp+M_O2p-->M_C16DCOAp+M_H2O2p
R_r1014	M_C40e<==>M_C40	R1503;R1341	BUTYRATEe<==>BUTYRATE;C40e<==>C40		R_r626	M_C181ACP+M_NADH+M_O2-->M_C182ACP+2*M_H2O+M_NAD	R879	H+C181ACP+NADPH+O2<==>C182ACP+NADP+2*H2O	reversibility/protons/metabolites		R_r2314	M_C140COAp+M_O2p-->M_C14DCOAp+M_H2O2p
R_r1015	M_C60e<==>M_C60	R1342	C60e<==>C60		R_r627	M_C182ACP+M_NADH+M_O2-->M_C183ACP+2*M_H2O+M_NAD	R880	H+C182ACP+NADPH+O2<==>C183ACP+NADP+2*H2O	reversibility/protons/metabolites		R_r2316	M_AONAp<==>M_AONAm
R_r1016	M_C80e<==>M_C80	R1343	C80e<==>C80		R_r988	M_C170ACP+M_NADH+M_O2-->M_C171ACP+2*M_H2O+M_NAD	R881	H+C170ACP+NADPH+O2<==>C171ACP+NADP+2*H2O	reversibility/protons/metabolites		R_r2317	M_SAM<==>M_SAMm
R_r1017	M_C100e<==>M_C100	R1344	C100e<==>C100		R_r628	M_C160ACP+M_NADH+M_O2-->M_C161ACP+2*M_H2O+M_NAD	R882	H+C160ACP+NADPH+O2<==>C161ACP+NADP+2*H2O	reversibility/protons/metabolites		R_r2318	M_PIMA<==>M_PIMAp
R_r1018	M_C120e<==>M_C120	R1345	C120e<==>C120		R_r629	M_C161ACP+M_NADH+M_O2-->M_C162ACP+2*M_H2O+M_NAD	R883	H+C161ACP+NADPH+O2<==>C162ACP+NADP+2*H2O	reversibility/protons/metabolites		R_r2319	M_CHCOA+M_COAp<==>M_CHCOAp+M_COA
R_r1019	M_C140e<==>M_C140	R1346	C140e<==>C140		R_r630	M_C140ACP+M_NADH+M_O2-->M_C141ACP+2*M_H2O+M_NAD	R884	H+C140ACP+NADPH+O2<==>C141ACP+NADP+2*H2O	reversibility/protons/metabolites		R_r2320	M_Hm+M_SOm-->M_H2O2m+M_O2m
R_r1020	M_C141e<==>M_C141	R1347	C141e<==>C141		R_r936	M_C40ACP+M_H2O-->M_ACP+M_C40	R885	C40ACP+H2O-->C40+ACP+H	protons		R_r2321	M_TPP<==>M_TPPm
R_r1021	M_C150e<==>M_C150	R1348	C150e<==>C150		R_r937	M_C60ACP+M_H2O-->M_ACP+M_C60	R886	C60ACP+H2O-->C60+ACP+H	protons		R_r2323	M_GLY+2*M_H+M_NAD+M_THI4P-->M_ADT+3*M_H2O+M_NICD+M_THI4PU
R_r1022	M_C160e<==>M_C160	R1349	C160e<==>C160		R_r939	M_C100ACP+M_H2O-->M_ACP+M_C100	R888	C100ACP+H2O-->C100+ACP+H	protons		R_r2324	M_ADT+M_H2O-->M_AMP+M_CO2+M_TMZP
R_r1023	M_C161e<==>M_C161	R1350	C161e<==>C161		R_r940	M_C120ACP+M_H2O-->M_ACP+M_C120	R889	C120ACP+H2O-->C120+ACP+H	protons		R_r2326	M_H+M_HMPP+M_TMZP-->M_PI+M_THIAP
R_r1024	M_C162e<==>M_C162	R1351	C162e<==>C162		R_r941	M_C140ACP+M_H2O-->M_ACP+M_C140	R890	C140ACP+H2O-->C140+ACP+H	protons		R_r2328	M_PREZ-->M_MOLPT
R_r1025	M_C170e<==>M_C170	R1352	C170e<==>C170		R_r942	M_C141ACP+M_H2O-->M_ACP+M_C141	R891	C141ACP+H2O-->C141+ACP+H	protons		R_r2329	M_38C78HGTP-->M_PPI+M_PREZ
R_r1026	M_C171e<==>M_C171	R1353	C171e<==>C171		R_r943	M_C150ACP+M_H2O-->M_ACP+M_C150	R892	C150ACP+H2O-->C150+ACP+H	protons		R_r2330	M_GTP+M_NADPH+M_SAM-->M_38C78HGTP+M_DA+M_MET+M_NADP
R_r1027	M_C180e<==>M_C180	R1354	C180e<==>C180		R_r944	M_C160ACP+M_H2O-->M_ACP+M_C160	R893	C160ACP+H2O-->C160+ACP+H	protons		R_r2331	M_MO+M_MOLPT-->M_MOLCO
R_r1028	M_C181e<==>M_C181	R1355	C181e<==>C181		R_r945	M_C161ACP+M_H2O-->M_ACP+M_C161	R894	C161ACP+H2O-->C161+ACP+H	protons		R_r2332	M_MOe<==>M_MO
R_r1029	M_C182e<==>M_C182	R1356	C182e<==>C182		R_r946	M_C162ACP+M_H2O-->M_ACP+M_C162	R895	C162ACP+H2O-->C162+ACP+H	protons		R_BOUNDARY_MOe	M_MOe-->
R_r1030	M_C183e<==>M_C183	R1357	C183e<==>C183		R_r947	M_C170ACP+M_H2O-->M_ACP+M_C170	R896	C170ACP+H2O-->C170+ACP+H	protons		R_r2333	M_CTP<==>M_CTPm
R_r1031	M_C190e<==>M_C190	R1358	C190e<==>C190		R_r987	M_C171ACP+M_H2O-->M_ACP+M_C171	R897	C171ACP+H2O-->C171+ACP+H	protons		R_r2334	M_UTP<==>M_UTPm
R_r1032	M_C191e<==>M_C191	R1359	C191e<==>C191		R_r948	M_C180ACP+M_H2O-->M_ACP+M_C180	R898	C180ACP+H2O-->C180+ACP+H	protons		R_r2335	M_GDPm+M_GTP<==>M_GDP+M_GTPm
R_r1033	M_C192e<==>M_C192	R1360	C192e<==>C192		R_r949	M_C181ACP+M_H2O-->M_ACP+M_C181	R899	C181ACP+H2O-->C181+ACP+H	protons		R_BOUNDARY_ACXYLANe	M_ACXYLANe-->
R_r1034	M_C200e<==>M_C200	R1361	C200e<==>C200		R_r952	M_C190ACP+M_H2O-->M_ACP+M_C190	R902	C190ACP+H2O-->C190+ACP+H	protons		R_BOUNDARY_ACSTARCHe	M_ACSTARCHe-->
R_r1124	M_ATPe<==>M_ATP	R1362	ATPe<==>ATP		R_r953	M_C191ACP+M_H2O-->M_ACP+M_C191	R903	C191ACP+H2O-->C191+ACP+H	protons		R_BOUNDARY_ACCELLUe	M_ACCELLUe-->
R_r1123	M_AMPe<==>M_AMP	R1363	AMPe<==>AMP		R_r954	M_C192ACP+M_H2O-->M_ACP+M_C192	R904	C192ACP+H2O-->C192+ACP+H	protons		R_r2337	3*M_H2Oe+M_TRIOe-->3*M_C181e+M_GLe
R_r1125	M_ATNe<==>M_ATN	R1364	ATNe<==>ATN		R_r955	M_C200ACP+M_H2O-->M_ACP+M_C200	R905	C200ACP+H2O-->C200+ACP+H	protons		R_r2338	M_4HBA+M_NONAPPP-->M_3NP4HBA+M_PPI
R_r1121	M_URIe<==>M_URI	R1369	URIe<==>URI		R_r651	M_ATP+M_C40+M_COA-->M_AMP+M_C40COA+M_PPI	R109;R928	ATP+BUTYRATE+COA-->AMP+PPI+C40COA+H;C40+COA+ATP-->C40COA+PPI+AMP+H	protons;protons		R_r2339	M_3NP4HBA+M_NADPH+M_O2-->M_3NP34DHBA+M_H2O+M_NADP
R_r1180	M_ADe<==>M_AD	R1370	ADe<==>AD		R_r652	M_ATP+M_C60+M_COA-->M_AMP+M_C60COA+M_PPI	R929	C60+COA+ATP-->C60COA+PPI+AMP+H	protons		R_r2340	M_3NP34DHBA+M_SAM-->M_3NP4H5MBA+M_SAH
R_r1129	M_QUINe<==>M_QUIN	R1371	QUINe<==>QUIN		R_r653	M_ATP+M_C80+M_COA+M_H-->M_AMP+M_C80COA+M_PPI	R930	C80+COA+ATP-->C80COA+PPI+AMP+H	protons		R_r2341	M_3NP4H5MBA-->M_2M6NPPOL+M_CO2
R_r1126	M_NICAe<==>M_NICA	R1372	NICAe<==>NICA		R_r654	M_ATP+M_C100+M_COA-->M_AMP+M_C100COA+M_PPI	R931	C100+COA+ATP-->C100COA+PPI+AMP+H	protons		R_r2342	M_2M6NPPOL+M_NADPH+M_O2-->M_2M6NPQ+M_H2O+M_NADP
R_r1127	M_NICDe<==>M_NICD	R1373	NICDe<==>NICD		R_r655	M_ATP+M_C120+M_COA-->M_AMP+M_C120COA+M_PPI	R932	C120+COA+ATP-->C120COA+PPI+AMP+H	protons		R_r2343	M_2M6NPQ+M_SAM-->M_2M3M6NPQ+M_SAH
R_r1122	M_XANe<==>M_XAN	R1374	XANe<==>XAN		R_r656	M_ATP+M_C140+M_COA-->M_AMP+M_C140COA+M_PPI	R933	C140+COA+ATP-->C140COA+PPI+AMP+H	protons		R_r2344	M_2M3M6NPQ+M_NADPH+M_O2-->M_3DMQ+M_H2O+M_NADP
R_r1128	M_KYNe<==>M_KYN	R1375	KYNe<==>KYN		R_r657	M_ATP+M_C141+M_COA-->M_AMP+M_C141COA+M_PPI	R934	C141+COA+ATP-->C141COA+PPI+AMP+H	protons		R_r2345	M_3DMQ+M_SAM-->2*M_H+M_Qm+M_SAH
R_r1214	M_3CPYRDe<==>M_3CPYRD	R1376	3CPYRDe<==>3CPYRD		R_r658	M_ATP+M_C150+M_COA-->M_AMP+M_C150COA+M_PPI	R935	C150+COA+ATP-->C150COA+PPI+AMP+H	protons		R_r2346	M_GPP+7*M_IPPP-->M_NONAPPP+7*M_PPI
R_r1182	M_ANe<==>M_AN	R1377	ANe<==>AN		R_r659	M_ATP+M_C160+M_COA-->M_AMP+M_C160COA+M_PPI	R936	C160+COA+ATP-->C160COA+PPI+AMP+H	protons		R_r2348	M_GABAL+M_H2O+M_NAD-->M_GABA+M_NADH
R_r1074	M_PHACe<==>M_PHAC	R1378	PHACe<==>PHAC		R_r660	M_ATP+M_C161+M_COA-->M_AMP+M_C161COA+M_PPI	R937	C161+COA+ATP-->C161COA+PPI+AMP+H	protons		R_r2349	M_THIAe<==>M_THIA
R_r1076	M_DMANDe<==>M_DMAND	R1379	DMANDe<==>DMAND		R_r661	M_ATP+M_C162+M_COA-->M_AMP+M_C162COA+M_PPI	R938	C162+COA+ATP-->C162COA+PPI+AMP+H	protons		R_r2350	M_NADPH+M_OXGLY-->M_CO2+M_G+M_NADP
R_r1075	M_LMANDe<==>M_LMAND	R1380	LMANDe<==>LMAND		R_r662	M_ATP+M_C170+M_COA-->M_AMP+M_C170COA+M_PPI	R939	C170+COA+ATP-->C170COA+PPI+AMP+H	protons		R_r2351	M_CYS+M_HIS+M_O2+3*M_SAM-->M_H2O+M_HCS+3*M_SAH
R_r1073	M_PHALe<==>M_PHAL	R1381	PHALe<==>PHAL		R_r986	M_ATP+M_C171+M_COA-->M_AMP+M_C171COA+M_PPI	R940	C171+COA+ATP-->C171COA+PPI+AMP+H	protons		R_r2352	2*M_H+M_HCS-->M_ERGOTH+M_NH3+M_PYR
R_r1078	M_BAe<==>M_BA	R1382	BAe<==>BA		R_r663	M_ATP+M_C180+M_COA-->M_AMP+M_C180COA+M_PPI	R941	C180+COA+ATP-->C180COA+PPI+AMP+H	protons		R_BOUNDARY_3NALAe	M_3NALAe-->
R_r1077	M_BNe<==>M_BN	R1383	BNe<==>BN		R_r664	M_ATP+M_C181+M_COA+M_H-->M_AMP+M_C181COA+M_PPI	R942	C181+COA+ATP-->C181COA+PPI+AMP+H	protons		R_BOUNDARY_URETAe	M_URETAe-->
R_r1084	M_DHSKe<==>M_DHSK	R1384	DHSKe<==>DHSK		R_r665	M_ATP+M_C182+M_COA+M_H-->M_AMP+M_C182COA+M_PPI	R943	C182+COA+ATP-->C182COA+PPI+AMP+H	protons		R_BOUNDARY_ETHDNe	M_ETHDNe-->
R_r1082	M_SALIe<==>M_SALI	R1385	SALIe<==>SALI		R_r666	M_ATP+M_C183+M_COA+M_H-->M_AMP+M_C183COA+M_PPI	R944	C183+COA+ATP-->C183COA+PPI+AMP+H	protons		R_BOUNDARY_PHEAe	M_PHEAe-->
R_r1072	M_PHPYRe<==>M_PHPYR	R1386	PHPYRe<==>PHPYR		R_r667	M_ATP+M_C190+M_COA-->M_AMP+M_C190COA+M_PPI	R945	C190+COA+ATP-->C190COA+PPI+AMP+H	protons		R_BOUNDARY_PROPAe	M_PROPAe-->
R_r1079	M_BAMNe<==>M_BAMN	R1387	BAMNe<==>BAMN		R_r668	M_ATP+M_C191+M_COA-->M_AMP+M_C191COA+M_PPI	R946	C191+COA+ATP-->C191COA+PPI+AMP+H	protons		R_r2353	M_PROPAe<==>M_PROPA
R_r1083	M_RESe<==>M_RES	R1388	RESe<==>RES		R_r669	M_ATP+M_C192+M_COA-->M_AMP+M_C192COA+M_PPI	R947	C192+COA+ATP-->C192COA+PPI+AMP+H	protons		R_r2354	M_H+M_H2O+M_PROPA-->M_NH4+M_PROP
R_r1272	M_COUMe<==>M_COUM	R1389	COUMe<==>COUM		R_r670	M_ATP+M_C200+M_COA-->M_AMP+M_C200COA+M_PPI	R948	C200+COA+ATP-->C200COA+PPI+AMP+H	protons		R_r2355	M_KOT<==>M_KOTe
R_r1197	M_DMTe<==>M_DMT	R1390	DMTe<==>DMT		R_r671	2*M_ACCOA-->M_AACCOA+M_COA	R949	2*ACCOA<==>COA+AACCOA	reversibility		R_BOUNDARY_KOTe	M_KOTe-->
R_r1198	M_TPHTHe<==>M_TPHTH	R1391	TPHTHe<==>TPHTH		R_r672	M_ACTAC+M_ATP+M_COA-->M_AACCOA+M_ADP+M_PI	R951;R950	ACTAC+ATP+COA<==>AMP+AACCOA+PPI+H;ACTAC+ATP+COA<==>AMP+AACCOA+PPI+H	reversibility/protons/metabolites;reversibility/protons/metabolites		R_r2357	M_CNOe<==>M_CNO
R_r1199	M_PCCe<==>M_PCC	R1392	PCCe<==>PCC		R_r711	M_C190CAR+M_CARp-->M_C190CARp+M_CAR	R982	CARm+C190CAR-->CAR+C190CARm	compartment		R_r2358	M_CNO+M_H+M_H2O-->M_CO2+M_NH3
R_r1204	M_FERe<==>M_FER	R1393	FERe<==>FER		R_r712	M_C191CAR+M_CARp-->M_C191CARp+M_CAR	R983	CARm+C191CAR-->CAR+C191CARm	compartment		R_r2359	M_H2Oe+M_URETAe-->M_CO2e+M_ETHe+M_NH3e
R_r1205	M_VANe<==>M_VAN	R1394	VANe<==>VAN		R_r713	M_C192CAR+M_CARp-->M_C192CARp+M_CAR	R984	CARm+C192CAR-->CAR+C192CARm	compartment		R_r2360	M_ETHSA+M_NADPH+M_O2-->M_ACAL+M_H2O+M_H2SO3+M_NADP
R_r1209	M_INDe<==>M_IND	R1395	INDe<==>IND		R_r714	M_C200CAR+M_CARp-->M_C200CARp+M_CAR	R985	CARm+C200CAR-->CAR+C200CARm	compartment		R_r2361	M_ETHSAe<==>M_ETHSA
R_r1212	M_3HBAe<==>M_3HBA	R1396	3HBAe<==>3HBA		R_r720	M_C120CARm+M_COAm-->M_C120COAm+M_CARm	R986	C120CARm+COAm<==>CARm+C120COAm	reversibility		R_r2362	M_HYQUIe<==>M_HYQUI
R_r1190	M_BUTN<==>M_BUTNe	R1397	BUTN<==>BUTNe		R_r721	M_C140CARm+M_COAm-->M_C140COAm+M_CARm	R987	C140CARm+COAm<==>CARm+C140COAm	reversibility		R_BOUNDARY_HYQUIe	M_HYQUIe-->
R_r1223	M_PENN<==>M_PENNe	R1398	PENN<==>PENNe		R_r722	M_C141CARm+M_COAm-->M_C141COAm+M_CARm	R988	C141CARm+COAm<==>CARm+C141COAm	reversibility		R_r2363	M_HYQUI+M_NADPH+M_O2-->M_BTOL+M_H2O+M_NADP
R_r1087	M_NH3e<==>M_NH3	R1400	NH3e<==>NH3		R_r723	M_C150CARm+M_COAm-->M_C150COAm+M_CARm	R989	C150CARm+COAm<==>CARm+C150COAm	reversibility		R_r2364	M_ACPYR+M_H2O-->M_AC+M_PYR
R_r1086	M_HNO3e<==>M_HNO3	R1401	HNO3e<==>HNO3		R_r724	M_C160CARm+M_COAm-->M_C160COAm+M_CARm	R990	C160CARm+COAm<==>CARm+C160COAm	reversibility		R_r2365	M_235THTOLU+M_H2O+M_O2-->M_AC+M_ACPYR
R_r1089	M_CHOSLFe<==>M_CHOSLF	R1403	CHOSLFe<==>CHOSLF		R_r725	M_C161CARm+M_COAm-->M_C161COAm+M_CARm	R991	C161CARm+COAm<==>CARm+C161COAm	reversibility		R_r2366	M_C181COAp+3*M_COAp+3*M_FADp+3*M_H2Op+3*M_NADp-->3*M_ACCOAp+M_C12DCOAp+3*M_FADH2p+3*M_NADHp
R_r1090	M_SLFe<==>M_SLF	R1404	SLFe<==>SLF		R_r726	M_C162CARm+M_COAm-->M_C162COAm+M_CARm	R992	C162CARm+COAm<==>CARm+C162COAm	reversibility		R_r2367	M_AMPp+M_ATP<==>M_AMP+M_ATPp
R_r1118	M_DTBe<==>M_DTB	R1405	DTBe<==>DTB		R_r727	M_C170CARm+M_COAm-->M_C170COAm+M_CARm	R993	C170CARm+COAm<==>CARm+C170COAm	reversibility		R_r2369	M_FADH2p+M_O2p-->M_FADp+M_H2O2p
R_r1085	M_UREAe<==>M_UREA	R1406	UREAe<==>UREA		R_r990	M_C171CARm+M_COAm-->M_C171COAm+M_CARm	R994	C171CARm+COAm<==>CARm+C171COAm	reversibility		R_r2372	M_CLPA<==>M_CLPAm
R_r1300	M_GLYNe<==>M_GLYN	R1409	GLYNe<==>GLYN		R_r728	M_C180CARm+M_COAm-->M_C180COAm+M_CARm	R995	C180CARm+COAm<==>CARm+C180COAm	reversibility		R_r2373	M_C80ACPm+M_H2Om+M_SAMm+2*M_Sm-->M_ACPm+M_DAm+M_LIPOAm+M_METm
R_r1143	M_TREe<==>M_TRE	R1410	TREe<==>TRE		R_r729	M_C181CARm+M_COAm-->M_C181COAm+M_CARm	R996	C181CARm+COAm<==>CARm+C181COAm	reversibility		R_r2374	M_LIPOAm-->M_LIPOm
R_r1048	M_DGLCe<==>M_DGLC	R1416	DGLCe<==>DGLC		R_r730	M_C182CARm+M_COAm-->M_C182COAm+M_CARm	R997	C182CARm+COAm<==>CARm+C182COAm	reversibility		R_r2376	M_RGT<==>M_RGTm
R_r1039	M_IDOLe<==>M_IDOL	R1423	IDOLe<==>IDOL		R_r731	M_C183CARm+M_COAm-->M_C183COAm+M_CARm	R998	C183CARm+COAm<==>CARm+C183COAm	reversibility		R_r2377	M_C80COA+M_CAR<==>M_C80CAR+M_COA
R_r1040	M_SORe<==>M_SOR	R1424	SORe<==>SOR		R_r732	M_C190CARp+M_COAp-->M_C190COAp+M_CARp	R999	C190CARm+COAm<==>CARm+C190COAm	reversibility/compartment		R_r2378	M_C80CAR+M_CARm<==>M_C80CARm+M_CAR
R_r1221	M_RHAe<==>M_RHA	R1425	RHAe<==>RHA		R_r733	M_C191CARp+M_COAp-->M_C191COAp+M_CARp	R1000	C191CARm+COAm<==>CARm+C191COAm	reversibility/compartment		R_r2379	M_C80CARm+M_COAm<==>M_C80COAm+M_CARm
R_r1138	M_AKGe<==>M_AKG	R1445	AKGe<==>AKG		R_r734	M_C192CARp+M_COAp-->M_C192COAp+M_CARp	R1001	C192CARm+COAm<==>CARm+C192COAm	reversibility/compartment		R_r2381	M_UDPG-->M_GLYCO+M_UDP
R_r1134	M_CITe<==>M_CIT	R1447	CITe<==>CIT		R_r735	M_C200CARp+M_COAp-->M_C200COAp+M_CARp	R1002	C200CARm+COAm<==>CARm+C200COAm	reversibility/compartment		R_r2382	M_GLYCO+M_PI-->M_G1P
R_r1136	M_FUMe<==>M_FUM	R1448	FUMe<==>FUM		R_r736	M_C200COAp+M_FADp-->M_C20DCOAp+M_FADH2p	R1004;R1003	Hp+C200COAp+FADp-->C20DCOAp+FADH2p;Hp+C200COAp+FADp-->C20DCOAp+FADH2p	protons;protons		R_r2383	M_ARABLAC+M_O2-->M_DARABL+M_H2O2
R_r1135	M_ICITe<==>M_ICIT	R1449	ICITe<==>ICIT		R_r738	M_C20DCOAp+M_H2Op-->M_C20HCOAp	R1005	C20DCOAp+H2Op<==>C20HCOAp	reversibility		R_r2384	M_H2O+M_PLP-->M_PI+M_PL
R_r1140	M_OXALe<==>M_OXAL	R1450	OXALe<==>OXAL		R_r739	M_C20HCOAp+M_NADp-->M_C20OCOAp+M_NADHp	R1006	C20HCOAp+NADp<==>C20OCOAp+NADHp	reversibility		R_DNApolymm	M_DATPm+M_DCTPm+M_DGTPm+M_DTTPm-->M_DNAm
R_r1132	M_OAe<==>M_OA	R1451	OAe<==>OA		R_r746	M_C180COAm+M_FADm-->M_C18DCOAm+M_FADH2m	R1009;R1008	Hp+C180COAp+FADp-->C18DCOAp+FADH2p;Hp+C180COAp+FADp-->C18DCOAp+FADH2p	protons/compartment;protons/compartment		R_RNApolymm	M_ATPm+M_CTPm+M_GTPm+M_UTPm-->M_RNAm
R_r1036	M_GALNTe<==>M_GALNT	R1454	GALNTe<==>GALNT		R_r748	M_C18DCOAm+M_H2Om-->M_C18HCOAm	R1010	C18DCOAp+H2Op<==>C18HCOAp	reversibility/compartment		R_r2386	M_DCTP<==>M_DCTPm
R_r1045	M_GLCNTe<==>M_GLCNT	R1456	GLCNTe<==>GLCNT		R_r749	M_C18HCOAm+M_NADm-->M_C18OCOAm+M_NADHm	R1011	C18HCOAp+NADp<==>C18OCOAp+NADHp	reversibility/compartment		R_r2387	M_DUTP<==>M_DUTPm
R_r1179	M_GLCUNTe<==>M_GLCUNT	R1457	GLCUNTe<==>GLCUNT		R_r750	M_C18OCOAm+M_COAm-->M_ACCOAm+M_C160COAm	R1012	C18OCOAp+COAp-->ACCOAp+C160COAp	compartment		R_r2388	M_DTTP<==>M_DTTPm
R_r1067	M_PROPe<==>M_PROP	R1499;R1460	PROPANOATEe<==>PROPANOATE;PROPe<==>PROP		R_r756	M_C160COAm+M_FADm-->M_C16DCOAm+M_FADH2m	R1014;R1013	Hp+C160COAp+FADp-->C16DCOAp+FADH2p;Hp+C160COAp+FADp-->C16DCOAp+FADH2p	protons/compartment;protons/compartment		R_r2389	M_DGTP<==>M_DGTPm
R_r1096	M_QTe<==>M_QT	R1461	QTe<==>QT		R_r758	M_C16DCOAm+M_H2Om-->M_C16HCOAm	R1015	C16DCOAp+H2Op<==>C16HCOAp	reversibility/compartment		R_r2390	M_DATP<==>M_DATPm
R_r1097	M_SMEe<==>M_SME	R1462	SMEe<==>SME		R_r759	M_C16HCOAm+M_NADm-->M_C16OCOAm+M_NADHm	R1016	C16HCOAp+NADp<==>C16OCOAp+NADHp	reversibility/compartment		R_r2585	M_C181COAm+3*M_COAm+3*M_FADm+3*M_H2Om+3*M_NADm-->3*M_ACCOAm+M_C12DCOAm+3*M_FADH2m+3*M_NADHm
R_r1185	M_GABAe<==>M_GABA	R1463	GABAe<==>GABA		R_r760	M_C16OCOAm+M_COAm-->M_ACCOAm+M_C140COAm	R1017	C16OCOAp+COAp-->ACCOAp+C140COAp	compartment		R_r2586	M_C182COAp+7*M_COAp+7*M_FADp+9*M_H2Op+9*M_NADp-->M_AACCOAp+7*M_ACCOAp+7*M_FADH2p+9*M_NADHp
R_r1184	M_CITRe<==>M_CITR	R1491	CITRe<==>CITR		R_r766	M_C140COAm+M_FADm-->M_C14DCOAm+M_FADH2m	R1018;R1019	Hp+C140COAp+FADp-->C14DCOAp+FADH2p;Hp+C140COAp+FADp-->C14DCOAp+FADH2p	protons/compartment;protons/compartment		R_r2587	M_C182COAm+7*M_COAm+7*M_FADm+9*M_H2Om+9*M_NADm-->M_AACCOAm+7*M_ACCOAm+7*M_FADH2m+9*M_NADHm
R_r1070	M_ACALe<==>M_ACAL	R1495	ACALe<==>ACAL		R_r768	M_C14DCOAm+M_H2Om-->M_C14HCOAm	R1020	C14DCOAp+H2Op<==>C14HCOAp	reversibility/compartment		R_r2588	M_C183COAp+7*M_COAp+6*M_FADp+9*M_H2Op+9*M_NADp-->M_AACCOAp+7*M_ACCOAp+6*M_FADH2p+9*M_NADHp
R_r1181	M_UREA<==>M_UREAm	R1522	UREA<==>UREAm		R_r769	M_C14HCOAm+M_NADm-->M_C14OCOAm+M_NADHm	R1021	C14HCOAp+NADp<==>C14OCOAp+NADHp	reversibility/compartment		R_r2589	M_C183COAm+7*M_COAm+6*M_FADm+9*M_H2Om+9*M_NADm-->M_AACCOAm+7*M_ACCOAm+6*M_FADH2m+9*M_NADHm
R_r1146	M_PYR-->M_PYRm	R1523	PYR-->PYRm		R_r770	M_C14OCOAm+M_COAm-->M_ACCOAm+M_C120COAm	R1022	C14OCOAp+COAp-->ACCOAp+C120COAp	compartment		R_r2590	M_C191COAp+8*M_COAp+7*M_FADp+9*M_H2Op+9*M_NADp-->8*M_ACCOAp+7*M_FADH2p+9*M_NADHp+M_PROPCOAp
R_r1169	M_CITm+M_MAL-->M_CIT+M_MALm	R1524	CITm+MAL-->CIT+MALm		R_r771	M_C120COAm+M_FADm-->M_C12DCOAm+M_FADH2m	R1023;R1024	Hp+C120COAp+FADp-->C12DCOAp+FADH2p;Hp+C120COAp+FADp-->C12DCOAp+FADH2p	protons/compartment;protons/compartment		R_r2591	M_C192COAp+8*M_COAp+6*M_FADp+9*M_H2Op+9*M_NADp-->8*M_ACCOAp+6*M_FADH2p+9*M_NADHp+M_PROPCOAp
R_r1170	M_ACOm+M_MAL-->M_ACO+M_MALm	R1526	ACOm+MAL-->ACO+MALm		R_r773	M_C12DCOAm+M_H2Om-->M_C12HCOAm	R1025	C12DCOAp+H2Op<==>C12HCOAp	reversibility/compartment		R_r2592	M_C171COAp+7*M_COAp+6*M_FADp+8*M_H2Op+8*M_NADp-->7*M_ACCOAp+6*M_FADH2p+8*M_NADHp+M_PROPCOAp
R_r1171	M_ICITm+M_MAL-->M_ICIT+M_MALm	R1527	ICITm+MAL-->ICIT+MALm		R_r774	M_C12HCOAm+M_NADm-->M_C12OCOAm+M_NADHm	R1026	C12HCOAp+NADp<==>C12OCOAp+NADHp	reversibility/compartment		R_r2593	M_C171COAm+7*M_COAm+6*M_FADm+8*M_H2Om+8*M_NADm-->7*M_ACCOAm+6*M_FADH2m+8*M_NADHm+M_PROPCOAm
R_r1172	M_AKG<==>M_AKGm	R1528	AKG<==>AKGm		R_r775	M_C12OCOAm+M_COAm-->M_ACCOAm+M_C100COAm	R1027	C12OCOAp+COAp-->ACCOAp+C100COAp	compartment		R_r2594	M_C162COAp+6*M_COAp+6*M_FADp+8*M_H2Op+8*M_NADp-->M_AACCOAp+6*M_ACCOAp+6*M_FADH2p+8*M_NADHp
R_r1173	M_OA<==>M_OAm	R1529	OA<==>OAm		R_r776	M_C100COAm+M_FADm-->M_C10DCOAm+M_FADH2m	R1029;R1028	Hp+C100COAp+FADp-->C10DCOAp+FADH2p;Hp+C100COAp+FADp-->C10DCOAp+FADH2p	protons/compartment;protons/compartment		R_r2595	M_C162COAm+6*M_COAm+6*M_FADm+8*M_H2Om+8*M_NADm-->M_AACCOAm+6*M_ACCOAm+6*M_FADH2m+8*M_NADHm
R_r1175	M_FUM<==>M_FUMm	R1533	FUM<==>FUMm		R_r778	M_C10DCOAm+M_H2Om-->M_C10HCOAm	R1030	C10DCOAp+H2Op<==>C10HCOAp	reversibility/compartment		R_r2596	M_C161COAp+6*M_COAp+7*M_FADp+8*M_H2Op+8*M_NADp-->M_AACCOAp+6*M_ACCOAp+7*M_FADH2p+8*M_NADHp
R_r1176	M_ICIT<==>M_ICITm	R1534	ICIT<==>ICITm		R_r779	M_C10HCOAm+M_NADm-->M_C10OCOAm+M_NADHm	R1031	C10HCOAp+NADp<==>C10OCOAp+NADHp	reversibility/compartment		R_r2597	M_C161COAm+6*M_COAm+7*M_FADm+8*M_H2Om+8*M_NADm-->M_AACCOAm+6*M_ACCOAm+7*M_FADH2m+8*M_NADHm
R_r1168	M_FOR<==>M_FORm	R1535	FOR<==>FORm		R_r780	M_C10OCOAm+M_COAm-->M_ACCOAm+M_C80COAm	R1032	C10OCOAp+COAp-->ACCOAp+C80COAp	compartment		R_r2598	M_C141COAm+5*M_COAm+6*M_FADm+7*M_H2Om+7*M_NADm-->M_AACCOAm+5*M_ACCOAm+6*M_FADH2m+7*M_NADHm
R_r1166	M_THF<==>M_THFm	R1536	THF<==>THFm		R_r781	M_C80COAm+M_FADm-->M_C8DCOAm+M_FADH2m	R1033;R1034	Hp+C80COAp+FADp-->C8DCOAp+FADH2p;Hp+C80COAp+FADp-->C8DCOAp+FADH2p	protons/compartment;protons/compartment		R_r2599	M_C141COAp+5*M_COAp+6*M_FADp+7*M_H2Op+7*M_NADp-->M_AACCOAp+5*M_ACCOAp+6*M_FADH2p+7*M_NADHp
R_r1167	M_METTHF<==>M_METTHFm	R1537	METTHF<==>METTHFm		R_r783	M_C8DCOAm+M_H2Om-->M_C8HCOAm	R1035	C8DCOAp+H2Op<==>C8HCOAp	reversibility/compartment		R_r2600	M_CARp+M_PROPCOAp<==>M_C3CARp+M_COAp
R_r1177	M_CAP<==>M_CAPm	R1538	CAP<==>CAPm		R_r784	M_C8HCOAm+M_NADm-->M_C8OCOAm+M_NADHm	R1036	C8HCOAp+NADp<==>C8OCOAp+NADHp	reversibility/compartment		R_r2601	M_C3CAR+M_CARp<==>M_C3CARp+M_CAR
R_r1155	M_3OA<==>M_3OAm	R1539	3OA<==>3OAm		R_r785	M_C8OCOAm+M_COAm-->M_ACCOAm+M_C60COAm	R1037	C8OCOAp+COAp-->ACCOAp+C60COAp	compartment		R_r2602	M_C3CAR+M_CARm<==>M_C3CARm+M_CAR
R_r1186	M_GABA<==>M_GABAm	R1540	GABA<==>GABAm		R_r786	M_C60COAm+M_FADm-->M_C6DCOAm+M_FADH2m	R1038	Hp+C60COAp+FADp-->C6DCOAp+FADH2p	protons/compartment		R_r2603	M_CARm+M_PROPCOAm<==>M_C3CARm+M_COAm
R_r1191	M_PROPm<==>M_PROP	R1541	PROPm<==>PROP		R_r787	M_C6DCOAm+M_H2Om-->M_C6HCOAm	R1039	C6DCOAp+H2Op<==>C6HCOAp	reversibility/compartment		R_r2605	M_ALA<==>M_ALAp
R_r1159	M_ARGm<==>M_ARG	R1543	ARGm<==>ARG		R_r788	M_C6HCOAm+M_NADm-->M_C6OCOAm+M_NADHm	R1040	C6HCOAp+NADp<==>C6OCOAp+NADHp	reversibility/compartment		R_r2606	M_OA<==>M_OAp
R_r1161	M_LEUm<==>M_LEU	R1544	LEUm<==>LEU		R_r789	M_C6OCOAm+M_COAm-->M_ACCOAm+M_C40COAm	R1041	C6OCOAp+COAp-->ACCOAp+C40COAp	compartment		R_r2607	M_MVL+M_O2-->M_H2O+M_MEVAL
R_r1162	M_ILEm<==>M_ILE	R1545	ILEm<==>ILE		R_r790	M_C40COAm+M_FADm-->M_C4DCOAm+M_FADH2m	R1042	Hp+C40COAp+FADp-->C4DCOAp+FADH2p	protons/compartment		R_BOUNDARY_INUe	M_INUe-->
R_r1164	M_VALm<==>M_VAL	R1547	VALm<==>VAL		R_r791	M_C4DCOAm+M_H2Om-->M_C4HCOAm	R1043	C4DCOAp+H2Op<==>C4HCOAp	reversibility/compartment		R_BOUNDARY_GCDEXe	M_GCDEXe-->
R_r1165	M_LYSm<==>M_LYS	R1548	LYSm<==>LYS		R_r792	M_C4HCOAm+M_NADm-->M_AACCOAm+M_NADHm	R1044	C4HCOAp+NADp<==>AACCOAp+NADHp	reversibility/compartment		R_BOUNDARY_BCDEXe	M_BCDEXe-->
R_r1183	M_CITR<==>M_CITRm	R1558	CITR<==>CITRm		R_r793	M_AACCOAm+M_COAm-->2*M_ACCOAm	R1045	AACCOAp+COAp-->2*ACCOAp	compartment		R_BOUNDARY_ARBUTe	M_ARBUTe-->
R_r1157	M_ASPm+M_GLU<==>M_ASP+M_GLUm	R1549	ASPm+GLU<==>ASP+GLUm		R_r741	M_C190COAp+M_FADp-->M_C19DCOAp+M_FADH2p	R1046;R1047	Hp+C190COAp+FADp-->C19DCOAp+FADH2p;Hp+C190COAp+FADp-->C19DCOAp+FADH2p	protons;protons		R_BOUNDARY_GENTe	M_GENTe-->
R_r1156	M_AKGm+M_MAL<==>M_AKG+M_MALm	R1559	MAL+AKGm<==>MALm+AKG		R_r743	M_C19DCOAp+M_H2Op-->M_C19HCOAp	R1048	C19DCOAp+H2Op<==>C19HCOAp	reversibility		R_BOUNDARY_MELZe	M_MELZe-->
R_BOUNDARY_345THBe	M_345THBe-->	R1724	345THBe<==>		R_r744	M_C19HCOAp+M_NADp-->M_C19OCOAp+M_NADHp	R1049	C19HCOAp+NADp<==>C19OCOAp+NADHp	reversibility		R_BOUNDARY_MALOLe	M_MALOLe-->
R_BOUNDARY_3CPYRDe	M_3CPYRDe-->	R1746;R1742	3CPYRDe<==>;3CPYRDe<==>		R_r751	M_C170COAm+M_FADm-->M_C17DCOAm+M_FADH2m	R1052;R1051	Hp+C170COAp+FADp-->C17DCOAp+FADH2p;Hp+C170COAp+FADp-->C17DCOAp+FADH2p	protons/compartment;protons/compartment		R_BOUNDARY_PALAe	M_PALAe-->
R_BOUNDARY_3HBAe	M_3HBAe-->	R1718	3HBAe<==>		R_r753	M_C17DCOAm+M_H2Om-->M_C17HCOAm	R1053	C17DCOAp+H2Op<==>C17HCOAp	reversibility/compartment		R_BOUNDARY_2MXYLe	M_2MXYLe-->
R_BOUNDARY_ACALe	M_ACALe-->	R1748	ACALe<==>		R_r754	M_C17HCOAm+M_NADm-->M_C17OCOAm+M_NADHm	R1054	C17HCOAp+NADp<==>C17OCOAp+NADHp	reversibility/compartment		R_BOUNDARY_SALe	M_SALe-->
R_BOUNDARY_ACe	M_ACe-->	R1648	ACe<==>		R_r755	M_C17OCOAm+M_COAm-->M_ACCOAm+M_C150COAm	R1055	C17OCOAp+COAp-->ACCOAp+C150COAp	compartment		R_BOUNDARY_TURe	M_TURe-->
R_BOUNDARY_ACOe	M_ACOe-->	R1640	ACOe<==>		R_r761	M_C150COAm+M_FADm-->M_C15DCOAm+M_FADH2m	R1057;R1056	Hp+C150COAp+FADp-->C15DCOAp+FADH2p;Hp+C150COAp+FADp-->C15DCOAp+FADH2p	protons/compartment;protons/compartment		R_BOUNDARY_MLACe	M_MLACe-->
R_BOUNDARY_ADe	M_ADe-->	R1736	ADe<==>		R_r763	M_C15DCOAm+M_H2Om-->M_C15HCOAm	R1058	C15DCOAp+H2Op<==>C15HCOAp	reversibility/compartment		R_BOUNDARY_RIBOLACe	M_RIBOLACe-->
R_BOUNDARY_AKGe	M_AKGe-->	R1639	AKGe<==>		R_r764	M_C15HCOAm+M_NADm-->M_C15OCOAm+M_NADHm	R1059	C15HCOAp+NADp<==>C15OCOAp+NADHp	reversibility/compartment		R_BOUNDARY_SEBAAe	M_SEBAAe-->
R_BOUNDARY_ALAe	M_ALAe-->	R1684	ALAe<==>		R_r765	M_C15OCOAm+M_COAm-->M_ACCOAm+M_C130COAm	R1060	C15OCOAp+COAp-->ACCOAp+C130COAp	compartment		R_BOUNDARY_PCAe	M_PCAe-->
R_BOUNDARY_AMPe	M_AMPe-->	R1731	AMPe<==>		R_r593	M_C130COAm+M_FADm-->M_C13DCOAm+M_FADH2m	R1061;R1062	Hp+C130COAp+FADp-->C13DCOAp+FADH2p;Hp+C130COAp+FADp-->C13DCOAp+FADH2p	protons/compartment;protons/compartment		R_BOUNDARY_OCTNe	M_OCTNe-->
R_BOUNDARY_ANe	M_ANe-->	R1707	ANe<==>		R_r595	M_C13DCOAm+M_H2Om-->M_C13HCOAm	R1063	C13DCOAp+H2Op<==>C13HCOAp	reversibility/compartment		R_BOUNDARY_GALN14LACe	M_GALN14LACe-->
R_BOUNDARY_AOLe	M_AOLe-->	R1631	AOLe<==>		R_r596	M_C13HCOAm+M_NADm-->M_C13OCOAm+M_NADHm	R1064	C13HCOAp+NADp<==>C13OCOAp+NADHp	reversibility/compartment		R_r2610	M_GALN14LACe<==>M_GALN14LAC
R_BOUNDARY_ARABe	M_ARABe-->	R1597	ARABe<==>		R_r597	M_C13OCOAm+M_COAm-->M_ACCOAm+M_C110COAm	R1065	C13OCOAp+COAp-->ACCOAp+C110COAp	compartment		R_BOUNDARY_2MGLCe	M_2MGLCe-->
R_BOUNDARY_ARGe	M_ARGe-->	R1685	ARGe<==>		R_r603	M_C110COAm+M_FADm-->M_C11DCOAm+M_FADH2m	R1067;R1066	Hp+C110COAp+FADp-->C11DCOAp+FADH2p;Hp+C110COAp+FADp-->C11DCOAp+FADH2p	protons/compartment;protons/compartment		R_BOUNDARY_MLTRIOe	M_MLTRIOe-->
R_BOUNDARY_ASNe	M_ASNe-->	R1686	ASNe<==>		R_r605	M_C11DCOAm+M_H2Om-->M_C11HCOAm	R1068	C11DCOAp+H2Op<==>C11HCOAp	reversibility/compartment		R_BOUNDARY_MPYRe	M_MPYRe-->
R_BOUNDARY_ASPe	M_ASPe-->	R1687	ASPe<==>		R_r606	M_C11HCOAm+M_NADm-->M_C11OCOAm+M_NADHm	R1069	C11HCOAp+NADp<==>C11OCOAp+NADHp	reversibility/compartment		R_BOUNDARY_TYRANe	M_TYRANe-->
R_BOUNDARY_ATNe	M_ATNe-->	R1732	ATNe<==>		R_r607	M_C11OCOAm+M_COAm-->M_ACCOAm+M_C90COAm	R1070	C11OCOAp+COAp-->ACCOAp+C90COAp	compartment		R_BOUNDARY_LLYXe	M_LLYXe-->
R_BOUNDARY_ATPe	M_ATPe-->	R1730	ATPe<==>		R_r613	M_C90COAm+M_FADm-->M_C9DCOAm+M_FADH2m	R1071	Hp+C90COAp+FADp-->C9DCOAp+FADH2p	protons/compartment		R_BOUNDARY_ETAMe	M_ETAMe-->
R_BOUNDARY_BAe	M_BAe-->	R1708	BAe<==>		R_r614	M_C9DCOAm+M_H2Om-->M_C9HCOAm	R1072	C9DCOAp+H2Op<==>C9HCOAp	reversibility/compartment		R_BOUNDARY_DASNe	M_DASNe-->
R_BOUNDARY_bALAe	M_bALAe-->	R1706	BALAe<==>		R_r615	M_C9HCOAm+M_NADm-->M_C9OCOAm+M_NADHm	R1073	C9HCOAp+NADp<==>C9OCOAp+NADHp	reversibility/compartment		R_BOUNDARY_DALAe	M_DALAe-->
R_BOUNDARY_BAMNe	M_BAMNe-->	R1726	BAMNe<==>		R_r616	M_C9OCOAm+M_COAm-->M_ACCOAm+M_C70COAm+6*M_Hm	R1074	C9OCOAp+COAp-->ACCOAp+C70COAp	protons/compartment		R_BOUNDARY_HSERe	M_HSERe-->
R_BOUNDARY_BNe	M_BNe-->	R1727	BNe<==>		R_r673	M_C70COAm+M_FADm-->M_C7DCOAm+M_FADH2m	R1075	Hp+C70COAp+FADp-->C7DCOAp+FADH2p	protons/compartment		R_BOUNDARY_NPGLUe	M_NPGLUe-->
R_BOUNDARY_BTe	M_BTe-->	R1744	BTe<==>		R_r674	M_C7DCOAm+M_H2Om-->M_C7HCOAm	R1076	C7DCOAp+H2Op<==>C7HCOAp	reversibility/compartment		R_BOUNDARY_ETYAMe	M_ETYAMe-->
R_BOUNDARY_BUTNe	M_BUTNe-->	R1728	BUTNe<==>		R_r675	M_C7HCOAm+M_NADm-->M_C7OCOAm+M_NADHm	R1077	C7HCOAp+NADp<==>C7OCOAp+NADHp	reversibility/compartment		R_BOUNDARY_HISNe	M_HISNe-->
R_BOUNDARY_C100e	M_C100e-->	R1665	C100e<==>		R_r676	M_C7OCOAm+M_COAm+6*M_Hm-->M_ACCOAm+M_C50COAm	R1078	C7OCOAp+COAp-->ACCOAp+C50COAp	protons/compartment		R_BOUNDARY_PHEETAMe	M_PHEETAMe-->
R_BOUNDARY_C120e	M_C120e-->	R1666	C120e<==>		R_r694	M_C50COAm+M_FADm-->M_C5DCOAm+M_FADH2m	R1079	Hp+C50COAp+FADp-->C5DCOAp+FADH2p	protons/compartment		R_BOUNDARY_FAe	M_FAe-->
R_BOUNDARY_C140e	M_C140e-->	R1667	C140e<==>		R_r695	M_C5DCOAm+M_H2Om-->M_C5HCOAm	R1080	C5DCOAp+H2Op<==>C5HCOAp	reversibility/compartment		R_BOUNDARY_GLCUNANe	M_GLCUNANe-->
R_BOUNDARY_C141e	M_C141e-->	R1668	C141e<==>		R_r696	M_C5HCOAm+M_NADm-->M_C5OCOAm+M_NADHm	R1081	C5HCOAp+NADp<==>C5OCOAp+NADHp	reversibility/compartment		R_BOUNDARY_LACNe	M_LACNe-->
R_BOUNDARY_C150e	M_C150e-->	R1669	C150e<==>		R_r697	M_C5OCOAm+M_COAm-->M_ACCOAm+M_PROPCOAm	R1082	C5OCOAp+COAp-->ACCOAp+PROPCOAp	compartment		R_BOUNDARY_NAGe	M_NAGe-->
R_BOUNDARY_C160e	M_C160e-->	R1670	C160e<==>		R_r796	M_NADPH+M_PSAT3P2<==>M_NADP+M_PSAGL3P	R1085	PSAT3P2+NADPH-->PSAGL3P+NADP	reversibility		R_BOUNDARY_NAMe	M_NAMe-->
R_BOUNDARY_C161e	M_C161e-->	R1671	C161e<==>		R_r798	M_CTP+M_PSPA-->M_PPI+M_PSCDPDG	R1087	PSPA+CTP<==>PSCDPDG+PPI	reversibility		R_BOUNDARY_ADNe	M_ADNe-->
R_BOUNDARY_C162e	M_C162e-->	R1672	C162e<==>		R_r799	M_PSCDPDG+M_SER<==>M_CMP+M_PS	R1088	PSCDPDG+SER+H<==>CMP+PS	protons		R_BOUNDARY_GSNe	M_GSNe-->
R_BOUNDARY_C170e	M_C170e-->	R1673	C170e<==>		R_r802	M_NADPH+M_PEAT3P2<==>M_NADP+M_PEAGL3P	R1091	PEAT3P2+NADPH-->PEAGL3P+NADP	reversibility		R_BOUNDARY_INSe	M_INSe-->
R_BOUNDARY_C171e	M_C171e-->	R1674	C171e<==>		R_r804	M_CTP+M_PEPA-->M_PECDPDG+M_PPI	R1093	PEPA+CTP<==>PECDPDG+PPI	reversibility		R_BOUNDARY_PARAAe	M_PARAAe-->
R_BOUNDARY_C180e	M_C180e-->	R1675	C180e<==>		R_r805	M_PECDPDG+M_SER<==>M_CMP+M_PEPS	R1094	PECDPDG+SER+H<==>CMP+PEPS	protons		R_BOUNDARY_2NPENAe	M_2NPENAe-->
R_BOUNDARY_C181e	M_C181e-->	R1676	C181e<==>		R_r809	M_NADPH+M_PCAT3P2<==>M_NADP+M_PCAGL3P	R1098	PCAT3P2+NADPH-->PCAGL3P+NADP+H	reversibility/protons		R_BOUNDARY_5NPENAe	M_5NPENAe-->
R_BOUNDARY_C182e	M_C182e-->	R1677	C182e<==>		R_r811	M_CTP+M_PCPA-->M_PCCDPDG+M_PPI	R1100	PCPA+CTP<==>PCCDPDG+PPI	reversibility		R_DRAIN_Pool	M_POOL<==>
R_BOUNDARY_C183e	M_C183e-->	R1678	C183e<==>		R_r812	M_PCCDPDG+M_SER<==>M_CMP+M_PCPS	R1101	PCCDPDG+SER+H<==>CMP+PCPS	protons		R_DRAIN_PROTEIN	M_Protein<==>
R_BOUNDARY_C190e	M_C190e-->	R1679	C190e<==>		R_r819	M_CLPAm+M_CTPm-->M_CLCDPDGm+M_PPIm	R1108	CLPA+CTP<==>CLCDPDG+PPI	reversibility/compartment		R_DRAIN_LIPIDS	M_LIPIDS<==>
R_BOUNDARY_C191e	M_C191e-->	R1680	C191e<==>		R_r820	M_CLCDPDGm+M_GL3P-->M_CLPIGPm+M_CMP	R1109	CLCDPDG+GL3P-->CMP+CLPIGP	compartment		R_DRAIN_CELLWALL	M_CELLWALL<==>
R_BOUNDARY_C192e	M_C192e-->	R1681	C192e<==>		R_r821	M_CLPIGPm+M_H2O-->M_PGm+M_PI	R1110	CLPIGP+H2O-->PG+PI	compartment		R_DRAIN_DNA	M_DNA<==>
R_BOUNDARY_C200e	M_C200e-->	R1682	C200e<==>		R_r822	M_CLCDPDGm+M_PGm-->M_CLm+M_CMP	R1111	CLCDPDG+PG-->CMP+CL	compartment		R_DRAIN_DNAm	M_DNAm<==>
R_BOUNDARY_C40e	M_C40e-->	R1753;R1662	BUTYRATEe<==>;C40e<==>		R_r827	0.25*M_CLCDPDGm+0.25*M_PCCDPDG+0.25*M_PECDPDG+0.25*M_PSCDPDG-->M_CDPDG	R1137	0.25*CLCDPDG+0.25*PCCDPDG+0.25*PECDPDG+0.25*PSCDPDG-->CDPDG	compartment		R_DRAIN_RNA	M_RNA<==>
R_BOUNDARY_C60e	M_C60e-->	R1663	C60e<==>		R_r828	M_CDPDG+M_MYOI<==>M_CMP+M_PINS	R1138	CDPDG+MYOI-->CMP+PINS	reversibility		R_DRAIN_RNAm	M_RNAm<==>
R_BOUNDARY_C80e	M_C80e-->	R1664	C80e<==>		R_r829	M_ATP+M_PINS-->M_ADP+M_PINSP	R1139	ATP+PINS+H-->ADP+PINSP	protons		R_r2612	M_FAe<==>M_FA
R_BOUNDARY_cAMPe	M_cAMPe-->	R1751	CAMPe<==>		R_r831	M_C18DHSPH+M_NADPH-->M_C18SPH+M_NADP	R1146	C18DHSPH+H+NADPH-->C18SPH+NADP	protons		R_r2614	M_GSNe<==>M_GSN
R_BOUNDARY_CELLOBe	M_CELLOBe-->	R1761;R1616	CELLOBe<==>;CELLOBe<==>		R_r832	M_C18SPH+M_NADPH+M_O2-->M_C18PSPH+M_H2O+M_NADP	R1147	C18SPH+O2+NADPH+H-->C18PSPH+NADP+H2O	protons		R_r2615	M_INSe<==>M_INS
R_BOUNDARY_CITe	M_CITe-->	R1641	CITe<==>		R_r834	M_C20DHSPH+M_NADPH-->M_C20SPH+M_NADP	R1149	C20DHSPH+NADPH+H-->C20SPH+NADP	protons		R_r2616	M_HSERe<==>M_HSER
R_BOUNDARY_CITRe	M_CITRe-->	R1704	CITRe<==>		R_r835	M_C20SPH+M_NADPH+M_O2-->M_C20PSPH+M_H2O+M_NADP	R1150	C20SPH+O2+NADPH+H-->C20PSPH+NADP+H2O	protons		R_r2617	M_GENTe+M_H2Oe-->2*M_DGLCe
R_BOUNDARY_CO2e	M_CO2e-->	R1582	CO2e<==>		R_r837	M_C191DHSPH+M_NADPH-->M_C191SPH+M_NADP	R1152	C191DHSPH+NADPH+H-->C191SPH+NADP	protons		R_r2618	M_H2Oe+M_TURe-->M_FRUe+M_GLCe
R_BOUNDARY_COUMe	M_COUMe-->	R1709	COUMe<==>		R_r861	M_AACCOA+M_ACCOA+M_H2O<==>M_COA+M_H3MCOA	R1176	ACCOA+AACCOA+H2O<==>H3MCOA+COA+2*H	protons		R_r2619	M_SEBAAe<==>M_SEBAA
R_BOUNDARY_CYSe	M_CYSe-->	R1688	CYSe<==>		R_r863	M_ATP+M_MVL-->M_ADP+M_PMVL	R1178	ATP+MVL-->ADP+PMVL+H	protons		R_r2620	M_SEBAAp<==>M_SEBAA
R_BOUNDARY_DGLCe	M_DGLCe-->	R1589	DGLCe<==>		R_r864	M_ATP+M_PMVL-->M_ADP+M_PPMVL	R1179	ATP+PMVL-->ADP+PPMVL+H	protons		R_r2621	M_ATPp+M_COAp+M_SEBAAp-->M_AMPp+M_CC10COAp+M_PPIp
R_BOUNDARY_DMANDe	M_DMANDe-->	R1714	DMANDe<==>		R_r866	M_IPPP<==>M_DMPP	R1181	IPPP<==>DMPP+H	protons		R_r2623	M_C100<==>M_C100p
R_BOUNDARY_DMTe	M_DMTe-->	R1710	DMTe<==>		R_r869	2*M_FPP+M_NADPH-->M_NADP+2*M_PPI+M_SQL	R1184	2*FPP+NADPH+H-->NADP+SQL+2*PPI	protons		R_r2625	M_C80<==>M_C80p
R_BOUNDARY_DTBe	M_DTBe-->	R1743	DTBe<==>		R_r870	M_NADPH+M_O2+M_SQL-->M_H2O+M_NADP+M_S23E	R1185	SQL+O2+NADPH+H-->S23E+NADP+H2O	protons		R_r2627	M_C60<==>M_C60p
R_BOUNDARY_Ee	M_Ee-->	R1605	Ee<==>		R_r871	M_S23E<==>M_LNST	R1186	S23E-->LNST	reversibility		R_r2628	M_ATPp+M_C70p+M_COAp-->M_AMPp+M_C70COAp+M_PPIp
R_BOUNDARY_EOLe	M_EOLe-->	R1630	EOLe<==>		R_r872	M_LNST+3*M_NADPH+3*M_O2-->M_DCTOL+M_FOR+4*M_H2O+3*M_NADP	R1189	LNST+3*O2+3*NADPH+3*H-->DCTOL+FOR+3*NADP+4*H2O	protons		R_r2629	M_C70<==>M_C70p
R_BOUNDARY_ETHe	M_ETHe-->	R1628	ETHe<==>		R_r874	M_DCDOL+3*M_NADPH+3*M_O2-->M_DCDA+M_H+4*M_H2O+3*M_NADP	R1191	DCDOL+3*NADPH+3*O2-->DCDA+3*NADP+4*H2O	protons		R_r2630	2*M_NADPH+M_O2+M_YANUE-->M_H2O+2*M_NADP+M_YANUJ
R_BOUNDARY_EUe	M_EUe-->	R1606	EUe<==>		R_r875	M_DCDA+M_H-->M_CDOL+M_CO2	R1192	DCDA+NADP-->CDOL+NADPH+H+CO2	protons/metabolites		R_r2631	M_22DEAYANUA+M_NADPH+M_O2-->M_H2O+M_NADP+M_YANUH
R_BOUNDARY_FERe	M_FERe-->	R1715	FERe<==>		R_r876	M_CDOL+3*M_NADPH+3*M_O2-->M_CDA+2*M_H+4*M_H2O+3*M_NADP	R1193	CDOL+NADPH+H-->CDA+NADP	protons/stoichiometry/metabolites		R_r2632	M_7DEACYANUA+M_NADPH+M_O2-->M_H2O+M_NADP+M_YANUF
R_BOUNDARY_FORe	M_FORe-->	R1649	FORe<==>		R_r877	M_CDA+2*M_H-->M_CO2+M_ZYMST	R1194	CDA-->ZYMST	protons/metabolites		R_r2633	M_GLC+M_YANUF-->M_H2O+M_YANUG
R_BOUNDARY_FRUe	M_FRUe-->	R1593	FRUe<==>		R_r879	M_SAM+M_ZYMST-->M_FEST+M_SAH	R1195	ZYMST+SAM-->FEST+SAH+H	protons		R_r2634	M_SMNIGN<==>M_SMNIGNe
R_BOUNDARY_FUMe	M_FUMe-->	R1642	FUMe<==>		R_r883	M_ERGOT+M_NADPH-->M_ERGOST+M_NADP	R1199	ERGOT+NADPH-->ERGOST+NADP+H	protons		R_BOUNDARY_SMNIGNe	M_SMNIGNe-->
R_BOUNDARY_GABAe	M_GABAe-->	R1659	GABAe<==>		R_r888	M_ERGOSE+M_H2O-->0.074*M_C160+0.222*M_C181+0.704*M_C182+M_ERGOST	R1204	ERGOSE+H2O-->ERGOST+0.074*C160+H+0.222*C181+0.704*C182	protons		R_BOUNDARY_SMAZABe	M_SMAZABe-->
R_BOUNDARY_GALNTe	M_GALNTe-->	R1650	GALNTe<==>		R_r889	M_H2O+M_SEMAG-->0.074*M_C160+0.222*M_C181+0.704*M_C182+M_GL	R1205	SEMAG+H2O-->0.074*C160+0.222*C181+H+0.704*C182+GL	protons		R_r2635	M_SMAZAB<==>M_SMAZABe
R_BOUNDARY_GALOLe	M_GALOLe-->	R1635	GALOLe<==>		R_r956	M_H2O+M_MAGLYP-->2*M_H+M_MAGLY+M_PI	R1207	MAGLYP+H2O-->MAGLY+PI	protons		R_BOUNDARY_SMAZACe	M_SMAZACe-->
R_BOUNDARY_GALUNTe	M_GALUNTe-->	R1651	GALUNTe<==>		R_r1266	0.951*M_ALA+0.307*M_ARG+0.366*M_ASN+0.644*M_ASP+40.39*M_ATP+0.146*M_CYS+0.249*M_GLN+0.38*M_GLU+0.687*M_GLY+0.059*M_HIS+0.351*M_ILE+0.702*M_LEU+0.19*M_LYS+0.044*M_MET+0.322*M_PHE+0.322*M_PRO+1.272*M_SER+1.082*M_THR+0.278*M_TRP+0.395*M_TYR+0.614*M_VAL-->40.39*M_ADP+M_GAMYLe+40.39*M_PI	R1225	65*ALA+20*ARG+25*ASN+44*ASP+10*CYS+17*GLN+25*GLU+46*GLY+4*HIS+24*ILE+48*LEU+13*LYS+3*MET+22*PHE+22*PRO+88*SER+74*THR+20*TRP+27*TYR+42*VAL+2554*ATP-->2554*ADP+2554*PI+GAMYLe+2554*H	protons/stoichiometry		R_r2636	M_SMAZAC<==>M_SMAZACe
R_BOUNDARY_GAMYLe	M_GAMYLe-->	R1591	GAMYLe<==>		R_r900	M_ATP+M_SLF-->M_APS+M_PPI	R1228	SLF+ATP+H-->PPI+APS	protons		R_r2637	M_SMAZAD<==>M_SMAZADe
R_BOUNDARY_GLACe	M_GLACe-->	R1592	GLACe<==>		R_r901	M_APS+M_ATP-->M_ADP+M_PAPS	R1229	APS+ATP-->ADP+PAPS+H	protons		R_BOUNDARY_SMAZADe	M_SMAZADe-->
R_BOUNDARY_GLCN15LACe	M_GLCN15LACe-->	R1626	GLCN15LACe<==>		R_r903	M_CHOSLF+M_H+M_H2O<==>M_CHO+M_SLF	R1231	CHOSLF+H2O<==>CHO+SLF	protons		R_r2638	M_SMPYRA<==>M_SMPYRAe
R_BOUNDARY_GLCNTe	M_GLCNTe-->	R1652	GLCNTe<==>		R_r904	M_CHO+M_PAPS<==>M_CHOSLF+M_H+M_PAP	R1232	PAPS+CHO<==>PAP+CHOSLF	protons		R_r2639	M_SMPYRJ<==>M_SMPYRJe
R_BOUNDARY_GLCUNTe	M_GLCUNTe-->	R1653	GLCUNTe<==>		R_r906	M_HNO3+M_NADPH-->M_H2O+M_HNO2+M_NADP	R1238;R1236;R1237	HNO3+NADH+H-->HNO2+NAD+H2O;HNO3+NADPH+H-->HNO2+NADP+H2O;HNO3+NADPH+H-->HNO2+NADP+H2O	protons/metabolites;protons;protons		R_r2640	M_SMPYRI<==>M_SMPYRIe
R_BOUNDARY_GLe	M_GLe-->	R1629	GLe<==>		R_r907	M_H+M_HNO2+3*M_NADPH-->2*M_H2O+3*M_NADP+M_NH4	R1240;R1239	HNO2+3*NADH+5*H-->NH4OH+3*NAD+H2O;HNO2+3*NADPH+5*H-->NH4OH+3*NADP+H2O	protons/stoichiometry/metabolites;protons/stoichiometry/metabolites		R_r2641	M_SMPYRH<==>M_SMPYRHe
R_BOUNDARY_GLNe	M_GLNe-->	R1690	GLNe<==>		R_r909	M_ATP+M_CO2+M_H2O+M_UREA-->M_ADP+M_PI+M_UREAC	R1242	UREA+ATP+H2O+CO2<==>ADP+PI+UREAC+2*H	reversibility/protons		R_r2642	M_SMPYRK<==>M_SMPYRKe
R_BOUNDARY_GLUe	M_GLUe-->	R1689	GLUe<==>		R_r912	M_H2O+M_UREA-->M_CO2+2*M_NH3	R1245	UREA+H2O+2*H-->CO2+2*NH3	protons		R_r2643	M_SMPYRE<==>M_SMPYREe
R_BOUNDARY_GLYe	M_GLYe-->	R1691	GLYe<==>		R_Lipidsassemb	0.000223*M_C140+0.00148*M_C160+0.000245*M_C180+0.001678*M_C181+0.001664*M_C182+4.7e-05*M_C183+3e-05*M_CERB1+3.1e-05*M_CERB2+0.001746*M_CLm+0.001009*M_DAGLY+0.007859*M_DGDG+0.010038*M_ERGOSE+0.034062*M_ERGOST+2.5e-05*M_GALCER+2.4e-05*M_GLUCER1+2.4e-05*M_GLUCER2+0.008912*M_MAGLY+0.012374*M_MGC181+0.030053*M_MGDG+0.015312*M_PC+0.034807*M_PE+0.000359*M_PS+0.010083*M_TAGLY+5e-06*M_TGDMIPC-->M_LIPIDS	R1282	0.010083*TAGLY+0.001009*DAGLY+0.008912*MAGLY+0.000223*C140+0.001480*C160+0.000245*C180+0.001678*C181+0.001664*C182+0.000047*C183+0.034062*ERGOST+0.010038*ERGOSE+0.030053*MGDG+0.012374*MGC181+0.007859*DGDG+0.000005*TGDMIPC+0.000030*CERB1+0.000031*CERB2+0.000025*GALCER+0.000024*GLUCER1+0.000024*GLUCER2+0.001746*CL+0.005104*PC+0.00011967*PS+0.01160233*PE-->LIPIDS	stoichiometry/compartment		R_r2644	M_SMPYRG<==>M_SMPYRGe
R_BOUNDARY_GLYNe	M_GLYNe-->	R1747	GLYNe<==>		R_Pool	0.01*M_AOL+0.013*M_CIT+0.3*M_EOL+7e-05*M_FUM+0.46*M_GL+0.00039*M_ICIT+0.00065*M_MAL+0.18*M_MNT+0.0017*M_NAD+0.00018*M_NADH+0.00014*M_NADP+8e-05*M_NADPH+0.00091*M_SUCC+0.04*M_TRE-->M_POOL	R1284	0.00039*ICIT+0.013*CIT+0.00091*SUCC+0.00007*FUM+0.00065*MAL+0.0017*NAD+0.00018*NADH+0.00014*NADP+0.00008*NADPH+0.04*TRE+0.18*MNT+0.903093*GL+0.3*EOL+0.01*AOL-->SMALLM	stoichiometry		R_BOUNDARY_SMPYRAe	M_SMPYRAe-->
R_BOUNDARY_He	M_He-->	R1590	He<==>		R_GROWTH	61*M_ATP+0.38*M_CELLWALL+0.00244*M_DNA+61*M_H2O+M_LIPIDS+M_POOL+0.263*M_Protein+0.01814*M_RNA-->61*M_ADP+M_BIOMASS+61*M_PI	R1286	0.263*PROTEIN+0.0008133*DNA+0.0060467*RNA+LIPIDS+0.001*AA+SMALLM+0.38*CELLWALL+0.0001*COFACTORS+61*ATP+61*H2O-->61*ADP+61*PI+BIOMASS	stoichiometry/metabolites		R_BOUNDARY_SMPYRJe	M_SMPYRJe-->
R_BOUNDARY_H2Oe	M_H2Oe<==>	R1581	H2Oe<==>		R_m_ATP	M_ATP+M_H2O-->M_ADP+M_PI	R1291	ATP+H2O-->ADP+PI+H	protons		R_BOUNDARY_SMPYRIe	M_SMPYRIe-->
R_BOUNDARY_H2SO3e	M_H2SO3e-->	R1588	H2SO3e<==>		R_r1066	M_LACe<==>M_LAC	R1339	LACe+He<==>LAC+H	protons		R_BOUNDARY_SMPYRHe	M_SMPYRHe-->
R_BOUNDARY_HISe	M_HISe-->	R1692	HISe<==>		R_r1065	M_LLACe<==>M_LLAC	R1340	LLACe+He<==>LLAC+H	protons		R_BOUNDARY_SMPYREe	M_SMPYREe-->
R_BOUNDARY_HNO3e	M_HNO3e<==>	R1584	HNO3e<==>		R_r1147	M_AC<==>M_ACm	R1577	AC+H<==>ACm+Hm	protons		R_BOUNDARY_SMPYRGe	M_SMPYRGe-->
R_BOUNDARY_HYXNe	M_HYXNe-->	R1733	HYXNe<==>		R_r1119	M_HYXNe<==>M_HYXN	R1365	HYXNe+He<==>HYXN+H	protons		R_BOUNDARY_SMPYRKe	M_SMPYRKe-->
R_BOUNDARY_ICITe	M_ICITe-->	R1643	ICITe<==>		R_r1120	M_URAe<==>M_URA	R1368	URAe+He<==>URA+H	protons		R_r2645	M_AKG+M_O2+M_XAN-->M_CO2+M_SUCC+M_URIC
R_BOUNDARY_IDOLe	M_IDOLe-->	R1596	IDOLe<==>		R_r1095	M_PIe<==>M_PI	R1399	PIe+He<==>PI+H	protons		R_r2647	M_H2Oe+M_O2e+M_TYRANe-->M_H2O2e+M_NH3e+M_TYROLe
R_BOUNDARY_ILEe	M_ILEe-->	R1693	ILEe<==>		R_r1088	M_H2SO3e<==>M_H2SO3	R1402	H2SO3e-->H2SO3	reversibility		R_r2648	M_H2Oe+M_HISNe+M_O2e-->M_H2O2e+M_HISNOLe+M_NH3e
R_BOUNDARY_INDe	M_INDe-->	R1717	INDe<==>		R_r1012	M_OTA<==>M_OTAe	R1408	OTA-->OTAe	reversibility		R_r2649	M_HIS-->M_NH3+M_UROA
R_BOUNDARY_KYNe	M_KYNe-->	R1741	KYNe<==>		R_r1144	M_LACTe<==>M_LACT	R1411	LACTe+He-->LACT+H	reversibility/protons		R_r2650	M_UROA<==>M_UROAe
R_BOUNDARY_LACe	M_LACe-->	R1655	LACe<==>		R_r1145	M_MLTe<==>M_MLT	R1412	MLTe+He-->MLT+H	reversibility/protons		R_BOUNDARY_UROAe	M_UROAe-->
R_BOUNDARY_LACTe	M_LACTe-->	R1607	LACTe<==>		R_r1037	M_GLACe<==>M_GLAC	R1414	GLACe+He-->GLAC+H	reversibility/protons		R_r2651	M_CYSTe<==>M_CYST
R_BOUNDARY_LAOLe	M_LAOLe-->	R1632	LAOLe<==>		R_r1047a	M_GLCe<==>M_GLC	R1415	GLCe+He-->GLC+H	reversibility/protons		R_BOUNDARY_CYSTe	M_CYSTe-->
R_BOUNDARY_LARABe	M_LARABe-->	R1598	LARABe<==>		R_r1046	M_bDGLCe<==>M_bDGLC	R1417	BDGLCe-->BDGLC	reversibility		R_r2652	M_H2SO3-->M_H2SO3e
R_BOUNDARY_LEUe	M_LEUe-->	R1694	LEUe<==>		R_r1044a	M_FRUe<==>M_FRU	R1421	FRUe-->FRU	reversibility		R_r2653	M_CYS+M_O2-->M_3SALA
R_BOUNDARY_LLACe	M_LLACe-->	R1656	LLACe<==>		R_r1041	M_MANe<==>M_MAN	R1422	MANe+He-->MAN+H	reversibility/protons		R_BOUNDARY_CYSAe	M_CYSAe-->
R_BOUNDARY_LMANDe	M_LMANDe-->	R1713	LMANDe<==>		R_r1052	M_ARABe<==>M_ARAB	R1426	ARABe-->ARAB	reversibility		R_r2656	M_ARBUTe+M_H2Oe-->M_DGLCe+M_HYQUIe
R_BOUNDARY_LXULe	M_LXULe-->	R1603	LXULe<==>		R_r1059	M_LARABe<==>M_LARAB	R1427	LARABe-->LARAB	reversibility		R_r2659	2*M_H2Oe+M_MELZe-->2*M_DGLC+M_FRUe
R_BOUNDARY_LYSe	M_LYSe-->	R1695	LYSe<==>		R_r1051	M_RLe<==>M_RL	R1429	RLe-->RL	reversibility		R_r2660	M_H2Oe+M_MALOLe-->M_GLCe+M_SOTe
R_BOUNDARY_MALe	M_MALe-->	R1638	MALe<==>		R_r1054	M_XYLe<==>M_XYL	R1430	XYLe+He-->XYL+H	reversibility/protons		R_r2661	M_H2Oe+M_PALAe-->M_FRUe+M_GLCe
R_BOUNDARY_MANe	M_MANe-->	R1594	MANe<==>		R_r1055	M_XULe<==>M_XUL	R1431	XULe-->XUL	reversibility		R_r2662	M_GBATe<==>M_GBAT
R_BOUNDARY_MELIe	M_MELIe-->	R1611	MELIe<==>		R_r1056	M_LXULe<==>M_LXUL	R1432	LXULe-->LXUL	reversibility		R_r2663	M_NAGe<==>M_NAG
R_BOUNDARY_METe	M_METe-->	R1696	METe<==>		R_r1062	M_Ee<==>M_E	R1433	Ee-->E	reversibility		R_r2664	M_ADNe<==>M_ADN
R_BOUNDARY_METHOLe	M_METHOLe-->	R1627	METHOLe<==>		R_r1060	M_EUe<==>M_EU	R1434	EUe-->EU	reversibility		R_r2665	M_C50COA+M_CAR<==>M_C50CAR+M_COA
R_BOUNDARY_MLTe	M_MLTe-->	R1608	MLTe<==>		R_r1064	M_GLe<==>M_GL	R1435	GLe+He<==>GL+H	protons		R_r2666	M_C50CAR+M_CARm-->M_C50CARm+M_CAR
R_BOUNDARY_MNTe	M_MNTe-->	R1636	MNTe<==>		R_r1061	M_EOLe<==>M_EOL	R1436	EOLe+He<==>EOL+H	protons		R_r2667	M_C50CARm+M_COAm<==>M_C50COAm+M_CARm
R_BOUNDARY_NH3e	M_NH3e-->	R1583	NH3e<==>		R_r1053	M_AOLe<==>M_AOL	R1437	AOLe+He<==>AOL+H	protons		R_r2668	M_GLYCOe+M_H2Oe-->M_GLCe
R_BOUNDARY_NICAe	M_NICAe-->	R1738	NICAe<==>		R_r1058	M_LAOLe<==>M_LAOL	R1438	LAOLe+He<==>LAOL+H	protons		R_PROTEINpolymm	1.033*M_ALAm+0.413*M_ARGm+0.209*M_ASNm+0.628*M_ASPm+39.729*M_ATPm+0.079*M_CYSm+0.3*M_GLNm+0.899*M_GLUm+0.862*M_GLYm+30.489*M_H2Om+0.205*M_HISm+0.396*M_ILEm+0.704*M_LEUm+0.651*M_LYSm+0.105*M_METm+0.312*M_PHEm+0.441*M_PROm+0.628*M_SERm+0.503*M_THRm+0.126*M_TRPm+0.205*M_TYRm+0.536*M_VALm-->39.729*M_ADPm+39.729*M_PIm+M_Proteinm
R_BOUNDARY_NICDe	M_NICDe-->	R1739;R1719	NICDe<==>;NICDe<==>		R_r1050	M_RIBOLe<==>M_RIBOL	R1439	RIBOLe+He<==>RIBOL+H	protons		R_BOUNDARY_SMTAN1612e	M_SMTAN1612e-->
R_BOUNDARY_O2e	M_O2e<==>	R1586	O2e<==>		R_r1057	M_XOLe<==>M_XOL	R1440	XOLe+He<==>XOL+H	protons		R_r2669	M_SMTAN1612-->M_SMTAN1612e
R_BOUNDARY_OAe	M_OAe-->	R1645	OAe<==>		R_r1038	M_GALOLe<==>M_GALOL	R1441	GALOLe+He<==>GALOL+H	protons		R_r2670	2*M_PHE+2*M_VAL-->4*M_H2O+M_cVVFF
R_BOUNDARY_ORNe	M_ORNe-->	R1705	ORNe<==>		R_r1043	M_MNTe<==>M_MNT	R1442	MNTe+He<==>MNT+H	protons		R_r2671	M_PHE+M_TYR+2*M_VAL-->4*M_H2O+M_cVVFY
R_BOUNDARY_OTAe	M_OTAe-->	R1683	OTAe<==>		R_r1042	M_SOTe<==>M_SOT	R1443	SOTe+He<==>SOT+H	protons		R_r2672	M_ARAXYLe+M_H2Oe-->M_LARABe+M_XYLANe
R_BOUNDARY_OXALe	M_OXALe-->	R1644	OXALe<==>		R_r1139	M_MALe<==>M_MAL	R1444	MALe+He<==>MAL+H	protons		R_r2674	4*M_CYSm+4*M_FE2m-->M_4F4Sm+4*M_ALAm
R_BOUNDARY_PCCe	M_PCCe-->	R1712	PCCe<==>		R_r1137	M_ACOe<==>M_ACO	R1446	ACOe+He<==>ACO+H	protons		R_r2675	2*M_CYSm+2*M_FE2m-->M_2F2Sm+2*M_ALAm
R_BOUNDARY_PENNe	M_PENNe-->	R1729	PENNe<==>		R_r1131	M_PYRe<==>M_PYR	R1452	PYRe+He<==>PYR+H	protons		R_r2676	M_4F4Sm-->M_4F4S
R_BOUNDARY_PHACe	M_PHACe-->	R1720	PHACe<==>		R_r1130	M_SUCCe<==>M_SUCC	R1453	SUCCe+He<==>SUCC+H	protons		R_r2677	M_2F2Sm-->M_2F2S
R_BOUNDARY_PHEe	M_PHEe-->	R1697	PHEe<==>		R_r1035	M_GALUNTe<==>M_GALUNT	R1455	GALUNTe-->GALUNT	reversibility		R_r2678	M_TURe<==>M_TUR
R_BOUNDARY_PHPYRe	M_PHPYRe-->	R1725	PHPYRe<==>		R_r1063	M_TARe<==>M_TAR	R1459	TARe+He<==>TAR+H	protons		R_r2679	M_H2O+M_TUR-->M_FRU+M_GLC
R_BOUNDARY_PIe	M_PIe<==>	R1587	PIe<==>		R_r1098	M_GLYe<==>M_GLY	R1464	GLYe+He-->GLY+H	reversibility/protons		R_r2680	M_MELZe<==>M_MELZ
R_BOUNDARY_PROe	M_PROe-->	R1698	PROe<==>		R_r1099	M_ALAe<==>M_ALA	R1465	ALAe+He-->ALA+H	reversibility/protons		R_r2681	M_NADm+M_S2HGm-->M_AKGm+M_NADHm
R_BOUNDARY_PROPALe	M_PROPALe-->	R1749	PROPALe<==>		R_r1100	M_bALAe<==>M_bALA	R1466	BALAe+He-->BALA+H	reversibility/protons		R_r2682	M_AKGm+M_NADHm-->M_NADm+M_S2HGm
R_BOUNDARY_PROPe	M_PROPe-->	R1759;R1658	PROPANOATEe<==>;PROPe<==>		R_r1101	M_ARGe<==>M_ARG	R1467	ARGe+He-->ARG+H	reversibility/protons		R_r2683	M_HACNm<==>M_HACN
R_BOUNDARY_PYRe	M_PYRe-->	R1646	PYRe<==>		R_r1102	M_ASNe<==>M_ASN	R1469	ASNe+He-->ASN+H	reversibility/protons		R_r2684	M_HCITm<==>M_HCIT
R_BOUNDARY_QTe	M_QTe-->	R1660	QTe<==>		R_r1103	M_ASPe<==>M_ASP	R1470	ASPe+He-->ASP+H	reversibility/protons		R_r2685	M_VANOHe<==>M_VANOH
R_BOUNDARY_QUINe	M_QUINe-->	R1737	QUINe<==>		R_r1104	M_CYSe<==>M_CYS	R1471	CYSe+He-->CYS+H	reversibility/protons		R_r2686	M_VANOH<==>M_VANOHp
R_BOUNDARY_RAFFe	M_RAFFe-->	R1613	RAFFe<==>		R_r1105	M_GLUe<==>M_GLU	R1473	GLUe+He-->GLU+H	reversibility/protons		R_r2687	M_O2p+M_VANOHp-->M_H2O2p+M_VANINp
R_BOUNDARY_RESe	M_RESe-->	R1721	RESe<==>		R_r1106	M_GLNe<==>M_GLN	R1474	GLNe+He-->GLN+H	reversibility/protons		R_r2688	M_CUe<==>M_CU
R_BOUNDARY_RHAe	M_RHAe-->	R1604	RHAe<==>		R_r1107	M_HISe<==>M_HIS	R1475	HISe+He-->HIS+H	reversibility/protons		R_r2689	M_ATP+M_CU+M_H2O-->M_ADP+M_CUe+M_PI
R_BOUNDARY_RIBe	M_RIBe-->	R1599	RIBe<==>		R_r1108	M_ILEe<==>M_ILE	R1476	ILEe+He-->ILE+H	reversibility/protons		R_r2690	M_GABALe<==>M_GABAL
R_BOUNDARY_RIBOLe	M_RIBOLe-->	R1633	RIBOLe<==>		R_r1109	M_LEUe<==>M_LEU	R1477	LEUe+He-->LEU+H	reversibility/protons		R_r2691	M_H2Oe+M_He+M_PROPAe-->M_NH4e+M_PROPe
R_BOUNDARY_RLe	M_RLe-->	R1600	RLe<==>		R_r1110	M_LYSe<==>M_LYS	R1478	LYSe+He-->LYS+H	reversibility/protons		R_r2692	M_ACAMe+M_H2Oe-->M_ACe+M_NH3e
R_BOUNDARY_SALIe	M_SALIe-->	R1722	SALIe<==>		R_r1111	M_METe<==>M_MET	R1480	METe+He-->MET+H	reversibility/protons		R_r2693	M_C200<==>M_C200p
R_BOUNDARY_SERe	M_SERe-->	R1699	SERe<==>		R_r1112	M_PHEe<==>M_PHE	R1481	PHEe+He-->PHE+H	reversibility/protons		R_r2694	M_K<==>M_Km
R_BOUNDARY_SMEe	M_SMEe-->	R1661	SMEe<==>		R_r1113	M_PROe<==>M_PRO	R1482	PROe+He-->PRO+H	reversibility/protons		R_r2695	M_ZNe<==>M_ZN
R_BOUNDARY_SORe	M_SORe-->	R1595	SORe<==>		R_r1114	M_SERe<==>M_SER	R1485;R1484	NA1e+SERe-->NA1+SER;SERe+He-->SER+H	reversibility/compartment;reversibility/protons		R_r2696	M_2IPPMALm<==>M_3IPPMALm
R_BOUNDARY_SOTe	M_SOTe-->	R1637	SOTe<==>		R_r1115	M_THRe<==>M_THR	R1487;R1486	NA1e+THRe-->NA1+THR;THRe+He-->THR+H	reversibility/compartment;reversibility/protons		R_r2697	M_3HPAC+M_NADPH+M_O2-->M_H2O+M_HOMOGEN+M_NADP
R_BOUNDARY_STACe	M_STACe-->	R1612	STACe<==>		R_r1080	M_TRPe<==>M_TRP	R1488	TRPe+He-->TRP+H	reversibility/protons		R_r2698	M_3HPRO-->M_H2O+M_P2C
R_BOUNDARY_SUCCe	M_SUCCe-->	R1647	SUCCe<==>		R_r1116	M_TYRe<==>M_TYR	R1489	TYRe+He-->TYR+H	reversibility/protons		R_r2699	M_T3HPRO-->M_H2O+M_P2C
R_BOUNDARY_SUCe	M_SUCe-->	R1609	SUCe<==>		R_r1117	M_VALe<==>M_VAL	R1490	VALe+He-->VAL+H	reversibility/protons		R_r2700	M_NADPH+M_P2C-->M_NADP+M_PRO
R_BOUNDARY_TANAe	M_TANAe-->	R1723	TANAe<==>		R_r1187	M_ORNe<==>M_ORN	R1492	ORNe+He<==>ORN+H	protons		R_r2701	M_FE3<==>M_FE3v
R_BOUNDARY_TARe	M_TARe-->	R1657	TARe<==>		R_r1068	M_PROPALe<==>M_PROPAL	R1494	PROPALe-->PROPAL	reversibility		R_r2704	M_25D6RPPP+M_NADPH-->M_25N65PRP+M_NADP
R_BOUNDARY_THRe	M_THRe-->	R1700	THRe<==>		R_r1154	M_PIm<==>M_PI	R1521	PIm+Hm<==>PI+H	protons		R_r2705	M_25N65PRP+M_H2O-->M_5N65PRIBOU+2*M_H+M_NH3
R_BOUNDARY_TPHTHe	M_TPHTHe-->	R1711	TPHTHe<==>		R_r1158	M_THRm<==>M_THR	R1542	THRm+Hm<==>THR+H	protons		R_r2706	M_5N65PRIBOU+2*M_H+M_H2O-->M_5N6RU+M_PI
R_BOUNDARY_TREe	M_TREe-->	R1610	TREe<==>		R_r1163	M_ORNm<==>M_ORN	R1546	ORNm+H<==>ORN+Hm	protons		R_r2709	M_CERB1A+M_H2O-->M_C180+M_C18PSPH
R_BOUNDARY_TRPe	M_TRPe-->	R1701	TRPe<==>		R_r163c	M_FADe+M_bDGLCe<==>M_FADH2e+M_GLCN15LACe	R260;R261	BDGLC+NAD-->GLCN15LAC+NADH+H;BDGLC+NADP-->GLCN15LAC+NADPH+H	reversibility/protons/compartment/metabolites;reversibility/protons/compartment/metabolites		R_r2801	2*M_CCLe+M_O2e-->2*M_BENZOQe+2*M_H2Oe
R_BOUNDARY_TYRe	M_TYRe-->	R1702	TYRe<==>		R_r31	M_ACCOA+M_H2O+M_OA-->M_CIT+M_COA	R35	ACCOAm+H2Om+OAm<==>CITm+COAm+Hm	reversibility/protons/compartment		R_r2802	M_CHITO+M_H2O-->M_GLCN
R_BOUNDARY_URAe	M_URAe-->	R1734	URAe<==>		R_r32c	M_CIT<==>M_ACO+M_H2O	R36	CITm<==>ACOm+H2Om	compartment		R_BOUNDARY_MLTDe	M_MLTDe-->
R_BOUNDARY_UREAe	M_UREAe-->	R1585	UREAe<==>		R_r33c	M_ACO+M_H2O<==>M_ICIT	R37	ACOm+H2Om<==>ICITm	compartment		R_BOUNDARY_4NBUTe	M_4NBUTe-->
R_BOUNDARY_URIe	M_URIe-->	R1735	URIe<==>		R_r184	M_GALUNT+M_NADPH<==>M_LGALNT+M_NADP	R250	GALUNT+NADPH+H-->GALCTN__L+NADP	reversibility/protons		R_BOUNDARY_GPROPe	M_GPROPe-->
R_BOUNDARY_VALe	M_VALe-->	R1703	VALe<==>		R_r1004	M_2K3DLGALNT<==>M_LGLYAL+M_PYR	R253	2DH3DGAL-->PYR+GLYAL	reversibility		R_BOUNDARY_LHARGe	M_LHARGe-->
R_BOUNDARY_VANe	M_VANe-->	R1716	VANe<==>		R_r1005	M_LGLYAL+M_NADPH-->M_GL+M_NADP	R254;R205;R1216	GLYAL+NADPH+H-->GL+NADP;H+GLYAL+NADPH-->GL+NADP;GLYAL+NADPH+H<==>GL+NADP	protons;protons;reversibility/protons		R_BOUNDARY_GACe	M_GACe-->
R_BOUNDARY_XANe	M_XANe-->	R1745;R1740	XANe<==>;XANe<==>		R_r184c	M_GALUNT+M_NADH<==>M_LGALNT+M_NAD	R251	GALUNT+NADH+H-->GALCTN__L+NAD	reversibility/protons		R_BOUNDARY_ZNe	M_ZNe-->
R_BOUNDARY_XOLe	M_XOLe-->	R1634	XOLe<==>		R_r162b	M_NADH+M_RL<==>M_AOL+M_NAD	R257	AOL+NAD-->RL+NADH+H	reversibility/protons		R_BOUNDARY_RHAGALANe	M_RHAGALANe-->
R_BOUNDARY_XULe	M_XULe-->	R1602	XULe<==>		R_r1007	M_LRHAA<==>M_2K3DLRHAA+M_H2O	R310	RHNT-->2D3DLR+H2O	reversibility		R_BOUNDARY_QUERCE3BGe	M_QUERCE3BGe-->
R_BOUNDARY_XYLe	M_XYLe-->	R1601	XYLe<==>		R_r1902	M_H2O+M_LR14L<==>M_LRHAA	R309	RHNL+H2O-->RHNT+H	reversibility/protons		R_BOUNDARY_PTYRe	M_PTYRe-->
R_NE6e	M_GLCN15LACe+M_H2Oe-->M_GLCNTe	R262	GLCN15LACe+H2Oe-->GLCNTe		R_r1903	M_2K3DLRHAA<==>M_LLACAL+M_PYR	R311	2D3DLR-->LACAL+PYR+H	reversibility/protons/metabolites		R_BOUNDARY_NARINGEe	M_NARINGEe-->
R_r1000	M_UDPGAL<==>M_UDPGALF	NR15	UDPGAL<==>UDPGALF		R_r1916	M_H2O+M_SUC-->M_FRU+M_GLC	R335	SUCe+H2Oe-->FRUe+GLCe	compartment		R_BOUNDARY_MGDGe	M_MGDGe-->
R_r1003	M_LGALNT-->M_2K3DLGALNT+M_H2O	R252	GALCTN__L-->2DH3DGAL+H2O		R_r1921	2*M_H2O+M_PAN-->M_NH3+M_PHAC	NR37	PHAN+H2O-->PHAC+NH3	stoichiometry		R_BOUNDARY_METPOLGALUNTe	M_METPOLGALUNTe-->
R_r1905	M_ACCOAm+M_CARm<==>M_ACCARm+M_COAm	NR18	ACCOAm+CARm<==>COAm+ALCARm		R_r1943	M_H2Oe+M_TREe-->2*M_GLCe	R314	TRE+H2O-->2*DGLC	compartment/metabolites		R_BOUNDARY_METHe	M_METHe-->
R_r1906	M_ACCOA+M_CAR<==>M_ACCAR+M_COA	NR20	ACCOA+CAR<==>COA+ALCAR		R_r2012	M_5ALEVUA<==>M_5ALEVUAm	R1568	AMIEVULm-->AMIEVUL	reversibility		R_BOUNDARY_MAPCHOe	M_MAPCHOe-->
R_r1907	M_ACCAR+M_CARm<==>M_ACCARm+M_CAR	NR19	CARm+ALCAR<==>CAR+ALCARm		R_r2013	M_GLYm+M_SUCCOAm-->M_5ALEVUAm+M_CO2m+M_COAm	R423	GLYm+SUCCOAm+Hm-->AMIEVULm+CO2m+COAm	protons		R_BOUNDARY_HESPEe	M_HESPEe-->
R_r1917	M_HCNe<==>M_HCN	NTR4	HCNe<==>HCN		R_r2014	2*M_5ALEVUA-->2*M_H2O+M_PORBILEN	R424	2*AMIEVUL-->PPBG+2*H2O+H	protons		R_BOUNDARY_HESPE7BGe	M_HESPE7BGe-->
R_r1918	M_H2O+M_HCN-->M_FA	NR28	HCN+H2O-->FMM		R_r2018	M_NAD+M_PREC2-->M_NADH+M_SIRHCHL	R436	NAD+PRECOR-->NADH+SHCR+2*H	protons		R_BOUNDARY_GALLOCe	M_GALLOCe-->
R_BOUNDARY_PANe	M_PANe-->	NR55	PHANe<==>		R_r2019	M_UROPHY3-->4*M_CO2+M_COPHY3	R427	UPGIII+4*H-->4*CO2+CPGIII	protons		R_BOUNDARY_FE2e	M_FE2e-->
R_r1920	M_PANe<==>M_PAN	NTR10	PHANe<==>PHAN		R_r2020	M_COPHY3<==>M_COPHY3m	NTR2	CPGIII-->CPGIIIm	reversibility		R_BOUNDARY_FARAXYLe	M_FARAXYLe-->
R_BOUNDARY_MNe	M_RMANe-->	NR46	MDNe<==>		R_r2021	M_COPHY3m+M_O2m-->2*M_CO2m+2*M_H2Om+M_PROPHYRm	R428	CPGIIIm+O2m+2*Hm-->2*CO2m+PPPG9m+2*H2Om	protons		R_BOUNDARY_DPHEe	M_DPHEe-->
R_r2016	M_HMBIL-->M_H2O+M_UROPHY3	R426	HMTB-->UPGIII+H2O		R_r2024	M_FE2m+M_PROPHYRINm-->M_HEMEBm+2*M_Hm	R430	PPP9m-->HEMEBm	protons/metabolites		R_BOUNDARY_CARBOAe	M_CARBOAe-->
R_r2017	2*M_SAM+M_UROPHY3-->M_PREC2+2*M_SAH	R435	2*SAM+UPGIII-->2*SAH+PRECOR		R_r2057	M_KYN+M_NADPH+M_O2-->M_H2O+M_HKYN+M_NADP	R374	KYN+O2+NADPH+H<==>HKYN+NADP+H2O	reversibility/protons		R_BOUNDARY_CARAXYLe	M_CARAXYLe-->
R_r2022	3*M_O2m+M_PROPHYRm-->3*M_H2O2m+M_PROPHYRINm	R429	3*O2m+PPPG9m-->PPP9m+3*H2O2m		R_r2075	M_CHLORAe+M_H2Oe<==>M_CAFFAe+M_QTe	NR7	CLGe+H2Oe-->CAFe+QTe	reversibility		R_BOUNDARY_ASe	M_ASe-->
R_r2025	M_HEMEBm<==>M_HEMEB	R1520	HEMEB<==>HEMEBm		R_r2106	M_H2Oe+M_STARCHe-->M_DGLCe	R323	STARe+H2Oe-->GLCe	metabolites		R_BOUNDARY_2AMANBIOe	M_2AMANBIOe-->
R_r2046	M_H2Oe+M_XYLANe-->M_XYLe	R319	XYLANe+H2Oe-->XYLe		R_r2117	M_GBAT+M_H2O-->M_GABA+M_UREA	R483	GBAT+H2O<==>GABA+UREA+H	reversibility/protons		R_BOUNDARY_CHITe	M_CHITe-->
R_r2098	M_O2e+M_QUERCETINe-->M_COe+M_OXYQUERCEe	NR9	QCTe+O2e-->2PCe+COe		R_r2122	M_BAMNe+M_H2Oe+M_O2e-->M_BALe+M_H2O2e+M_NH3e	R378	BAMN+H2O+O2<==>BAL+H2O2+NH3+H	reversibility/protons/compartment		R_BOUNDARY_XYLGLUCe	M_XYLGLUCe-->
R_BOUNDARY_CAFFAe	M_CAFFAe-->	NR56	CAFe<==>		R_r2124	M_BUTNe+M_H2Oe+M_O2e-->M_BUTALe+M_H2O2e+M_NH3e	R402	BUTN+H2O+O2<==>BUTAL+H2O2+NH3	reversibility/compartment		R_BOUNDARY_PHLOROGAe	M_PHLOROGAe-->
R_r2134	M_COA<==>M_COAp	R1308	COA<==>COAp		R_r2153	M_ARABANe+M_H2Oe-->M_LARABe	R225	3*ARABINe-->LARABe+3*H2Oe	stoichiometry		R_BOUNDARY_PHLOIe	M_PHLOIe-->
R_r2135	M_H2O<==>M_H2Op	R1314	H2O<==>H2Op		R_r2159	M_GA6P+M_H+M_H2O-->M_F6P+M_NH4	R411	GA6P+H2O-->F6P+NH3	protons/metabolites		R_BOUNDARY_PHLOGe	M_PHLOGe-->
R_r2148	M_H2Oe+M_INUe-->M_FRUe	R305	FRUCTANe+H2Oe-->FRUe		R_r2173	2*M_CELLUe+M_H2Oe-->M_CELLOBe	R315	CELLUe+H2Oe-->CELLOBe	stoichiometry		R_BOUNDARY_PHLOAe	M_PHLOAe-->
R_r2150	M_H2Oe+M_POLGALUNTe-->M_GALUNTe	R247	PECTATEe+H2Oe-->GALUNTe+He		R_r2190	M_ACCOAp+M_CARp<==>M_ACCARp+M_COAp	NR18;NR20	ACCOAm+CARm<==>COAm+ALCARm;ACCOA+CAR<==>COA+ALCAR	compartment;compartment		R_r2711	M_TRIALAC<==>M_TRIALACe
R_BOUNDARY_PHYAe	M_PHYAe-->	NR40	IP6e<==>		R_r2310	M_ORN-->M_CO2+M_PUTR	R495	ORN+H-->PTRC+CO2	protons		R_BOUNDARY_TRIALACe	M_TRIALACe-->
R_r2308	M_DSAM+M_PUTR-->M_5M5THIOA+M_H+M_SPERM	R496	DSAM+PTRC-->MTA+SPMD+H		R_r2322	M_ATP+M_THIA-->M_AMP+M_TPP	R189	ATP+THM-->AMP+THDP+2*H	protons/metabolites		R_r2712	M_TETRALAC<==>M_TETRALACe
R_r2312	M_O2<==>M_O2p	R1325	O2<==>O2p		R_r2325	M_HIS+M_PLP-->M_3KPROP+M_HMPP	R190	PYDX5P+HIS-->4AMPM	metabolites		R_r2713	M_SMRUBFB<==>M_SMRUBFBe
R_r2315	2*M_H2O2p-->2*M_H2Op+M_O2p	R463	2*H2O2p-->2*H2Op+O2p		R_r2336	M_BTe<==>M_BT	R1497	BTe+He<==>BT+H	protons		R_r2714	M_SMNYGA<==>M_SMNYGAe
R_r2327	M_H2O+M_THIAP-->M_PI+M_THIA	R188	THMP+H2O-->THM+PI		R_r2347	M_GLN+M_R5P+M_T3P2-->M_GLU+3*M_H2O+M_PI+M_PLP	R156	T3P1+RL5P+GLN-->PYDX5P+GLU+PI+3*H2O+H	protons/metabolites		R_BOUNDARY_SMNYGAe	M_SMNYGAe-->
R_r2400	M_ALA+M_ATP+M_TRNA_ALA-->M_AATRNA_ALA+M_AMP+M_PPI	R1246	ATP+ALA+TRNA-->AMP+TRNAALA+PPI		R_r2368	M_COA-->M_COAm	R1580	COA<==>COAm	reversibility		R_BOUNDARY_SMRUBFBe	M_SMRUBFBe-->
R_r2401	M_ATP+M_SER+M_TRNA_SER-->M_AATRNA_SER+M_AMP+M_PPI	R1260	ATP+SER+TRNA-->AMP+TRNASER+PPI		R_r2370	M_MALp+M_NADp<==>M_NADHp+M_OAp	R52;R51	MAL+NAD<==>OA+NADH+H;MALm+NADm<==>OAm+NADHm+Hm	protons/compartment;protons/compartment		R_BOUNDARY_TETRALACe	M_TETRALACe-->
R_r2402	M_ATP+M_TRNA_TRP+M_TRP-->M_AATRNA_TRP+M_AMP+M_PPI	R1274	ATP+TRP+TRNA-->AMP+TRNATRP+PPI		R_r2371	M_MALp+M_NADPp-->M_CO2p+M_NADPHp+M_PYRp	R59;R57	MALm+NADPm-->PYRm+CO2m+NADPHm;MAL+NADP-->PYR+CO2+NADPH	compartment;compartment		R_BOUNDARY_SMN1368THNe	M_SMN1368THNe-->
R_r2403	M_ATP+M_TRNA_VAL+M_VAL-->M_AATRNA_VAL+M_AMP+M_PPI	R1267	ATP+VAL+TRNA-->AMP+TRNAVAL+PPI		R_r2375	M_NADPHm+M_OGTm-->M_NADPm+2*M_RGTm	R624	NADPH+OGT-->NADP+2*RGT	compartment		R_r2715	M_SMN1368THN<==>M_SMN1368THNe
R_r2404	M_ATP+M_GLU+M_TRNA_GLU-->M_AATRNA_GLU+M_AMP+M_PPI	R1256	ATP+GLU+TRNA-->AMP+TRNAGLU+PPI		R_r2380	M_ACPm+M_C80COAm<==>M_C80ACPm+M_COAm	R909	C80ACP+COA<==>C80COA+ACP	compartment		R_r2716	M_SMFONS<==>M_SMFONSe
R_r2405	M_ATP+M_GLY+M_TRNA_GLY-->M_AATRNA_GLY+M_AMP+M_PPI	R1261	ATP+GLY+TRNA-->AMP+PPI+TRNAGLY		R_r2385	M_ATP+M_PL-->M_ADP+M_PLP	R161	ADP+PYDX5P+H-->ATP+PYDX	protons		R_BOUNDARY_SMFONSe	M_SMFONSe-->
R_r2406	M_ATP+M_LYS+M_TRNA_LYS-->M_AATRNA_LYS+M_AMP+M_PPI	R1269	ATP+LYS+TRNA-->AMP+TRNALYS+PPI		R_r2391	M_GLU<==>M_GLUm	R1550	GLU+H<==>GLUm+Hm	protons		R_BOUNDARY_SMFONC2e	M_SMFONC2e-->
R_r2407	M_ATP+M_PHE+M_TRNA_PHE-->M_AATRNA_PHE+M_AMP+M_PPI	R1275	ATP+PHE+TRNA-->AMP+TRNAPHE+PPI		R_r2500	M_C120COAp+M_CARp<==>M_C120CARp+M_COAp	R986;R952	C120CARm+COAm<==>CARm+C120COAm;C120COA+CAR<==>COA+C120CAR	compartment;compartment		R_r2717	M_SMFONC2-->M_SMFONC2e
R_r2408	M_ATP+M_LEU+M_TRNA_LEU-->M_AATRNA_LEU+M_AMP+M_PPI	R1268	ATP+LEU+TRNA-->AMP+TRNALEU+PPI		R_r2501	M_C140COAp+M_CARp<==>M_C140CARp+M_COAp	R987;R953	C140CARm+COAm<==>CARm+C140COAm;C140COA+CAR<==>COA+C140CAR	compartment;compartment		R_BOUNDARY_SMFONCe	M_SMFONCe-->
R_r2409	M_ARG+M_ATP+M_TRNA_ARG-->M_AATRNA_ARG+M_AMP+M_PPI	R1252	ATP+ARG+TRNA-->AMP+TRNAARG+PPI		R_r2502	M_C141COAp+M_CARp<==>M_C141CARp+M_COAp	R988;R954	C141CARm+COAm<==>CARm+C141COAm;C141COA+CAR<==>COA+C141CAR	compartment;compartment		R_r2718	M_SMFONC<==>M_SMFONCe
R_r2410	M_ATP+M_ILE+M_TRNA_ILE-->M_AATRNA_ILE+M_AMP+M_PPI	R1265	ATP+ILE+TRNA-->AMP+TRNAILE+PPI		R_r2503	M_C150COAp+M_CARp<==>M_C150CARp+M_COAp	R989;R955	C150CARm+COAm<==>CARm+C150COAm;C150COA+CAR<==>COA+C150CAR	compartment;compartment		R_BOUNDARY_SMFONB2e	M_SMFONB2e-->
R_r2411	M_ASN+M_ATP+M_TRNA_ASN-->M_AATRNA_ASN+M_AMP+M_PPI	R1250	ATP+ASN+TRNA-->AMP+TRNAASN+PPI		R_r2504	M_C160COAp+M_CARp<==>M_C160CARp+M_COAp	R956;R990	C160COA+CAR<==>COA+C160CAR;C160CARm+COAm<==>CARm+C160COAm	compartment;compartment		R_r2719	M_SMFONB2-->M_SMFONB2e
R_r2412	M_ATP+M_MET+M_TRNA_MET-->M_AATRNA_MET+M_AMP+M_PPI	R1270	ATP+MET+TRNA-->AMP+TRNAMET+PPI		R_r2505	M_C161COAp+M_CARp<==>M_C161CARp+M_COAp	R957;R991	C161COA+CAR<==>COA+C161CAR;C161CARm+COAm<==>CARm+C161COAm	compartment;compartment		R_r2803	M_SMFONB<==>M_SMFONBe
R_r2413	M_ATP+M_GLN+M_TRNA_GLN-->M_AATRNA_GLN+M_AMP+M_PPI	R1257	ATP+GLN+TRNA-->AMP+TRNAGLN+PPI		R_r2506	M_C162COAp+M_CARp<==>M_C162CARp+M_COAp	R958;R992	C162COA+CAR<==>COA+C162CAR;C162CARm+COAm<==>CARm+C162COAm	compartment;compartment		R_BOUNDARY_SMFONBe	M_SMFONBe-->
R_r2414	M_ATP+M_TRNA_TYR+M_TYR-->M_AATRNA_TYR+M_AMP+M_PPI	R1272	ATP+TYR+TRNA-->AMP+TRNATYR+PPI		R_r2507	M_C170COAp+M_CARp<==>M_C170CARp+M_COAp	R959;R993	C170COA+CAR<==>COA+C170CAR;C170CARm+COAm<==>CARm+C170COAm	compartment;compartment		R_r2804	M_SMFONA<==>M_SMFONAe
R_r2415	M_ATP+M_PRO+M_TRNA_PRO-->M_AATRNA_PRO+M_AMP+M_PPI	R1253	ATP+PRO+TRNA-->AMP+TRNAPRO+PPI		R_r2508	M_C180COAp+M_CARp<==>M_C180CARp+M_COAp	R995;R961	C180CARm+COAm<==>CARm+C180COAm;C180COA+CAR<==>COA+C180CAR	compartment;compartment		R_BOUNDARY_SMFONAe	M_SMFONAe-->
R_r2416	M_ASP+M_ATP+M_TRNA_ASP-->M_AATRNA_ASP+M_AMP+M_PPI	R1247	ATP+ASP+TRNA-->AMP+TRNAASP+PPI		R_r2509	M_C181COAp+M_CARp<==>M_C181CARp+M_COAp	R996;R962	C181CARm+COAm<==>CARm+C181COAm;C181COA+CAR<==>COA+C181CAR	compartment;compartment		R_BOUNDARY_SMAUAe	M_SMAUAe-->
R_r2418	M_ATP+M_HIS+M_TRNA_HIS-->M_AATRNA_HIS+M_AMP+M_PPI	R1264	ATP+HIS+TRNA-->AMP+TRNAHIS+PPI		R_r2510	M_C182COAp+M_CARp<==>M_C182CARp+M_COAp	R997;R963	C182CARm+COAm<==>CARm+C182COAm;C182COA+CAR<==>COA+C182CAR	compartment;compartment		R_r2805	M_SMAUA<==>M_SMAUAe
R_r2419	M_ATP+M_CYS+M_TRNA_CYS-->M_AATRNA_CYS+M_AMP+M_PPI	R1254	ATP+CYS+TRNA-->AMP+TRNACYS+PPI		R_r2511	M_C183COAp+M_CARp<==>M_C183CARp+M_COAp	R998;R964	C183CARm+COAm<==>CARm+C183COAm;C183COA+CAR<==>COA+C183CAR	compartment;compartment		R_BOUNDARY_SMASPRe	M_SMASPRe-->
R_r2420	M_ATP+M_THR+M_TRNA_THR-->M_AATRNA_THR+M_AMP+M_PPI	R1263	ATP+THR+TRNA-->AMP+TRNATHR+PPI		R_r2512	M_C120CAR+M_CARp<==>M_C120CARp+M_CAR	R969	CARm+C120CAR-->CAR+C120CARm	reversibility/compartment		R_r2806	M_SMASPR-->M_SMASPRe
R_r2549	M_C10OCOAp+M_COAp-->M_ACCOAp+M_C80COAp	R1032	C10OCOAp+COAp-->ACCOAp+C80COAp		R_r2513	M_C140CAR+M_CARp<==>M_C140CARp+M_CAR	R970	CARm+C140CAR-->CAR+C140CARm	reversibility/compartment		R_BOUNDARY_SMASPCe	M_SMASPCe-->
R_r2546	M_C13OCOAp+M_COAp-->M_ACCOAp+M_C110COAp	R1065	C13OCOAp+COAp-->ACCOAp+C110COAp		R_r2514	M_C141CAR+M_CARp<==>M_C141CARp+M_CAR	R971	CARm+C141CAR-->CAR+C141CARm	reversibility/compartment		R_r2807	M_SMASPC<==>M_SMASPCe
R_r2547	M_C8OCOAp+M_COAp-->M_ACCOAp+M_C60COAp	R1037	C8OCOAp+COAp-->ACCOAp+C60COAp		R_r2515	M_C150CAR+M_CARp<==>M_C150CARp+M_CAR	R972	CARm+C150CAR-->CAR+C150CARm	reversibility/compartment		R_BOUNDARY_SMASPBe	M_SMASPBe-->
R_r2550	M_C11OCOAp+M_COAp-->M_ACCOAp+M_C90COAp	R1070	C11OCOAp+COAp-->ACCOAp+C90COAp		R_r2516	M_C160CAR+M_CARp<==>M_C160CARp+M_CAR	R973	CARm+C160CAR-->CAR+C160CARm	reversibility/compartment		R_r2808	M_SMASPB<==>M_SMASPBe
R_r2548	M_C6OCOAp+M_COAp-->M_ACCOAp+M_C40COAp	R1041	C6OCOAp+COAp-->ACCOAp+C40COAp		R_r2517	M_C161CAR+M_CARp<==>M_C161CARp+M_CAR	R974	CARm+C161CAR-->CAR+C161CARm	reversibility/compartment		R_BOUNDARY_OTalphae	M_OTalphae-->
R_r2540	M_C18OCOAp+M_COAp-->M_ACCOAp+M_C160COAp	R1012	C18OCOAp+COAp-->ACCOAp+C160COAp		R_r2518	M_C162CAR+M_CARp<==>M_C162CARp+M_CAR	R975	CARm+C162CAR-->CAR+C162CARm	reversibility/compartment		R_r2809	M_OTalpha<==>M_OTalphae
R_r2541	M_C16OCOAp+M_COAp-->M_ACCOAp+M_C140COAp	R1017	C16OCOAp+COAp-->ACCOAp+C140COAp		R_r2519	M_C170CAR+M_CARp<==>M_C170CARp+M_CAR	R976	CARm+C170CAR-->CAR+C170CARm	reversibility/compartment		R_BOUNDARY_GLYCAe	M_GLYCAe-->
R_r2553	M_C5OCOAp+M_COAp-->M_ACCOAp+M_PROPCOAp	R1082	C5OCOAp+COAp-->ACCOAp+PROPCOAp		R_r2520	M_C171CAR+M_CARp<==>M_C171CARp+M_CAR	R977	CARm+C171CAR-->CAR+C171CARm	reversibility/compartment		R_r2810	M_CO2p<==>M_CO2
R_r2542	M_C14OCOAp+M_COAp-->M_ACCOAp+M_C120COAp	R1022	C14OCOAp+COAp-->ACCOAp+C120COAp		R_r2521	M_C180CAR+M_CARp<==>M_C180CARp+M_CAR	R978	CARm+C180CAR-->CAR+C180CARm	reversibility/compartment		R_BOUNDARY_cVVFFe	M_cVVFFe-->
R_r2544	M_C17OCOAp+M_COAp-->M_ACCOAp+M_C150COAp	R1055	C17OCOAp+COAp-->ACCOAp+C150COAp		R_r2522	M_C181CAR+M_CARp<==>M_C181CARp+M_CAR	R979	CARm+C181CAR-->CAR+C181CARm	reversibility/compartment		R_r2811	M_cVVFF<==>M_cVVFFe
R_r2543	M_C12OCOAp+M_COAp-->M_ACCOAp+M_C100COAp	R1027	C12OCOAp+COAp-->ACCOAp+C100COAp		R_r2523	M_C182CAR+M_CARp<==>M_C182CARp+M_CAR	R980	CARm+C182CAR-->CAR+C182CARm	reversibility/compartment		R_r2812	M_cVVFY<==>M_cVVFYe
R_r2545	M_C15OCOAp+M_COAp-->M_ACCOAp+M_C130COAp	R1060	C15OCOAp+COAp-->ACCOAp+C130COAp		R_r2524	M_C183CAR+M_CARp<==>M_C183CARp+M_CAR	R981	CARm+C183CAR-->CAR+C183CARm	reversibility/compartment		R_r2813	M_FADH2e+M_O2e-->M_FADe+M_H2O2e
R_r2608	M_AACCOAp+M_COAp-->2*M_ACCOAp	R1045	AACCOAp+COAp-->2*ACCOAp		R_r2533	M_C10HCOAp+M_NADp-->M_C10OCOAp+M_NADHp	R1031	C10HCOAp+NADp<==>C10OCOAp+NADHp	reversibility		R_r2814	M_ISEA<==>M_ISEAe
R_r2609	M_MAL<==>M_MALp	R1318	MAL<==>MALp		R_r2530	M_C13HCOAp+M_NADp-->M_C13OCOAp+M_NADHp	R1064	C13HCOAp+NADp<==>C13OCOAp+NADHp	reversibility		R_BOUNDARY_ISEAe	M_ISEAe-->
R_BOUNDARY_GLYCOe	M_GLYCOe-->	R1620	GLYCOGENe<==>		R_r2535	M_C8HCOAp+M_NADp-->M_C8OCOAp+M_NADHp	R1036	C8HCOAp+NADp<==>C8OCOAp+NADHp	reversibility		R_BOUNDARY_DMAGGFe	M_DMAGGFe-->
R_BOUNDARY_RAMYGe	M_RAMYGe-->	NR44	AMYDe<==>		R_r2532	M_C11HCOAp+M_NADp-->M_C11OCOAp+M_NADHp	R1069	C11HCOAp+NADp<==>C11OCOAp+NADHp	reversibility		R_r2815	M_DMAGGF<==>M_DMAGGFe
R_RPRUNe	M_RPRUNe-->	NR45	PRNSe<==>		R_r2537	M_C6HCOAp+M_NADp-->M_C6OCOAp+M_NADHp	R1040	C6HCOAp+NADp<==>C6OCOAp+NADHp	reversibility		R_r2816	M_ASAe<==>M_ASA
R_BOUNDARY_GNe	M_GNe-->	R1766	GNe<==>		R_r2534	M_C9HCOAp+M_NADp-->M_C9OCOAp+M_NADHp	R1073	C9HCOAp+NADp<==>C9OCOAp+NADHp	reversibility		R_BOUNDARY_ASAe	M_ASAe-->
R_r2611	M_E4P+M_H2O-->M_E+M_PI	R220	E4P+H2O-->PI+E		R_r2526	M_C18HCOAp+M_NADp-->M_C18OCOAp+M_NADHp	R1011	C18HCOAp+NADp<==>C18OCOAp+NADHp	reversibility		R_r2817	M_APROP<==>M_APROPe
R_r2657	M_H2Oe+M_RAMYGe-->M_DGLCe+M_RPRUNe	NR10	AMYDe+H2Oe-->PRNSe+DGLCe		R_r2539	M_C4HCOAp+M_NADp-->M_AACCOAp+M_NADHp	R1044	C4HCOAp+NADp<==>AACCOAp+NADHp	reversibility		R_BOUNDARY_APROPe	M_APROPe-->
R_r2658	M_H2Oe+M_RPRUNe-->M_DGLCe+M_RMANe	NR11	PRNSe+H2Oe-->MDNe+DGLCe		R_r2536	M_C7HCOAp+M_NADp-->M_C7OCOAp+M_NADHp	R1077	C7HCOAp+NADp<==>C7OCOAp+NADHp	reversibility		R_r2818	M_DFERC-->M_DFERCe
R_BOUNDARY_STARCHe	M_STARCHe-->	R1621	STARe<==>		R_r2527	M_C16HCOAp+M_NADp-->M_C16OCOAp+M_NADHp	R1016	C16HCOAp+NADp<==>C16OCOAp+NADHp	reversibility		R_r2819	M_FERCe-->M_FERC
R_r2707	M_2H3OBUTP+M_5N6RU-->M_6M7M8RIBLUMA+2*M_H2O+M_PI	R178	DB4P+AURA-->D8RL+PI+2*H2O		R_r2538	M_C5HCOAp+M_NADp-->M_C5OCOAp+M_NADHp	R1081	C5HCOAp+NADp<==>C5OCOAp+NADHp	reversibility		R_r2820	M_DFERCe+M_FE3e-->M_FERCe+3*M_He
R_BOUNDARY_ARABANe	M_ARABANe-->	R1624	ARABINe<==>		R_r2529	M_C14HCOAp+M_NADp-->M_C14OCOAp+M_NADHp	R1021	C14HCOAp+NADp<==>C14OCOAp+NADHp	reversibility		R_r2821	M_FERC+3*M_H-->M_DFERC+M_FE3
R_BOUNDARY_XYLANe	M_XYLANe-->	R1625	XYLANe<==>		R_r2525	M_C17HCOAp+M_NADp-->M_C17OCOAp+M_NADHp	R1054	C17HCOAp+NADp<==>C17OCOAp+NADHp	reversibility		R_BOUNDARY_bFRUe	M_bFRUe-->
R_BOUNDARY_GALNe	M_GALNe-->	NR38	GALACTANe<==>		R_r2531	M_C12HCOAp+M_NADp-->M_C12OCOAp+M_NADHp	R1026	C12HCOAp+NADp<==>C12OCOAp+NADHp	reversibility		R_r2822	M_bFRUe<==>M_bFRU
R_BOUNDARY_PECe	M_PECe-->	R1754	PECTINe<==>		R_r2528	M_C15HCOAp+M_NADp-->M_C15OCOAp+M_NADHp	R1059	C15HCOAp+NADp<==>C15OCOAp+NADHp	reversibility		R_BOUNDARY_bGLACe	M_bGLACe-->
R_BOUNDARY_COe	M_COe-->	NR64	COe<==>		R_r2551	M_C9OCOAp+M_COAp-->M_ACCOAp+M_C70COAp+6*M_Hp	R1074	C9OCOAp+COAp-->ACCOAp+C70COAp	protons		R_r2823	M_bGLACe<==>M_bGLAC
R_BOUNDARY_CHLORAe	M_CHLORAe-->	NR41	CLGe<==>		R_r2552	M_C7OCOAp+M_COAp+6*M_Hp-->M_ACCOAp+M_C50COAp	R1078	C7OCOAp+COAp-->ACCOAp+C50COAp	protons		R_BOUNDARY_bLARAB	M_bLARAB-->
R_BOUNDARY_B14MANe	M_B14MANe-->	R1623	MANNANe<==>		R_r2566	M_C80COAp+M_FADp-->M_C8DCOAp+M_FADH2p	R1033;R1034	Hp+C80COAp+FADp-->C8DCOAp+FADH2p;Hp+C80COAp+FADp-->C8DCOAp+FADH2p	protons;protons		R_r2824	M_bLARABe-->M_bLARAB
R_r2849	2*M_H2O2m-->2*M_H2Om+M_O2m	N1	2*H2O2m-->2*H2Om+O2m		R_r2555	M_C110COAp+M_FADp-->M_C11DCOAp+M_FADH2p	R1067;R1066	Hp+C110COAp+FADp-->C11DCOAp+FADH2p;Hp+C110COAp+FADp-->C11DCOAp+FADH2p	protons;protons		R_r2825	M_C70e<==>M_C70
					R_r2567	M_C60COAp+M_FADp-->M_C6DCOAp+M_FADH2p	R1038	Hp+C60COAp+FADp-->C6DCOAp+FADH2p	protons		R_BOUNDARY_C70e	M_C70e-->
					R_r2556	M_C90COAp+M_FADp-->M_C9DCOAp+M_FADH2p	R1071	Hp+C90COAp+FADp-->C9DCOAp+FADH2p	protons		R_r2826	M_E4P+M_H2O+M_NAD-->M_4PEA+M_NADH
					R_r2559	M_C180COAp+M_FADp-->M_C18DCOAp+M_FADH2p	R1009;R1008	Hp+C180COAp+FADp-->C18DCOAp+FADH2p;Hp+C180COAp+FADp-->C18DCOAp+FADH2p	protons;protons		R_r2827	M_ATP+M_LLAC-->M_2PLLAC+M_ADP
					R_r2568	M_C40COAp+M_FADp-->M_C4DCOAp+M_FADH2p	R1042	Hp+C40COAp+FADp-->C4DCOAp+FADH2p	protons		R_r2828	M_2PLLAC+M_H2O-->M_LLAC+M_PI
					R_r2557	M_C70COAp+M_FADp-->M_C7DCOAp+M_FADH2p	R1075	Hp+C70COAp+FADp-->C7DCOAp+FADH2p	protons		R_r2831	M_AKGp-->M_AKG
					R_r2561	M_C160COAp+M_FADp-->M_C16DCOAp+M_FADH2p	R1014;R1013	Hp+C160COAp+FADp-->C16DCOAp+FADH2p;Hp+C160COAp+FADp-->C16DCOAp+FADH2p	protons;protons		R_BOUNDARY_2GGAe	M_2GGAe-->
					R_r2558	M_C50COAp+M_FADp-->M_C5DCOAp+M_FADH2p	R1079	Hp+C50COAp+FADp-->C5DCOAp+FADH2p	protons		R_BOUNDARY_GLYCEAe	M_GLYCEAe-->
					R_r2563	M_C140COAp+M_FADp-->M_C14DCOAp+M_FADH2p	R1018;R1019	Hp+C140COAp+FADp-->C14DCOAp+FADH2p;Hp+C140COAp+FADp-->C14DCOAp+FADH2p	protons;protons		R_r2836	M_ATPm+M_NADHm-->M_ADPm+M_NADPHm
					R_r2560	M_C170COAp+M_FADp-->M_C17DCOAp+M_FADH2p	R1052;R1051	Hp+C170COAp+FADp-->C17DCOAp+FADH2p;Hp+C170COAp+FADp-->C17DCOAp+FADH2p	protons;protons		R_r2837	M_LAC+M_PYRm-->M_LACm+M_PYR
					R_r2564	M_C120COAp+M_FADp-->M_C12DCOAp+M_FADH2p	R1023;R1024	Hp+C120COAp+FADp-->C12DCOAp+FADH2p;Hp+C120COAp+FADp-->C12DCOAp+FADH2p	protons;protons		R_r2838	M_LLAC+M_PYRm-->M_LLACm+M_PYR
					R_r2562	M_C150COAp+M_FADp-->M_C15DCOAp+M_FADH2p	R1057;R1056	Hp+C150COAp+FADp-->C15DCOAp+FADH2p;Hp+C150COAp+FADp-->C15DCOAp+FADH2p	protons;protons		R_BOUNDARY_IND3ACDOXe	M_IND3ACDOXe-->
					R_r2565	M_C100COAp+M_FADp-->M_C10DCOAp+M_FADH2p	R1029;R1028	Hp+C100COAp+FADp-->C10DCOAp+FADH2p;Hp+C100COAp+FADp-->C10DCOAp+FADH2p	protons;protons		R_BOUNDARY_ACNLe	M_ACNLe-->
					R_r2554	M_C130COAp+M_FADp-->M_C13DCOAp+M_FADH2p	R1061;R1062	Hp+C130COAp+FADp-->C13DCOAp+FADH2p;Hp+C130COAp+FADp-->C13DCOAp+FADH2p	protons;protons		R_r2839	M_ACNLe<==>M_ACNL
					R_r2569	M_C13DCOAp+M_H2Op-->M_C13HCOAp	R1063	C13DCOAp+H2Op<==>C13HCOAp	reversibility		R_BOUNDARY_3HPROe	M_3HPROe-->
					R_r2581	M_C8DCOAp+M_H2Op-->M_C8HCOAp	R1035	C8DCOAp+H2Op<==>C8HCOAp	reversibility		R_BOUNDARY_T3HPROe	M_T3HPROe-->
					R_r2570	M_C11DCOAp+M_H2Op-->M_C11HCOAp	R1068	C11DCOAp+H2Op<==>C11HCOAp	reversibility		R_r2840	M_3HPROe<==>M_3HPRO
					R_r2582	M_C6DCOAp+M_H2Op-->M_C6HCOAp	R1039	C6DCOAp+H2Op<==>C6HCOAp	reversibility		R_r2841	M_T3HPROe<==>M_T3HPRO
					R_r2571	M_C9DCOAp+M_H2Op-->M_C9HCOAp	R1072	C9DCOAp+H2Op<==>C9HCOAp	reversibility		R_r2842	M_FE3-->M_FE2
					R_r2574	M_C18DCOAp+M_H2Op-->M_C18HCOAp	R1010	C18DCOAp+H2Op<==>C18HCOAp	reversibility		R_r2843	M_OBUTe<==>M_OBUT
					R_r2583	M_C4DCOAp+M_H2Op-->M_C4HCOAp	R1043	C4DCOAp+H2Op<==>C4HCOAp	reversibility		R_r2844	M_METHe<==>M_METH
					R_r2572	M_C7DCOAp+M_H2Op-->M_C7HCOAp	R1076	C7DCOAp+H2Op<==>C7HCOAp	reversibility		R_r2845	M_BMANBIOe+M_H2Oe-->2*M_MANe
					R_r2576	M_C16DCOAp+M_H2Op-->M_C16HCOAp	R1015	C16DCOAp+H2Op<==>C16HCOAp	reversibility		R_r2846	M_MSOe<==>M_MSO
					R_r2573	M_C5DCOAp+M_H2Op-->M_C5HCOAp	R1080	C5DCOAp+H2Op<==>C5HCOAp	reversibility		R_r2848	M_24DH356TMBAL<==>M_24DH356TMBALe
					R_r2578	M_C14DCOAp+M_H2Op-->M_C14HCOAp	R1020	C14DCOAp+H2Op<==>C14HCOAp	reversibility		R_BOUNDARY_24DH356TMBALe	M_24DH356TMBALe-->
					R_r2575	M_C17DCOAp+M_H2Op-->M_C17HCOAp	R1053	C17DCOAp+H2Op<==>C17HCOAp	reversibility
					R_r2579	M_C12DCOAp+M_H2Op-->M_C12HCOAp	R1025	C12DCOAp+H2Op<==>C12HCOAp	reversibility
					R_r2577	M_C15DCOAp+M_H2Op-->M_C15HCOAp	R1058	C15DCOAp+H2Op<==>C15HCOAp	reversibility
					R_r2580	M_C10DCOAp+M_H2Op-->M_C10HCOAp	R1030	C10DCOAp+H2Op<==>C10HCOAp	reversibility
					R_r2584	M_C171COAp+M_CARp<==>M_C171CARp+M_COAp	R994;R960	C171CARm+COAm<==>CARm+C171COAm;C171COA+CAR<==>COA+C171CAR	compartment;compartment
					R_r2604	M_ACCAR+M_CARp<==>M_ACCARp+M_CAR	NR19	CARm+ALCAR<==>CAR+ALCARm	compartment
					R_r2613	M_GNe<==>M_GN	R1366	GNe+He<==>GN+H	protons
					R_r2622	M_ATPp+M_C100p+M_COAp-->M_AMPp+M_C100COAp+M_PPIp	R931	C100+COA+ATP-->C100COA+PPI+AMP+H	protons/compartment
					R_r2624	M_ATPp+M_C80p+M_COAp-->M_AMPp+M_C80COAp+M_PPIp	R930	C80+COA+ATP-->C80COA+PPI+AMP+H	protons/compartment
					R_r2626	M_ATPp+M_C60p+M_COAp-->M_AMPp+M_C60COAp+M_PPIp	R929	C60+COA+ATP-->C60COA+PPI+AMP+H	protons/compartment
					R_r2646	M_AMP+M_H2O-->M_IMP+M_NH3	R641	AMP+H+H2O-->IMP+NH3	protons
					R_r2654	M_H2O+M_H2SO3+M_O2-->M_H2O2+M_SLF	R1235	H2SO3+O2+H2O<==>SLF+H2O2	reversibility
					R_r2655	M_MYOI+M_O2-->M_GLCUNT+M_H2O	R1136	MYOI+O2<==>GLCUNT+H2O+H	reversibility/protons
					R_r2673	M_GLCe-->M_bDGLCe	r1e	GLCe<==>BDGLCe	reversibility
					R_r2702	M_GTP+3*M_H2O-->M_25D6RPPP+M_FOR+M_PPI	R173	GTP+3*H2O-->D6RP5P+PPI+FOR+3*H	protons
					R_r2703	M_RL5P<==>M_2H3OBUTP+M_FOR	R177	RL5P-->DB4P+FOR+H	reversibility/protons
					R_r2708	M_6M7M8RIBLUMA-->M_5N6RU+M_RIBOFLAV	R179	2*D8RL-->AURA+RIBOFLAVIN	stoichiometry
					R_r2800	M_FOR+M_O2-->M_CO2+M_H2O2	R74	FOR+O2+H-->H2O2+CO2	protons
					R_r2710	M_ADPR+M_H2O-->M_AMP+M_R5P	R713	ADPR+H2O-->AMP+R5P+2*H	protons
					R_r2829	M_ICITp+M_NADPp<==>M_AKGp+M_CO2p+M_NADPHp	R38;R40	ICITm+NADPm-->AKGm+CO2m+NADPHm;ICIT+NADP-->AKG+CO2+NADPH	reversibility/compartment;reversibility/compartment
					R_r2830	M_ICIT-->M_ICITp	R1317	ICIT<==>ICITp	reversibility
					R_r2832	M_ACCOAp+M_GLXp+M_H2Op-->M_COAp+M_MALp	R54	ACCOAp+H2Op+GLXp-->MALp+COAp+Hp	protons
					R_r2833	M_GLX-->M_GLXp	R1312	GLX<==>GLXp	reversibility
					R_r2834	M_NADPHm+M_NADm<==>M_NADHm+M_NADPm	R775	NADP+NADH-->NADPH+NAD	reversibility/compartment
					R_r2835	M_ATPm+M_NADm-->M_ADPm+M_NADPm	R773	ATP+NAD-->ADP+NADP+H	protons/compartment
					R_r2847	M_FGT+M_H2O-->M_FOR+M_RGT	R72	FGT+H2O-->FOR+RGT+H	protons
					R_r2850	M_FE2+M_SIRHCHL-->2*M_H+M_SIROH	R437	SHCR-->SIHM	protons/metabolites
					R_r2851	M_ATPp+M_C200p+M_COAp-->M_AMPp+M_C200COAp+M_PPIp	R948	C200+COA+ATP-->C200COA+PPI+AMP+H	protons/compartment

## Sheet: Genes
GENES IN BOTH iDU1756 and iJB1325			GENES UNIQUE TO iDU1756		GENES UNIQUE TO iJB1325
iDU1756 gene ID	iJB1325 gene ID		iDU1756 gene ID		iJB1325 gene ID
Aspni7_1000708	G_1000708		Aspni7_1187592		G_1185607
Aspni7_1003271	G_1003271		Aspni7_1185607		G_1117050
Aspni7_1004906	G_1004906		Aspni7_1168378		G_1092679
Aspni7_1005336	G_1005336		Aspni7_1157820		G_1145307
Aspni7_1012621	G_1012621		Aspni7_1157659		G_1183449
Aspni7_1014459	G_1014459		Aspni7_1093955		G_1186258
Aspni7_1019169	G_1019169		Aspni7_1170464		G_1147014
Aspni7_1023059	G_1023059		Aspni7_211172		G_1161943
Aspni7_1024201	G_1024201		Aspni7_1132762		G_1135637
Aspni7_1024420	G_1024420		Aspni7_1119170		G_1187618
Aspni7_1025773	G_1025773		Aspni7_1162666		G_1180991
Aspni7_1025854	G_1025854		Aspni7_1124909		G_1118684
Aspni7_1025889	G_1025889		Aspni7_1227886		G_1120611
Aspni7_1026385	G_1026385		Aspni7_1183091		G_1097533
Aspni7_1027508	G_1027508		Aspni7_1100218		G_1171206
Aspni7_1027809	G_1027809		Aspni7_1116634		G_1159629
Aspni7_1028444	G_1028444		Aspni7_1180702		G_1130591
Aspni7_1029021	G_1029021		Aspni7_1158149		G_1168867
Aspni7_1030027	G_1030027		Aspni7_1219440		G_1143244
Aspni7_1030265	G_1030265		Aspni7_1161945		G_1122656
Aspni7_1031996	G_1031996		Aspni7_1117524		G_1153411
Aspni7_1032669	G_1032669		Aspni7_126525		G_1117695
Aspni7_1035270	G_1035270		Aspni7_1097714		G_1120654
Aspni7_1035868	G_1035868		Aspni7_1155493		G_1115106
Aspni7_1037649	G_1037649		Aspni7_1168674		G_1189217
Aspni7_1039502	G_1039502		Aspni7_1121819		G_1171176
Aspni7_1079562	G_1079838		Aspni7_1129990		G_1127952
Aspni7_1079885	G_1080161		Aspni7_1188379		G_1102578
Aspni7_1080018	G_1080294		Aspni7_1156951		G_1149242
Aspni7_1080076	G_1080352		Aspni7_1181057		G_51907
Aspni7_1080105	G_1080381		Aspni7_1129086		G_1182941
Aspni7_1080155	G_1080431		Aspni7_1182336		G_43578
Aspni7_1080257	G_1080533		Aspni7_1115082		G_1132584
Aspni7_1080271	G_1080547		Aspni7_1111705		G_1146518
Aspni7_1080335	G_1080611		Aspni7_1024820		G_1127636
Aspni7_1080687	G_1080963		Aspni7_1155703		G_1090687
Aspni7_1080805	G_1081081		Aspni7_180621		G_1107788
Aspni7_1080879	G_1081155		Aspni7_1143845		G_1090754
Aspni7_1081084	G_1081360		Aspni7_1094930		G_1185764
Aspni7_1081427	G_1081703		Aspni7_1126157		G_1123432
Aspni7_1081473	G_1081749		Aspni7_1183901		G_1158928
Aspni7_1081535	G_1081811		Aspni7_1162110		G_1165947
Aspni7_1081783	G_1082059		Aspni7_1120384		G_1216774
Aspni7_1082229	G_1082505		Aspni7_1160823		G_1174549
Aspni7_1082298	G_1082574		Aspni7_1099994		G_1093220
Aspni7_1082546	G_1082822		Aspni7_1165620		G_Unknown5
Aspni7_1084043	G_1084319		Aspni7_1121847		G_1127864
Aspni7_1084145	G_1084421		Aspni7_1163829		G_1167780
Aspni7_1084547	G_1084823		Aspni7_1115661		G_1143467
Aspni7_1084705	G_1084981		Aspni7_1102292		G_1160923
Aspni7_1084761	G_1085037		Aspni7_1163716		G_1022562
Aspni7_1085086	G_1085362		Aspni7_1159860		G_1148721
Aspni7_1085438	G_1085714		Aspni7_1177783		G_1183736
Aspni7_1085858	G_1086134		Aspni7_1151932		G_1189554
Aspni7_1085888	G_1086164		Aspni7_201822		G_1146131
Aspni7_1086420	G_1086696		Aspni7_57046		G_1146362
Aspni7_1086468	G_1086744		Aspni7_1185543		G_1127125
Aspni7_1087026	G_1087302		Aspni7_45672		G_1127122
Aspni7_1087590	G_1087866		Aspni7_1115442		G_1095023
Aspni7_1087617	G_1087893		Aspni7_1181587		G_1070139
Aspni7_1087707	G_1087983		Aspni7_1132303		G_1143382
Aspni7_1088278	G_1088554		Aspni7_1180212		G_1203002
Aspni7_1088447	G_1088723		Aspni7_1154557		G_1111599
Aspni7_1088919	G_1089195		Aspni7_37415		G_1178344
Aspni7_1089031	G_1089307		Aspni7_46120		G_1096169
Aspni7_1089325	G_1089601		Aspni7_1154526		G_1223378
Aspni7_1089614	G_1089890		Aspni7_44186		G_1096316
Aspni7_1090214	G_1090490		Aspni7_1171922		G_1178349
Aspni7_1090836	G_1091112		Aspni7_1099494		G_1178350
Aspni7_1091089	G_1091365		Aspni7_180245		G_1178351
Aspni7_1092059	G_1092335		Aspni7_125440		G_1112443
Aspni7_1092522	G_1092798		Aspni7_1208541		G_1139475
Aspni7_1092529	G_1092805		Aspni7_1187874		G_1139476
Aspni7_1092679	G_1092955		Aspni7_1179013		G_1080365
Aspni7_1092956	G_1093232		Aspni7_126399		G_1148903
Aspni7_1093505	G_1093781		Aspni7_1188395		G_1114921
Aspni7_1093679	G_1093955		Aspni7_1156575		G_1114924
Aspni7_1093795	G_1094071		Aspni7_1118321		G_1079760
Aspni7_1093855	G_1094131		Aspni7_1090254		G_1114932
Aspni7_1094006	G_1094282		Aspni7_1012763		G_1169710
Aspni7_1094259	G_1094535		Aspni7_1183286		G_1142800
Aspni7_1094435	G_1094711		Aspni7_1182526		G_1142798
Aspni7_1095019	G_1095295		Aspni7_1121222		G_1109185
Aspni7_1095176	G_1095452		Aspni7_1092763		G_1117173
Aspni7_1095189	G_1095465		Aspni7_1155546		G_1186774
Aspni7_1095644	G_1095920		Aspni7_1177342		G_1189447
Aspni7_1095874	G_1096150		Aspni7_1172293		G_1146377
Aspni7_1096039	G_1096315		Aspni7_1224244		G_1109965
Aspni7_1096049	G_1096325		Aspni7_1170176		G_1161212
Aspni7_1096339	G_1096615		Aspni7_1168935		G_1093088
Aspni7_1096542	G_1096818		Aspni7_38142		G_1109981
Aspni7_1097728	G_1098004		Aspni7_1187870		G_1163630
Aspni7_1097906	G_1098182		Aspni7_41792		G_1101334
Aspni7_1098047	G_1098323		Aspni7_1188611		G_1177078
Aspni7_1098132	G_1098408		Aspni7_1108362		G_1177354
Aspni7_1098211	G_1098487		Aspni7_1221806		G_1086126
Aspni7_1098376	G_1098652		Aspni7_126166		G_1169485
Aspni7_1098508	G_1098784		Aspni7_1224046		G_1188998
Aspni7_1098546	G_1098822		Aspni7_1158649		G_1227768
Aspni7_1098574	G_1098850		Aspni7_1229092		G_1180051
Aspni7_1098768	G_1099044		Aspni7_1169293		G_1159512
Aspni7_1098926	G_1099202		Aspni7_1133631		G_1103187
Aspni7_1099233	G_1099509		Aspni7_1123188		G_1132333
Aspni7_1099236	G_1099512		Aspni7_1099589		G_1153811
Aspni7_1099409	G_1099685		Aspni7_1189098		G_1216382
Aspni7_1099425	G_1099701		Aspni7_1187392		G_1084656
Aspni7_1099435	G_1099711		Aspni7_1128137		G_1153810
Aspni7_1099453	G_1099729		Aspni7_1168138		G_1125828
Aspni7_1099601	G_1099877		Aspni7_1158589		G_1115058
Aspni7_1099760	G_1100036		Aspni7_1188978		G_1096235
Aspni7_1099887	G_1100163		Aspni7_1184154		G_1105592
Aspni7_1100308	G_1100584		Aspni7_1181574		G_1104661
Aspni7_1100408	G_1100684		Aspni7_205624		G_1220597
Aspni7_1100425	G_1100701		Aspni7_1114635		G_1186340
Aspni7_1100802	G_1101078		Aspni7_1166770		G_1119411
Aspni7_1100843	G_1101119		Aspni7_1092133		G_1082688
Aspni7_1101311	G_1101587		Aspni7_1188070		G_1168530
Aspni7_1101452	G_1101728		Aspni7_1168324		G_43869
Aspni7_1101634	G_1101910		Aspni7_1207585		G_1158405
Aspni7_1101638	G_1101914		Aspni7_1164036		G_1182082
Aspni7_1101697	G_1101973		Aspni7_1126144		G_1148346
Aspni7_1101747	G_1102023		Aspni7_1203955		G_205484
Aspni7_1101794	G_1102070		Aspni7_128935		G_43391
Aspni7_1101852	G_1102128		Aspni7_1121239		G_1181920
Aspni7_1102323	G_1102599		Aspni7_1121569		G_1184356
Aspni7_1102389	G_1102665		Aspni7_1106086		G_1105289
Aspni7_1102437	G_1102713		Aspni7_1122741		G_1182623
Aspni7_1102463	G_1102739		Aspni7_1186404		G_177364
Aspni7_1102469	G_1102745		Aspni7_1155426		G_1146720
Aspni7_1102896	G_1103172		Aspni7_1212442		G_1109378
Aspni7_1102983	G_1103259		Aspni7_1160621		G_1164115
Aspni7_1103194	G_1103470		Aspni7_1129203		G_1160975
Aspni7_1103225	G_1103501		Aspni7_1113616		G_1147186
Aspni7_1103291	G_1103567		Aspni7_1141413		G_1115775
Aspni7_1103304	G_1103580		Aspni7_1099741		G_1144603
Aspni7_1103981	G_1104257		Aspni7_1103961		G_1112735
Aspni7_1104192	G_1104468		Aspni7_1166087		G_1174588
Aspni7_1104448	G_1104724		Aspni7_1154971		G_1107260
Aspni7_1104458	G_1104734		Aspni7_1147709		G_1177818
Aspni7_1104512	G_1104788		Aspni7_1126414		G_1200456
Aspni7_1104917	G_1105193		Aspni7_1111182		G_1093051
Aspni7_1104944	G_1105220		Aspni7_1116809		G_1159857
Aspni7_1105099	G_1105375		Aspni7_1205318		G_1184156
Aspni7_1105321	G_1105597		Aspni7_1182071		G_1126586
Aspni7_1105555	G_1105831		Aspni7_1213558		G_1131927
Aspni7_1105617	G_1105893		Aspni7_1144750		G_1176233
Aspni7_1105733	G_1106009		Aspni7_1122226		G_1082433
Aspni7_1105781	G_1106057		Aspni7_1122291		G_1100801
Aspni7_1105787	G_1106063		Aspni7_1120475		G_1160771
Aspni7_1105895	G_1106171		Aspni7_200307		G_1102165
Aspni7_1106041	G_1106317		Aspni7_1120513		G_1104743
Aspni7_1106244	G_1106520		Aspni7_1157794		G_1163253
Aspni7_1106288	G_1106564		Aspni7_1188655		G_1172305
Aspni7_1106331	G_1106607		Aspni7_1098598		G_1104880
Aspni7_1106359	G_1106635		Aspni7_1187587		G_1153641
Aspni7_1106429	G_1106705		Aspni7_1187766		G_172633
Aspni7_1106872	G_1107148		Aspni7_1172624		G_1226615
Aspni7_1107073	G_1107349		Aspni7_1100661		G_1181450
Aspni7_1107195	G_1107471		Aspni7_1099579		G_1143050
Aspni7_1107325	G_1107601		Aspni7_1155967		G_1156829
Aspni7_1107328	G_1107604		Aspni7_40569		G_1186995
Aspni7_1107499	G_1107775		Aspni7_1176066		G_1159716
Aspni7_1107881	G_1108157		Aspni7_1152548		G_1160540
Aspni7_1107897	G_1108173		Aspni7_1108026		G_1128317
Aspni7_1107961	G_1108237		Aspni7_1158485		G_209956
Aspni7_1108450	G_1108726		Aspni7_1124526		G_1137861
Aspni7_1108649	G_1108925		Aspni7_1110208		G_1153876
Aspni7_1108731	G_1109007		Aspni7_1177960		G_1130105
Aspni7_1108869	G_1109145		Aspni7_137356		G_1148640
Aspni7_1108924	G_1109200		Aspni7_1098206		G_1208872
Aspni7_1108986	G_1109262		Aspni7_1181816		G_213042
Aspni7_1109016	G_1109292		Aspni7_1161532		G_1182902
Aspni7_1109917	G_1110193		Aspni7_1163724		G_1151951
Aspni7_1109970	G_1110246		Aspni7_1183869		G_1228143
Aspni7_1110134	G_1110410		Aspni7_1157864		G_1163802
Aspni7_1110412	G_1110688		Aspni7_1130146		G_1081809
Aspni7_1110482	G_1110758		Aspni7_1173335		G_1126626
Aspni7_1110546	G_1110822		Aspni7_1188378		G_1129833
Aspni7_1110659	G_1110935		Aspni7_188804		G_1118883
Aspni7_1110693	G_1110969		Aspni7_1111755		G_1187490
Aspni7_1110783	G_1111059		Aspni7_1178394		G_1179575
Aspni7_1110798	G_1111074		Aspni7_1183876		G_1079721
Aspni7_1110824	G_1111100		Aspni7_1090376		G_1120095
Aspni7_1110828	G_1111104		Aspni7_1090937		G_1144973
Aspni7_1111060	G_1111336		Aspni7_1098476		G_1148245
Aspni7_1111358	G_1111634		Aspni7_1172014		G_1135643
Aspni7_1111701	G_1111977		Aspni7_207936		G_1144510
Aspni7_1111858	G_1112134		Aspni7_1094595		G_1036678
Aspni7_1112026	G_1112302		Aspni7_1131714		G_1112798
Aspni7_1112086	G_1112362		Aspni7_1116622		G_1109827
Aspni7_1112365	G_1112641		Aspni7_38549		G_1011623
Aspni7_1112407	G_1112683		Aspni7_1148559		G_1143998
Aspni7_1112718	G_1112994		Aspni7_1107655		G_1147498
Aspni7_1113010	G_1113286		Aspni7_1143936		G_1038713
Aspni7_1113287	G_1113563		Aspni7_1207177		G_1147068
Aspni7_1113389	G_1113665		Aspni7_1183897		G_1171628
Aspni7_1113589	G_1113865		Aspni7_48775		G_1145633
Aspni7_1113654	G_1113930		Aspni7_1104636		G_1147518
Aspni7_1113837	G_1114113		Aspni7_1215756		G_1145418
Aspni7_1113924	G_1114200		Aspni7_1111223		G_1141511
Aspni7_1114396	G_1114672		Aspni7_1178374		G_1009233
Aspni7_1114420	G_1114696		Aspni7_1183154		G_1146633
Aspni7_1114423	G_1114699		Aspni7_1226482		G_1178899
Aspni7_1114520	G_1114796		Aspni7_1171920		G_1147632
Aspni7_1114556	G_1114832		Aspni7_1107081		G_204505
Aspni7_1114588	G_1114864		Aspni7_1186687		G_1148089
Aspni7_1114591	G_1114867		Aspni7_1229200		G_1145709
Aspni7_1114592	G_1114868		Aspni7_1126871		G_1142455
Aspni7_1114655	G_1114931		Aspni7_1153352		G_1148454
Aspni7_1114677	G_1114953		Aspni7_1134428		G_1147633
Aspni7_1114821	G_1115097		Aspni7_1180726		G_1143425
Aspni7_1114837	G_1115113		Aspni7_1180887		G_1148457
Aspni7_1114983	G_1115259		Aspni7_1178550		G_1142890
Aspni7_1115313	G_1115589		Aspni7_1160216		G_1147946
Aspni7_1115373	G_1115649		Aspni7_1015414		G_1135907
Aspni7_1115461	G_1115737		Aspni7_1187022		G_1147492
Aspni7_1115470	G_1115746		Aspni7_1163760		G_1144422
Aspni7_1115539	G_1115815		Aspni7_1107630		G_1144826
Aspni7_1115583	G_1115859		Aspni7_1226893		G_1101547
Aspni7_1115666	G_1115942		Aspni7_1122260		G_1145993
Aspni7_1115814	G_1116090		Aspni7_1172501		G_1144167
Aspni7_1115957	G_1116233		Aspni7_1149963		G_1143355
Aspni7_1116074	G_1116350		Aspni7_1152212		G_1146010
Aspni7_1116094	G_1116370		Aspni7_1157348		G_1146717
Aspni7_1116124	G_1116400		Aspni7_1102867		G_1148192
Aspni7_1116274	G_1116550		Aspni7_1086428		G_1148073
Aspni7_1116309	G_1116585		Aspni7_1083364		G_1147892
Aspni7_1116407	G_1116683		Aspni7_1155476		G_138257
Aspni7_1116605	G_1116881		Aspni7_1111981		G_1143025
Aspni7_1116766	G_1117042		Aspni7_1091425		G_1144449
Aspni7_1116782	G_1117058		Aspni7_1121800		G_1115657
Aspni7_1117050	G_1117326		Aspni7_1162388		G_1144466
Aspni7_1117068	G_1117344		ASPNIDRAFT_194527		G_1145113
Aspni7_1117161	G_1117437		Aspni7_1162736		G_1143074
Aspni7_1117337	G_1117613		Aspni7_1186628		G_1144377
Aspni7_1117390	G_1117666		Aspni7_1109949		G_1143423
Aspni7_1117410	G_1117686		Aspni7_1183023		G_1143767
Aspni7_1117413	G_1117689		Aspni7_1125014		G_203246
Aspni7_1117523	G_1117799		Aspni7_1160649		G_1006858
Aspni7_1117532	G_1117808		Aspni7_182430		G_1162522
Aspni7_1117716	G_1117992		Aspni7_1187253		G_1145415
Aspni7_1117757	G_1118033		Aspni7_1102814		G_1187127
Aspni7_1117792	G_1118068		Aspni7_1159464		G_1158767
Aspni7_1117798	G_1118074		Aspni7_1189264		G_1155581
Aspni7_1117813	G_1118089		Aspni7_1126962		G_1146007
Aspni7_1117857	G_1118133		Aspni7_1173382		G_1143652
Aspni7_1118002	G_1118278		Aspni7_1117636		G_1021467
Aspni7_1118030	G_1118306		Aspni7_1157877		G_1144936
Aspni7_1118079	G_1118355		Aspni7_1105418		G_1146924
Aspni7_1118133	G_1118409		Aspni7_1180118		G_1147949
Aspni7_1118174	G_1118450		Aspni7_1187703		G_1103182
Aspni7_1118413	G_1118689		Aspni7_1099883		G_1148239
Aspni7_1118428	G_1118704		Aspni7_1104174		G_1147842
Aspni7_1118594	G_1118870		Aspni7_1158719		G_1142507
Aspni7_1118628	G_1118904		Aspni7_1158713		G_1142411
Aspni7_1118640	G_1118916		Aspni7_1126209		G_1147192
Aspni7_1118819	G_1119095		Aspni7_1087972		G_1147785
Aspni7_1118856	G_1119132		Aspni7_1129152		G_1141544
Aspni7_1118923	G_1119199		Aspni7_1116444		G_1114888
Aspni7_1119041	G_1119317		Aspni7_1185323		G_1168912
Aspni7_1119231	G_1119507		Aspni7_1099157		G_1095195
Aspni7_1119256	G_1119532		Aspni7_1114763		G_1144651
Aspni7_1119261	G_1119537		Aspni7_1163055		G_1142310
Aspni7_1119402	G_1119678		Aspni7_1174960		G_1128309
Aspni7_1119509	G_1119785		Aspni7_1188538		G_1209042
Aspni7_1119521	G_1119797		Aspni7_1127838		G_1158117
Aspni7_1119580	G_1119856		Aspni7_1166315		G_128981
Aspni7_1119648	G_1119924		Aspni7_1168243		G_1099585
Aspni7_1119655	G_1119931		Aspni7_1179270		G_1159580
Aspni7_1119826	G_1120102		Aspni7_1082604		G_1189490
Aspni7_1119867	G_1120143		Aspni7_1122775		G_41698
Aspni7_1119878	G_1120154		Aspni7_1180495		G_1118535
Aspni7_1119886	G_1120162		Aspni7_1107461		G_1164602
Aspni7_1119969	G_1120245		Aspni7_1146214		G_1164747
Aspni7_1120239	G_1120515		Aspni7_1162209		G_1088007
Aspni7_1120387	G_1120663		Aspni7_1151422		G_1180979
Aspni7_1120560	G_1120836		Aspni7_1156453		G_1181533
Aspni7_1120588	G_1120864		Aspni7_1167128		G_1186901
Aspni7_1120648	G_1120924		Aspni7_1114009		G_1160821
Aspni7_1120740	G_1121016		Aspni7_1182616		G_1167022
Aspni7_1120765	G_1121041		Aspni7_1161152		G_42165
Aspni7_1120915	G_1121191		Aspni7_1153159		G_1174516
Aspni7_1120960	G_1121236		Aspni7_1148740		G_1106895
Aspni7_1121374	G_1121650		Aspni7_1142967		G_1171683
Aspni7_1121450	G_1121726		Aspni7_1179012		G_1152897
Aspni7_1121539	G_1121815		Aspni7_1140321		G_1182057
Aspni7_1121585	G_1121861		Aspni7_1160041		G_1164321
Aspni7_1121621	G_1121897		Aspni7_42292		G_1143611
Aspni7_1121761	G_1122037		Aspni7_1185767		G_1113742
Aspni7_1121846	G_1122122		Aspni7_1188051		G_1173061
Aspni7_1121932	G_1122208		Aspni7_1220365		G_52431
Aspni7_1121944	G_1122220		Aspni7_1132825		G_1097644
Aspni7_1122081	G_1122357		Aspni7_1159980		G_1158710
Aspni7_1122092	G_1122368		Aspni7_1115726		G_1227131
Aspni7_1122407	G_1122683		Aspni7_1163775		G_1102893
Aspni7_1122523	G_1122799		Aspni7_48985		G_51523
Aspni7_1122604	G_1122880		Aspni7_1146737		G_1127955
Aspni7_1122786	G_1123062		Aspni7_1087730		G_1182474
Aspni7_1122870	G_1123146		Aspni7_1164468		G_1165099
Aspni7_1123047	G_1123323		Aspni7_1150345		G_1120470
Aspni7_1123159	G_1123435		Aspni7_1084244		G_1153822
Aspni7_1123173	G_1123449		Aspni7_41422		G_1210645
Aspni7_1123262	G_1123538		Aspni7_1154752		G_1141823
Aspni7_1123274	G_1123550		Aspni7_1123279
Aspni7_1123413	G_1123689		Aspni7_45789
Aspni7_1123593	G_1123869		Aspni7_1120791
Aspni7_1123618	G_1123894		Aspni7_1116243
Aspni7_1123727	G_1124003		Aspni7_1165383
Aspni7_1123739	G_1124015		Aspni7_1206422
Aspni7_1123789	G_1124065		Aspni7_1085687
Aspni7_1123897	G_1124173		Aspni7_1227951
Aspni7_1124090	G_1124366		Aspni7_1125146
Aspni7_1124151	G_1124427		Aspni7_1125079
Aspni7_1124165	G_1124441		Aspni7_52617
Aspni7_1124252	G_1124528		Aspni7_1210999
Aspni7_1124343	G_1124619		Aspni7_1159718
Aspni7_1124492	G_1124768		Aspni7_1157253
Aspni7_1124625	G_1124901		Aspni7_1165255
Aspni7_1124700	G_1124976		Aspni7_1082955
Aspni7_1125022	G_1125298		Aspni7_1160977
Aspni7_1125076	G_1125352		Aspni7_191606
Aspni7_1125086	G_1125362		Aspni7_54649
Aspni7_1125134	G_1125410		Aspni7_1177866
Aspni7_1125300	G_1125576		Aspni7_1177871
Aspni7_1125366	G_1125642		Aspni7_1129288
Aspni7_1125571	G_1125847		Aspni7_1156454
Aspni7_1125575	G_1125851		Aspni7_1130788
Aspni7_1125617	G_1125893		Aspni7_1098273
Aspni7_1125793	G_1126069		Aspni7_1087806
Aspni7_1125889	G_1126165		Aspni7_1177731
Aspni7_1125893	G_1126169		Aspni7_1184212
Aspni7_1125908	G_1126184		Aspni7_1141641
Aspni7_1126090	G_1126366		Aspni7_1181447
Aspni7_1126174	G_1126450		Aspni7_1157411
Aspni7_1126238	G_1126514		Aspni7_1183575
Aspni7_1126241	G_1126517		Aspni7_1163981
Aspni7_1126271	G_1126547		Aspni7_1147378
Aspni7_1126368	G_1126644		Aspni7_1038150
Aspni7_1126375	G_1126651		Aspni7_1091958
Aspni7_1126508	G_1126784		ASPNIDRAFT_212120
Aspni7_1126600	G_1126876		Aspni7_1213726
Aspni7_1126790	G_1127066		Aspni7_1174618
Aspni7_1127082	G_1127358		Aspni7_1086727
Aspni7_1127092	G_1127368		Aspni7_1152903
Aspni7_1127166	G_1127442		Aspni7_1154391
Aspni7_1127224	G_1127500		Aspni7_1160118
Aspni7_1127282	G_1127558		Aspni7_1080702
Aspni7_1127577	G_1127853		Aspni7_1125956
Aspni7_1127715	G_1127991		Aspni7_225592
Aspni7_1127973	G_1128249		Aspni7_1187508
Aspni7_1127980	G_1128256		Aspni7_1143583
Aspni7_1127985	G_1128261		Aspni7_1188360
Aspni7_1127991	G_1128267		Aspni7_1095605
Aspni7_1128227	G_1128503		Aspni7_1142582
Aspni7_1128408	G_1128684		Aspni7_1151842
Aspni7_1128430	G_1128706		Aspni7_1142998
Aspni7_1128495	G_1128771		Aspni7_1143428
Aspni7_1128838	G_1129114		Aspni7_1145924
Aspni7_1129216	G_1129492		Aspni7_1182261
Aspni7_1129386	G_1129662		Aspni7_1145341
Aspni7_1129421	G_1129697		Aspni7_1188361
Aspni7_1129665	G_1129941		Aspni7_1145281
Aspni7_1129677	G_1129953		Aspni7_1101614
Aspni7_1129917	G_1130193		Aspni7_1158978
Aspni7_1130030	G_1130306		Aspni7_1155563
Aspni7_1130037	G_1130313		Aspni7_1141366
Aspni7_1130053	G_1130329		Aspni7_1146360
Aspni7_1130378	G_1130654		Aspni7_1141219
Aspni7_1130785	G_1131061		Aspni7_1176298
Aspni7_1131121	G_1131397		Aspni7_1146392
Aspni7_1131167	G_1131443		Aspni7_1147204
Aspni7_1131244	G_1131520		Aspni7_1144699
Aspni7_1131322	G_1131598		Aspni7_1144091
Aspni7_1131686	G_1131962		Aspni7_1141486
Aspni7_1131689	G_1131965		Aspni7_1145907
Aspni7_1131693	G_1131969		Aspni7_1088939
Aspni7_1132532	G_1132808		Aspni7_1144015
Aspni7_1132661	G_1132937		Aspni7_1168662
Aspni7_1132679	G_1132955		Aspni7_1147942
Aspni7_1132706	G_1132982		Aspni7_1120082
Aspni7_1133420	G_1133696		Aspni7_1186115
Aspni7_1133528	G_1133804		Aspni7_1167192
Aspni7_1133629	G_1133905		Aspni7_1098976
Aspni7_1133633	G_1133909		Aspni7_1147446
Aspni7_1133825	G_1134101		Aspni7_1145264
Aspni7_1134654	G_1134930		Aspni7_1115054
Aspni7_1135072	G_1135348		Aspni7_1119791
Aspni7_1135339	G_1135615		Aspni7_1151633
Aspni7_1135488	G_1135764		Aspni7_1160579
Aspni7_1136017	G_1136293		Aspni7_1145234
Aspni7_1136064	G_1136340		Aspni7_1164660
Aspni7_1136434	G_1136710		Aspni7_1170860
Aspni7_1136712	G_1136988		Aspni7_1147220
Aspni7_1137436	G_1137712		Aspni7_1162111
Aspni7_1137750	G_1138026		Aspni7_1140723
Aspni7_1137796	G_1138072		Aspni7_1135008
Aspni7_1137850	G_1138126		Aspni7_1145758
Aspni7_1137876	G_1138152		Aspni7_1167166
Aspni7_1137906	G_1138182		Aspni7_1114947
Aspni7_1137994	G_1138270		Aspni7_194603
Aspni7_1138276	G_1138552		Aspni7_1180823
Aspni7_1138481	G_1138757		Aspni7_1116590
Aspni7_1138702	G_1138978		Aspni7_1117907
Aspni7_1138789	G_1139065		Aspni7_1100380
Aspni7_1138861	G_1139137		Aspni7_1125118
Aspni7_1138908	G_1139184		Aspni7_1179433
Aspni7_1139305	G_1139581		Aspni7_1152267
Aspni7_1139489	G_1139765		Aspni7_1119488
Aspni7_1139873	G_1140149		Aspni7_1150772
Aspni7_1140351	G_1140627		Aspni7_1185893
Aspni7_1140399	G_1140675		Aspni7_1181216
Aspni7_1141222	G_1141498		Aspni7_1157009
Aspni7_1141315	G_1141591		Aspni7_1091487
Aspni7_1141329	G_1141605		Aspni7_1164884
Aspni7_1141371	G_1141647		Aspni7_1116571
Aspni7_1141403	G_1141679		Aspni7_1007623
Aspni7_1141431	G_1141707		Aspni7_1087758
Aspni7_1141436	G_1141712		Aspni7_1125143
Aspni7_1141637	G_1141913		Aspni7_1120139
Aspni7_1141664	G_1141940		Aspni7_1168765
Aspni7_1141667	G_1141943		Aspni7_1163807
Aspni7_1141671	G_1141947		Aspni7_1156175
Aspni7_1141700	G_1141976		Aspni7_1130448
Aspni7_1141747	G_1142023		Aspni7_1154748
Aspni7_1141800	G_1142076		Aspni7_1182410
Aspni7_1142077	G_1142353		Aspni7_52962
Aspni7_1142168	G_1142444		Aspni7_1125454
Aspni7_1142184	G_1142460		Aspni7_1128692
Aspni7_1142257	G_1142533		Aspni7_1120326
Aspni7_1142277	G_1142553		Aspni7_1086840
Aspni7_1142282	G_1142558		Aspni7_1174432
Aspni7_1142292	G_1142568		Aspni7_1121186
Aspni7_1142354	G_1142630		Aspni7_1092575
Aspni7_1142378	G_1142654		Aspni7_1123743
Aspni7_1142544	G_1142820		Aspni7_1150307
Aspni7_1142562	G_1142838		Aspni7_1094020
Aspni7_1142625	G_1142901		Aspni7_1177621
Aspni7_1142773	G_1143049		Aspni7_44571
Aspni7_1142789	G_1143065		Aspni7_1142769
Aspni7_1142822	G_1143098		Aspni7_1084666
Aspni7_1142882	G_1143158		Aspni7_1086767
Aspni7_1142884	G_1143160		Aspni7_1181493
Aspni7_1142991	G_1143267		Aspni7_1032479
Aspni7_1143012	G_1143288		Aspni7_1140323
Aspni7_1143104	G_1143380		Aspni7_1228781
Aspni7_1143119	G_1143395		Aspni7_38572
Aspni7_1143139	G_1143415		Aspni7_49591
Aspni7_1143153	G_1143429		Aspni7_143793
Aspni7_1143198	G_1143474		Aspni7_1084957
Aspni7_1143262	G_1143538		Aspni7_1099092
Aspni7_1143273	G_1143549		Aspni7_1158323
Aspni7_1143346	G_1143622		Aspni7_140652
Aspni7_1143362	G_1143638		Aspni7_1130457
Aspni7_1143375	G_1143651		Aspni7_1122393
Aspni7_1143496	G_1143772		Aspni7_1205989
Aspni7_1143500	G_1143776		Aspni7_1149321
Aspni7_1143506	G_1143782		Aspni7_1152266
Aspni7_1143523	G_1143799		Aspni7_1158896
Aspni7_1143530	G_1143806		Aspni7_1188554
Aspni7_1143532	G_1143808		Aspni7_1169197
Aspni7_1143598	G_1143874		Aspni7_1156280
Aspni7_1143631	G_1143907		Aspni7_1156596
Aspni7_1143632	G_1143908		Aspni7_1092543
Aspni7_1143689	G_1143965		Aspni7_1183075
Aspni7_1143702	G_1143978		Aspni7_1147347
Aspni7_1143768	G_1144044		Aspni7_1021683
Aspni7_1143842	G_1144118		Aspni7_1183962
Aspni7_1143848	G_1144124		Aspni7_1165459
Aspni7_1143907	G_1144183		Aspni7_1173155
Aspni7_1143951	G_1144227		Aspni7_1184646
Aspni7_1143952	G_1144228		Aspni7_1039419
Aspni7_1144109	G_1144385		Aspni7_1179494
Aspni7_1144141	G_1144417		Aspni7_1179837
Aspni7_1144192	G_1144468		Aspni7_186946
Aspni7_1144337	G_1144613		Aspni7_1095188
Aspni7_1144370	G_1144646		Aspni7_1162908
Aspni7_1144497	G_1144773		Aspni7_1107406
Aspni7_1144499	G_1144775		Aspni7_1180849
Aspni7_1144591	G_1144867		Aspni7_1142105
Aspni7_1144666	G_1144942		Aspni7_1168359
Aspni7_1144686	G_1144962		Aspni7_1163859
Aspni7_1144741	G_1145017		Aspni7_1122958
Aspni7_1144775	G_1145051		Aspni7_1129193
Aspni7_1144791	G_1145067		Aspni7_1174620
Aspni7_1144794	G_1145070		Aspni7_1169239
Aspni7_1144880	G_1145156		Aspni7_1130281
Aspni7_1144912	G_1145188		Aspni7_1090423
Aspni7_1144942	G_1145218		Aspni7_1154267
Aspni7_1144950	G_1145226		Aspni7_1081788
Aspni7_1144966	G_1145242		Aspni7_1083843
Aspni7_1145000	G_1145276		Aspni7_45003
Aspni7_1145051	G_1145327		Aspni7_186883
Aspni7_1145073	G_1145349		Aspni7_180070
Aspni7_1145180	G_1145456		Aspni7_46836
Aspni7_1145269	G_1145545		Aspni7_1216457
Aspni7_1145289	G_1145565		Aspni7_1159560
Aspni7_1145331	G_1145607		Aspni7_1022934
Aspni7_1145353	G_1145629		Aspni7_1119988
Aspni7_1145368	G_1145644		Aspni7_1090892
Aspni7_1145379	G_1145655		Aspni7_1185548
Aspni7_1145425	G_1145701		Aspni7_1169039
Aspni7_1145456	G_1145732		Aspni7_1205372
Aspni7_1145506	G_1145782		Aspni7_1141616
Aspni7_1145517	G_1145793		Aspni7_1141435
Aspni7_1145520	G_1145796		Aspni7_40328
Aspni7_1145611	G_1145887		Aspni7_202096
Aspni7_1145617	G_1145893		Aspni7_1110568
Aspni7_1145619	G_1145895		Aspni7_1215206
Aspni7_1145751	G_1146027		Aspni7_188035
Aspni7_1145755	G_1146031		Aspni7_1131662
Aspni7_1145813	G_1146089		Aspni7_1205571
Aspni7_1145818	G_1146094		Aspni7_1149940
Aspni7_1145826	G_1146102		Aspni7_1187452
Aspni7_1146023	G_1146299		Aspni7_1156317
Aspni7_1146052	G_1146328		Aspni7_1120076
Aspni7_1146146	G_1146422		Aspni7_1187660
Aspni7_1146259	G_1146535		Aspni7_1227100
Aspni7_1146280	G_1146556		Aspni7_1146541
Aspni7_1146285	G_1146561		Aspni7_1115631
Aspni7_1146344	G_1146620		Aspni7_1157263
Aspni7_1146378	G_1146654		Aspni7_1218293
Aspni7_1146408	G_1146684		Aspni7_1163007
Aspni7_1146458	G_1146734		Aspni7_1160460
Aspni7_1146483	G_1146759		Aspni7_1151077
Aspni7_1146501	G_1146777		Aspni7_1177275
Aspni7_1146509	G_1146785		Aspni7_1188714
Aspni7_1146578	G_1146854		Aspni7_1146288
Aspni7_1146580	G_1146856		Aspni7_1187872
Aspni7_1146608	G_1146884		Aspni7_1186223
Aspni7_1146630	G_1146906		Aspni7_179596
Aspni7_1146641	G_1146917		Aspni7_1104597
Aspni7_1146675	G_1146951		Aspni7_1104850
Aspni7_1146704	G_1146980		Aspni7_1122293
Aspni7_1146754	G_1147030		Aspni7_1156313
Aspni7_1146862	G_1147138		Aspni7_1102057
Aspni7_1146906	G_1147182		Aspni7_1160119
Aspni7_1146950	G_1147226		Aspni7_1113424
Aspni7_1146974	G_1147250		Aspni7_1116561
Aspni7_1147004	G_1147280		Aspni7_1094814
Aspni7_1147022	G_1147298		Aspni7_1124368
Aspni7_1147113	G_1147389		Aspni7_40165
Aspni7_1147132	G_1147408		Aspni7_1095570
Aspni7_1147237	G_1147513		Aspni7_1149264
Aspni7_1147272	G_1147548		Aspni7_199607
Aspni7_1147405	G_1147681		Aspni7_1168700
Aspni7_1147409	G_1147685		Aspni7_1141722
Aspni7_1147525	G_1147801		Aspni7_1129433
Aspni7_1147568	G_1147844		Aspni7_1135898
Aspni7_1147578	G_1147854		Aspni7_1153282
Aspni7_1147622	G_1147898		Aspni7_1159314
Aspni7_1147749	G_1148025		Aspni7_1114455
Aspni7_1147760	G_1148036		Aspni7_1179857
Aspni7_1147788	G_1148064		Aspni7_1130084
Aspni7_1147902	G_1148178		Aspni7_1175966
Aspni7_1147926	G_1148202		Aspni7_1120226
Aspni7_1148056	G_1148332		Aspni7_1155571
Aspni7_1148099	G_1148375		Aspni7_1142917
Aspni7_1148150	G_1148426		Aspni7_129183
Aspni7_1148152	G_1148428		Aspni7_1081653
Aspni7_1148154	G_1148430		Aspni7_1188209
Aspni7_1148193	G_1148469		Aspni7_1141396
Aspni7_1148221	G_1148497		Aspni7_1087119
Aspni7_1148233	G_1148509		Aspni7_1181654
Aspni7_1148269	G_1148545		Aspni7_1173297
Aspni7_1148327	G_1148603		Aspni7_1207866
Aspni7_1148339	G_1148615		Aspni7_1219912
Aspni7_1148385	G_1148661		Aspni7_1188495
Aspni7_1148631	G_1148907		Aspni7_1158402
Aspni7_1148703	G_1148979		Aspni7_1165527
Aspni7_1149404	G_1149680		Aspni7_1125680
Aspni7_1149420	G_1149696		Aspni7_55805
Aspni7_1149646	G_1149922		Aspni7_1180590
Aspni7_1149853	G_1150129		Aspni7_1141137
Aspni7_1149855	G_1150131		Aspni7_1180923
Aspni7_1149968	G_1150244		Aspni7_42132
Aspni7_1149971	G_1150247		Aspni7_1181629
Aspni7_1150288	G_1150564		Aspni7_1161533
Aspni7_1150294	G_1150570		Aspni7_193675
Aspni7_1150605	G_1150881		Aspni7_1188434
Aspni7_1150768	G_1151044		Aspni7_1168991
Aspni7_1151104	G_1151380		Aspni7_1116389
Aspni7_1151300	G_1151576		Aspni7_1157470
Aspni7_1151921	G_1152197		Aspni7_1186107
Aspni7_1152313	G_1152589		Aspni7_1138582
Aspni7_1152605	G_1152881		Aspni7_1228414
Aspni7_1153235	G_1153511		Aspni7_1082594
Aspni7_1153269	G_1153545		Aspni7_1081278
Aspni7_1153312	G_1153588		Aspni7_42288
Aspni7_1153398	G_1153674		Aspni7_1164591
Aspni7_1153587	G_1153863		Aspni7_1164593
Aspni7_1153745	G_1154021		Aspni7_1111393
Aspni7_1153771	G_1154047		Aspni7_1174560
Aspni7_1153838	G_1154114		Aspni7_37982
Aspni7_1153947	G_1154223		Aspni7_1165150
Aspni7_1154309	G_1154585		Aspni7_1188658
Aspni7_1154519	G_1154795		Aspni7_1135772
Aspni7_1154561	G_1154837		Aspni7_1162705
Aspni7_1154670	G_1154946		Aspni7_1093639
Aspni7_1154694	G_1154970		Aspni7_1160187
Aspni7_1154731	G_1155007		Aspni7_1158076
Aspni7_1154925	G_1155201		Aspni7_1119542
Aspni7_1154936	G_1155212		Aspni7_1161671
Aspni7_1155351	G_1155627		Aspni7_1178794
Aspni7_1155382	G_1155658		Aspni7_1164278
Aspni7_1155444	G_1155720		Aspni7_1168997
Aspni7_1155494	G_1155770		Aspni7_1171337
Aspni7_1155518	G_1155794		Aspni7_1082102
Aspni7_1155673	G_1155949		Aspni7_1201389
Aspni7_1155683	G_1155959		Aspni7_1186283
Aspni7_1155727	G_1156003		Aspni7_1123517
Aspni7_1155755	G_1156031		Aspni7_1168348
Aspni7_1155851	G_1156127		Aspni7_134207
Aspni7_1156031	G_1156307		Aspni7_1164006
Aspni7_1156154	G_1156430		Aspni7_1185587
Aspni7_1156210	G_1156486		Aspni7_1011299
Aspni7_1156231	G_1156507		Aspni7_1223476
Aspni7_1156469	G_1156745		Aspni7_1149677
Aspni7_1156486	G_1156762		Aspni7_1184071
Aspni7_1156548	G_1156824		Aspni7_1222231
Aspni7_1156550	G_1156826		Aspni7_1157185
Aspni7_1156564	G_1156840		Aspni7_1162068
Aspni7_1156674	G_1156950		Aspni7_1188877
Aspni7_1156695	G_1156971		Aspni7_1165349
Aspni7_1156802	G_1157078		Aspni7_1187100
Aspni7_1156853	G_1157129		Aspni7_1180663
Aspni7_1156908	G_1157184		Aspni7_1111001
Aspni7_1156934	G_1157210		Aspni7_1200727
Aspni7_1156935	G_1157211		Aspni7_1209150
Aspni7_1157032	G_1157308		Aspni7_1183461
Aspni7_1157067	G_1157343		Aspni7_1156484
Aspni7_1157186	G_1157462		Aspni7_1227778
Aspni7_1157383	G_1157659		Aspni7_1212037
Aspni7_1157544	G_1157820		Aspni7_1161552
Aspni7_1157580	G_1157856		Aspni7_1200204
Aspni7_1157629	G_1157905		Aspni7_1116535
Aspni7_1157643	G_1157919		Aspni7_1038839
Aspni7_1157709	G_1157985		Aspni7_1183969
Aspni7_1157712	G_1157988		Aspni7_1021657
Aspni7_1157716	G_1157992		Aspni7_1186418
Aspni7_1157856	G_1158132		Aspni7_1115352
Aspni7_1157933	G_1158209		Aspni7_1111044
Aspni7_1158108	G_1158384		Aspni7_1159469
Aspni7_1158130	G_1158406		Aspni7_1183850
Aspni7_1158211	G_1158487		Aspni7_39788
Aspni7_1158285	G_1158561		Aspni7_1155119
Aspni7_1158309	G_1158585		Aspni7_1127464
Aspni7_1158310	G_1158586		Aspni7_1149430
Aspni7_1158328	G_1158604		Aspni7_1081649
Aspni7_1158411	G_1158687		Aspni7_1098750
Aspni7_1159132	G_1159408		Aspni7_54860
Aspni7_1159267	G_1159543		Aspni7_1153562
Aspni7_1159282	G_1159558		Aspni7_1181871
Aspni7_1159458	G_1159734		Aspni7_1207105
Aspni7_1159503	G_1159779		Aspni7_175394
Aspni7_1159830	G_1160106		Aspni7_1183085
Aspni7_1159986	G_1160262		Aspni7_1145516
Aspni7_1160135	G_1160411		Aspni7_1149975
Aspni7_1160155	G_1160431		Aspni7_1161548
Aspni7_1160466	G_1160742		Aspni7_1187380
Aspni7_1160752	G_1161028		Aspni7_1161248
Aspni7_1160758	G_1161034		Aspni7_1143324
Aspni7_1160773	G_1161049		Aspni7_1117334
Aspni7_1160997	G_1161273		Aspni7_1185114
Aspni7_1160998	G_1161274		Aspni7_1172596
Aspni7_1161122	G_1161398		Aspni7_42651
Aspni7_1161140	G_1161416		Aspni7_1208907
Aspni7_1161175	G_1161451		Aspni7_1168448
Aspni7_1161200	G_1161476		Aspni7_1013169
Aspni7_1161305	G_1161581		Aspni7_1188273
Aspni7_1161341	G_1161617		Aspni7_1098793
Aspni7_1161364	G_1161640		Aspni7_36108
Aspni7_1161479	G_1161755		Aspni7_1187633
Aspni7_1161480	G_1161756		Aspni7_1166397
Aspni7_1161570	G_1161846		Aspni7_1216243
Aspni7_1161952	G_1162228		Aspni7_1141368
Aspni7_1162171	G_1162447		Aspni7_1115604
Aspni7_1162192	G_1162468		Aspni7_1111761
Aspni7_1162203	G_1162479		Aspni7_128882
Aspni7_1162204	G_1162480		Aspni7_1116023
Aspni7_1162278	G_1162554		Aspni7_1086238
Aspni7_1162287	G_1162563		Aspni7_1110434
Aspni7_1162473	G_1162749		Aspni7_1157770
Aspni7_1162477	G_1162753		Aspni7_1200778
Aspni7_1162554	G_1162830		Aspni7_1169809
Aspni7_1162633	G_1162909		Aspni7_1127701
Aspni7_1162682	G_1162958		Aspni7_1141872
Aspni7_1162768	G_1163044		Aspni7_1116513
Aspni7_1163003	G_1163279		Aspni7_1184384
Aspni7_1163078	G_1163354		Aspni7_1160153
Aspni7_1163079	G_1163355		Aspni7_1101453
Aspni7_1163286	G_1163562		Aspni7_38108
Aspni7_1163491	G_1163767		Aspni7_1160382
Aspni7_1163554	G_1163830		Aspni7_1108007
Aspni7_1163652	G_1163928		Aspni7_1143752
Aspni7_1163877	G_1164153		Aspni7_1099208
Aspni7_1163951	G_1164227		Aspni7_1186117
Aspni7_1164360	G_1164636		Aspni7_1158128
Aspni7_1164435	G_1164711		Aspni7_1177965
Aspni7_1164493	G_1164769		Aspni7_189779
Aspni7_1164558	G_1164834		Aspni7_1133671
Aspni7_1164561	G_1164837		Aspni7_1104611
Aspni7_1164595	G_1164871		Aspni7_1158016
Aspni7_1164625	G_1164901		Aspni7_171417
Aspni7_1164728	G_1165004		Aspni7_1175991
Aspni7_1164950	G_1165226		Aspni7_1171462
Aspni7_1164956	G_1165232		Aspni7_1201932
Aspni7_1165009	G_1165285		Aspni7_1135595
Aspni7_1165393	G_1165669		Aspni7_1167396
Aspni7_1165581	G_1165857		Aspni7_1121053
Aspni7_1165604	G_1165880		Aspni7_1096627
Aspni7_1165650	G_1165926		Aspni7_1152622
Aspni7_1165940	G_1166216		Aspni7_1119364
Aspni7_1166207	G_1166483		Aspni7_1156700
Aspni7_1166426	G_1166702		Aspni7_1158066
Aspni7_1166458	G_1166734		Aspni7_173081
Aspni7_1166606	G_1166882		Aspni7_1109743
Aspni7_1166644	G_1166920		Aspni7_1081814
Aspni7_1166774	G_1167050		Aspni7_1183547
Aspni7_1166799	G_1167075		Aspni7_1181663
Aspni7_1167157	G_1167433		Aspni7_1123700
Aspni7_1167228	G_1167504		Aspni7_1180848
Aspni7_1167341	G_1167617		Aspni7_1112728
Aspni7_1167463	G_1167739		Aspni7_1124935
Aspni7_1167466	G_1167742		Aspni7_1120315
Aspni7_1167480	G_1167756		Aspni7_1180704
Aspni7_1168102	G_1168378		Aspni7_1169676
Aspni7_1168107	G_1168383		Aspni7_140446
Aspni7_1168289	G_1168565		Aspni7_1107474
Aspni7_1168482	G_1168758		Aspni7_1083942
Aspni7_1168572	G_1168848		Aspni7_1162140
Aspni7_1168607	G_1168883		Aspni7_1156315
Aspni7_1168651	G_1168927		Aspni7_1103807
Aspni7_1168681	G_1168957		Aspni7_1164213
Aspni7_1168796	G_1169072		Aspni7_1153084
Aspni7_1168999	G_1169275
Aspni7_1169060	G_1169336
Aspni7_1169124	G_1169400
Aspni7_1169204	G_1169480
Aspni7_1169241	G_1169517
Aspni7_1169242	G_1169518
Aspni7_1169664	G_1169940
Aspni7_1169907	G_1170183
Aspni7_1170126	G_1170402
Aspni7_1170613	G_1170889
Aspni7_1170726	G_1171002
Aspni7_1171139	G_1171415
Aspni7_1171764	G_1172040
Aspni7_1172303	G_1172579
Aspni7_1172356	G_1172632
Aspni7_1173038	G_1173314
Aspni7_1173668	G_1173944
Aspni7_1173782	G_1174058
Aspni7_1173865	G_1174141
Aspni7_1173930	G_1174206
Aspni7_1173954	G_1174230
Aspni7_1174007	G_1174283
Aspni7_1174047	G_1174323
Aspni7_1174341	G_1174617
Aspni7_1175168	G_1175444
Aspni7_1175169	G_1175445
Aspni7_1175289	G_1175565
Aspni7_1175291	G_1175567
Aspni7_1175306	G_1175582
Aspni7_1175357	G_1175633
Aspni7_1175390	G_1175666
Aspni7_1175454	G_1175730
Aspni7_1175924	G_1176200
Aspni7_1175949	G_1176225
Aspni7_1176408	G_1176684
Aspni7_1176455	G_1176731
Aspni7_1176498	G_1176774
Aspni7_1176514	G_1176790
Aspni7_1176557	G_1176833
Aspni7_1176691	G_1176967
Aspni7_1177606	G_1177882
Aspni7_1177639	G_1177915
Aspni7_1177868	G_1178144
Aspni7_1178135	G_1178411
Aspni7_1178247	G_1178523
Aspni7_1178251	G_1178527
Aspni7_1178321	G_1178597
Aspni7_1178396	G_1178672
Aspni7_1178820	G_1179096
Aspni7_1178940	G_1179216
Aspni7_1178960	G_1179236
Aspni7_1179776	G_1180052
Aspni7_1180060	G_1180336
Aspni7_1180293	G_1180569
Aspni7_1180306	G_1180582
Aspni7_1180635	G_1180911
Aspni7_1180662	G_1180938
Aspni7_1180669	G_1180945
Aspni7_1180719	G_1180995
Aspni7_1180758	G_1181034
Aspni7_1180792	G_1181068
Aspni7_1180813	G_1181089
Aspni7_1180869	G_1181145
Aspni7_1180885	G_1181161
Aspni7_1181031	G_1181307
Aspni7_1181351	G_1181627
Aspni7_1181451	G_1181727
Aspni7_1181452	G_1181728
Aspni7_1181495	G_1181771
Aspni7_1181523	G_1181799
Aspni7_1181588	G_1181864
Aspni7_1181610	G_1181886
Aspni7_1181768	G_1182044
Aspni7_1181780	G_1182056
Aspni7_1181799	G_1182075
Aspni7_1181938	G_1182214
Aspni7_1182017	G_1182293
Aspni7_1182225	G_1182501
Aspni7_1182232	G_1182508
Aspni7_1182287	G_1182563
Aspni7_1182343	G_1182619
Aspni7_1182390	G_1182666
Aspni7_1182424	G_1182700
Aspni7_1182447	G_1182723
Aspni7_1182456	G_1182732
Aspni7_1182494	G_1182770
Aspni7_1182498	G_1182774
Aspni7_1182587	G_1182863
Aspni7_1182629	G_1182905
Aspni7_1182808	G_1183084
Aspni7_1182824	G_1183100
Aspni7_1182867	G_1183143
Aspni7_1183000	G_1183276
Aspni7_1183042	G_1183318
Aspni7_1183119	G_1183395
Aspni7_1183156	G_1183432
Aspni7_1183192	G_1183468
Aspni7_1183203	G_1183479
Aspni7_1183279	G_1183555
Aspni7_1183398	G_1183674
Aspni7_1183413	G_1183689
Aspni7_1183420	G_1183696
Aspni7_1183477	G_1183753
Aspni7_1183486	G_1183762
Aspni7_1183487	G_1183763
Aspni7_1183516	G_1183792
Aspni7_1183564	G_1183840
Aspni7_1183757	G_1184033
Aspni7_1183759	G_1184035
Aspni7_1183806	G_1184082
Aspni7_1183843	G_1184119
Aspni7_1183860	G_1184136
Aspni7_1183953	G_1184229
Aspni7_1183954	G_1184230
Aspni7_1184008	G_1184284
Aspni7_1184088	G_1184364
Aspni7_1184194	G_1184470
Aspni7_1184235	G_1184511
Aspni7_1184262	G_1184538
Aspni7_1184281	G_1184557
Aspni7_1184374	G_1184650
Aspni7_1184382	G_1184658
Aspni7_1184403	G_1184679
Aspni7_1184453	G_1184729
Aspni7_1184655	G_1184931
Aspni7_1184692	G_1184968
Aspni7_1184832	G_1185108
Aspni7_1184874	G_1185150
Aspni7_1184891	G_1185167
Aspni7_1185140	G_1185416
Aspni7_1185348	G_1185624
Aspni7_1185444	G_1185720
Aspni7_1185552	G_1185828
Aspni7_1185597	G_1185873
Aspni7_1185616	G_1185892
Aspni7_1185695	G_1185971
Aspni7_1185711	G_1185987
Aspni7_1185797	G_1186073
Aspni7_1185918	G_1186194
Aspni7_1185989	G_1186265
Aspni7_1186053	G_1186329
Aspni7_1186085	G_1186361
Aspni7_1186088	G_1186364
Aspni7_1186241	G_1186517
Aspni7_1186401	G_1186677
Aspni7_1186463	G_1186739
Aspni7_1186481	G_1186757
Aspni7_1186501	G_1186777
Aspni7_1186511	G_1186787
Aspni7_1186512	G_1186788
Aspni7_1186884	G_1187160
Aspni7_1186916	G_1187192
Aspni7_1186925	G_1187201
Aspni7_1186953	G_1187229
Aspni7_1187212	G_1187488
Aspni7_1187316	G_1187592
Aspni7_1187426	G_1187702
Aspni7_1187437	G_1187713
Aspni7_1187486	G_1187762
Aspni7_1187492	G_1187768
Aspni7_1187595	G_1187871
Aspni7_1187860	G_1188136
Aspni7_1187886	G_1188162
Aspni7_1187928	G_1188204
Aspni7_1188099	G_1188375
Aspni7_1188233	G_1188509
Aspni7_1188260	G_1188536
Aspni7_1188295	G_1188571
Aspni7_1188453	G_1188729
Aspni7_1188467	G_1188743
Aspni7_1188631	G_1188907
Aspni7_1188734	G_1189010
Aspni7_1188839	G_1189115
Aspni7_1188840	G_1189116
Aspni7_1189066	G_1189342
Aspni7_1189246	G_1189522
Aspni7_1200546	G_1200822
Aspni7_1201202	G_1201478
Aspni7_1201726	G_1202002
Aspni7_1201857	G_1202133
Aspni7_1201897	G_1202173
Aspni7_1202347	G_1202623
Aspni7_1202478	G_1202754
Aspni7_1202517	G_1202793
Aspni7_1202533	G_1202809
Aspni7_1203317	G_1203593
Aspni7_1203931	G_1204207
Aspni7_1204436	G_1204712
Aspni7_1204916	G_1205192
Aspni7_1205534	G_1205810
Aspni7_1206174	G_1206450
Aspni7_1208115	G_1208391
Aspni7_1208184	G_1208460
Aspni7_1208821	G_1209097
Aspni7_1209512	G_1209788
Aspni7_1210278	G_1210554
Aspni7_1211965	G_1212241
Aspni7_1212247	G_1212523
Aspni7_1212687	G_1212963
Aspni7_1213849	G_1214125
Aspni7_1213910	G_1214186
Aspni7_1214430	G_1214706
Aspni7_1214835	G_1215111
Aspni7_1215695	G_1215971
Aspni7_1217274	G_1217550
Aspni7_1218684	G_1218960
Aspni7_1220513	G_1220789
Aspni7_1220943	G_1221219
Aspni7_1221352	G_1221628
Aspni7_1221722	G_1221998
Aspni7_1222437	G_1222713
Aspni7_1222652	G_1222928
Aspni7_1222710	G_1222986
Aspni7_1222809	G_1223085
Aspni7_1223020	G_1223296
Aspni7_1223346	G_1223622
Aspni7_1223576	G_1223852
Aspni7_1223684	G_1223960
Aspni7_1224118	G_1224394
Aspni7_1224364	G_1224640
Aspni7_1225150	G_1225426
Aspni7_1225758	G_1226034
Aspni7_1226042	G_1226318
Aspni7_1227672	G_1227948
Aspni7_1227872	G_1228148
Aspni7_1228015	G_1228291
Aspni7_1228383	G_1228659
Aspni7_1228607	G_1228883
Aspni7_127214	G_127214
Aspni7_128775	G_128775
Aspni7_132771	G_132771
Aspni7_135462	G_135462
Aspni7_143052	G_143052
Aspni7_172555	G_172555
Aspni7_172914	G_172914
Aspni7_174413	G_174413
Aspni7_177736	G_177736
Aspni7_178461	G_178461
Aspni7_178804	G_178804
Aspni7_180383	G_180383
Aspni7_184680	G_184680
Aspni7_186429	G_186429
Aspni7_187609	G_187609
Aspni7_187979	G_187979
Aspni7_189384	G_189384
Aspni7_196559	G_196559
Aspni7_196819	G_196819
Aspni7_197567	G_197567
Aspni7_200430	G_200430
Aspni7_204833	G_204833
Aspni7_205959	G_205959
Aspni7_206127	G_206127
Aspni7_206569	G_206569
Aspni7_209689	G_209689
Aspni7_209924	G_209924
Aspni7_210213	G_210213
Aspni7_214187	G_214187
Aspni7_38807	G_38807
Aspni7_39114	G_39114
Aspni7_40261	G_40261
Aspni7_40535	G_40535
Aspni7_40928	G_40928
Aspni7_41614	G_41614
Aspni7_42017	G_42017
Aspni7_43811	G_43811
Aspni7_43841	G_43841
Aspni7_43844	G_43844
Aspni7_44612	G_44612
Aspni7_45285	G_45285
Aspni7_45318	G_45318
Aspni7_46070	G_46070
Aspni7_46999	G_46999
Aspni7_47113	G_47113
Aspni7_47468	G_47468
Aspni7_48047	G_48047
Aspni7_48084	G_48084
Aspni7_50306	G_50306
Aspni7_50815	G_50815
Aspni7_51359	G_51359
Aspni7_51992	G_51992
Aspni7_52135	G_52135
Aspni7_52241	G_52241
Aspni7_52578	G_52578
Aspni7_54712	G_54712
Aspni7_54854	G_54854
Aspni7_55404	G_55404
Aspni7_56566	G_56566
Aspni7_56950	G_56950

## Sheet: Summary
	In both iDU1756 and iJB1325	In iDU1756 and not in iJB1325	In iJB1325 and not in iDU1756
Total metabolites	1147	174	671
Unique metabolites	851	159	549
Total metabolites not present in other compartments in other model	N/A	109	486
Unique metabolites not present in other compartments in other model	N/A	95	367
Genes	1022	734	303
	Exact match in other model	Discrepant match in other model	No match in other model
Reactions in iDU1756	764	750	348
Reactions in iJB1325	748	800	772
